# Supplementary material for: In Vivo Analysis of miR-34a Regulated Glucose Metabolism Related Genes in Megalobrama amblycephala
Source: Int J Mol Sci. 2018 Aug 16;19(8):2417. doi: 10.3390/ijms19082417 (PMC6121310; doi:10.3390/ijms19082417)
Supplement: Supplementary file 1 [file ijms-19-02417-s001.zip]

Archive with 11 entries (10 files):
- supplementary file/
- supplementary file/Supplementary Figure S1.tif
- supplementary file/Supplementary Figure S2.jpg
- supplementary file/Supplementary Figure S3.tif
- supplementary file/Supplementary Figure S4.tif
- supplementary file/Supplementary Figure S5.tif
- supplementary file/Supplementary Table S1.xls
- supplementary file/Supplementary Table S2.xlsx
- supplementary file/Supplementary Table S3.xls
- supplementary file/Supplementary Table S4.xls
- supplementary file/Supplementary Table S5.xlsx
