# Supplementary material for: In Vivo Analysis of miR-34a Regulated Glucose Metabolism Related Genes in Megalobrama amblycephala
Source: Int J Mol Sci. 2018 Aug 16;19(8):2417. doi: 10.3390/ijms19082417 (PMC6121310; doi:10.3390/ijms19082417)
Supplement: Supplementary file 1 [file ijms-19-02417-s001.zip › supplementary file/Supplementary Table S1.xls]

## Sheet: COG
Table S1: Detailed annotation information of M. amblycephala’s unigenes based on the COG, GO and KEGG database.
Code	Functional-Categories	Gene-Number	Genes
A	RNA processing and modification	1356	TR135_c0_g1,KOG0145	TR148_c0_g1,KOG0339	TR386_c0_g1,KOG0145	TR386_c0_g2,KOG0145	TR430_c0_g1,KOG3763	TR445_c1_g1,KOG2937	TR510_c0_g1,KOG0123	TR523_c0_g1,KOG3064	TR553_c0_g1,KOG0120	TR860_c0_g1,KOG1676	TR1018_c0_g1,KOG0923	TR1021_c0_g1,KOG2574	TR1112_c0_g1,KOG0347	TR1245_c0_g2,KOG0121	TR1293_c0_g1,KOG1588	TR1304_c0_g1,KOG0920	TR1444_c0_g1,KOG4212	TR1530_c0_g1,KOG2044	TR1855_c1_g1,KOG3242	TR1865_c0_g1,KOG0124	TR1938_c0_g1,KOG1040	TR1962_c0_g2,KOG2777	TR2027_c0_g1,KOG0951	TR2252_c0_g1,KOG4655	TR2302_c0_g1,KOG2047	TR2324_c0_g1,KOG0342	TR2598_c0_g1,KOG0284	TR2644_c0_g1,KOG2190	TR2742_c0_g1,KOG1896	TR3034_c0_g1,KOG1795	TR3092_c0_g1,KOG1040	TR3245_c0_g1,KOG0152	TR3297_c0_g1,KOG0947	TR3380_c0_g1,KOG0922	TR3400_c0_g1,KOG0285	TR3400_c0_g2,KOG0285	TR3487_c0_g1,KOG0132	TR3704_c0_g1,KOG3026	TR3704_c0_g2,KOG3026	TR3815_c0_g1,KOG2636	TR4128_c0_g1,KOG0348	TR4128_c0_g2,KOG0348	TR4221_c0_g1,KOG2560	TR4350_c0_g2,KOG0284	TR4388_c0_g1,KOG0213	TR4388_c0_g2,KOG0213	TR4393_c0_g1,KOG1804
B	Chromatin structure and dynamics	729	TR294_c0_g1,KOG1080	TR772_c0_g1,KOG1905	TR857_c0_g1,KOG2748	TR895_c0_g1,KOG2510	TR895_c0_g2,KOG2510	TR1565_c0_g1,KOG0526	TR1617_c0_g1,KOG0933	TR1961_c0_g2,KOG1745	TR2123_c0_g1,KOG4718	TR2199_c0_g1,KOG2510	TR2205_c0_g1,KOG2510	TR2264_c0_g1,KOG0890	TR2264_c1_g1,KOG0890	TR2313_c0_g1,KOG3844	TR2470_c0_g1,KOG0386	TR2470_c0_g2,KOG0386	TR2470_c0_g3,KOG0386	TR2601_c2_g1,KOG0273	TR2711_c0_g1,KOG1649	TR2902_c0_g1,KOG1342	TR3139_c0_g1,KOG2510	TR3563_c0_g1,KOG0457	TR3810_c0_g1,KOG1343	TR3832_c0_g2,KOG1507	TR3956_c0_g1,KOG0933	TR4487_c0_g1,KOG3001	TR4511_c0_g1,KOG3105	TR4999_c0_g1,KOG3265	TR5071_c0_g1,KOG2025	TR5248_c0_g1,KOG2084	TR5301_c0_g1,KOG1082	TR5356_c0_g1,KOG3105	TR5488_c0_g1,KOG2441	TR5619_c0_g1,KOG4012	TR5642_c0_g1,KOG1245	TR5817_c0_g2,KOG1344	TR5825_c0_g1,KOG1000	TR6166_c0_g1,KOG2510	TR6246_c2_g1,KOG1745	TR6246_c2_g2,KOG1745	TR6246_c2_g3,KOG1745	TR6246_c2_g4,KOG1745	TR6246_c2_g5,KOG1745	TR6246_c2_g6,KOG1745	TR6246_c2_g7,KOG1745	TR6246_c2_g8,KOG1745	TR6246_c2_g9,KOG1745
C	Energy production and conversion	898	TR149_c0_g1,KOG3196	TR195_c0_g1,KOG0760	TR837_c0_g1,KOG0749	TR913_c0_g1,KOG0751	TR1006_c0_g1,KOG2957	TR1006_c0_g2,KOG2957	TR1006_c0_g3,KOG2957	TR1031_c0_g1,KOG1687	TR1049_c0_g10,KOG0755	TR1051_c0_g1,KOG1192	TR1658_c0_g1,KOG2759	TR1703_c0_g1,KOG1671	TR2001_c0_g1,KOG0453	TR2126_c0_g1,KOG3468	TR2239_c1_g1,KOG2451	TR2430_c0_g1,KOG0752	TR2471_c0_g1,KOG4668	TR2718_c0_g1,KOG1158	TR3050_c0_g1,KOG1526	TR3143_c0_g1,KOG1351	TR3143_c0_g2,KOG1351	TR3273_c0_g1,KOG0768	TR3273_c0_g2,KOG0768	TR3480_c0_g1,KOG0534	TR3480_c0_g2,KOG0534	TR3705_c0_g1,KOG3822	TR3715_c0_g1,KOG0749	TR3724_c0_g1,KOG1192	TR4146_c0_g1,KOG3426	TR4300_c0_g1,KOG0764	TR4320_c0_g1,KOG1664	TR4357_c2_g1,KOG2711	TR4720_c0_g1,KOG2450	TR4746_c0_g1,KOG0767	TR4767_c0_g1,KOG1158	TR5012_c0_g1,KOG3619	TR5263_c0_g1,KOG0764	TR5304_c0_g1,KOG0765	TR5304_c0_g2,KOG0765	TR5304_c0_g3,KOG0765	TR5304_c0_g4,KOG0765	TR5327_c0_g1,KOG3057	TR5581_c0_g1,KOG3822	TR5591_c0_g1,KOG0559	TR5717_c0_g1,KOG2189	TR5756_c0_g1,KOG0767	TR5894_c0_g1,KOG1619
D	Cell cycle control, cell division, chromosome partitioning	1100	TR41_c0_g1,KOG1434	TR41_c0_g2,KOG1434	TR173_c0_g1,KOG2152	TR632_c0_g1,KOG0964	TR718_c0_g1,KOG0018	TR813_c0_g1,KOG0082	TR1335_c0_g1,KOG2151	TR1419_c0_g1,KOG0834	TR1419_c0_g2,KOG0834	TR1617_c0_g1,KOG0933	TR1787_c2_g1,KOG0977	TR2177_c1_g1,KOG1727	TR2222_c0_g1,KOG0082	TR2264_c0_g1,KOG0890	TR2264_c1_g1,KOG0890	TR2317_c0_g1,KOG2168	TR2655_c0_g1,KOG4164	TR2655_c0_g2,KOG4164	TR3006_c0_g1,KOG2152	TR3006_c0_g2,KOG2152	TR3068_c0_g1,KOG1547	TR3168_c0_g1,KOG0082	TR3168_c0_g2,KOG0082	TR3652_c0_g1,KOG2011	TR3832_c0_g2,KOG1507	TR3956_c0_g1,KOG0933	TR4168_c0_g1,KOG3687	TR4168_c0_g2,KOG3687	TR4168_c0_g3,KOG3687	TR4282_c0_g1,KOG0028	TR4309_c0_g1,KOG3903	TR4334_c0_g1,KOG0440	TR4334_c0_g2,KOG0440	TR4334_c0_g3,KOG0440	TR4511_c0_g1,KOG3105	TR4670_c0_g1,KOG3757	TR4813_c0_g1,KOG1731	TR4957_c0_g1,KOG0515	TR5071_c0_g1,KOG2025	TR5105_c0_g1,KOG0822	TR5356_c0_g1,KOG3105	TR5373_c0_g1,KOG1547	TR5833_c0_g1,KOG2655	TR6462_c0_g1,KOG4152	TR6772_c0_g1,KOG3573	TR6829_c0_g1,KOG0996	TR6852_c0_g1,KOG3105
E	Amino acid transport and metabolism	893	TR19_c0_g1,KOG0683	TR54_c0_g1,KOG0683	TR54_c0_g2,KOG0683	TR134_c0_g1,KOG0573	TR314_c0_g1,KOG1287	TR410_c0_g1,KOG3627	TR482_c0_g2,KOG2410	TR687_c0_g1,KOG2619	TR722_c0_g1,KOG3624	TR879_c0_g1,KOG3627	TR1238_c0_g2,KOG0506	TR1238_c0_g9,KOG0506	TR1238_c0_g11,KOG0506	TR1238_c0_g13,KOG0506	TR1255_c0_g1,KOG4022	TR1255_c0_g2,KOG4022	TR1332_c0_g1,KOG1189	TR1337_c0_g1,KOG1282	TR1355_c0_g1,KOG1185	TR1402_c1_g1,KOG1046	TR1476_c0_g1,KOG0945	TR1515_c0_g1,KOG0540	TR1599_c0_g1,KOG0540	TR1608_c0_g1,KOG1282	TR1822_c0_g1,KOG4387	TR2001_c0_g1,KOG0453	TR2078_c0_g1,KOG3627	TR2303_c0_g1,KOG3216	TR2728_c0_g1,KOG1411	TR2907_c0_g1,KOG2551	TR2907_c0_g2,KOG2551	TR3049_c0_g1,KOG0257	TR3061_c2_g2,KOG3627	TR3209_c0_g1,KOG1052	TR3209_c0_g2,KOG1052	TR3331_c0_g1,KOG2467	TR3331_c0_g2,KOG2467	TR4126_c0_g1,KOG1591	TR4153_c0_g1,KOG1046	TR4153_c0_g2,KOG1046	TR4411_c1_g1,KOG1046	TR4794_c0_g1,KOG1579	TR4837_c0_g1,KOG0629	TR5213_c0_g1,KOG3627	TR5448_c0_g1,KOG0506	TR5603_c0_g1,KOG1288	TR5670_c0_g1,KOG3627
F	Nucleotide transport and metabolism	397	TR92_c0_g2,KOG1479	TR92_c0_g3,KOG1479	TR679_c4_g6,KOG2387	TR679_c4_g11,KOG2387	TR823_c0_g1,KOG1799	TR1584_c0_g1,KOG0708	TR2046_c0_g1,KOG4419	TR3025_c0_g1,KOG1385	TR3844_c0_g1,KOG1479	TR3844_c0_g2,KOG1479	TR3844_c1_g1,KOG1479	TR4343_c0_g1,KOG1096	TR4699_c0_g1,KOG0673	TR5321_c0_g1,KOG0708	TR5346_c0_g1,KOG3308	TR5899_c0_g1,KOG0237	TR5899_c0_g2,KOG0237	TR7083_c0_g1,KOG1622	TR7388_c0_g1,KOG0036	TR7614_c0_g1,KOG3327	TR7655_c0_g1,KOG4171	TR8168_c0_g1,KOG1712	TR8784_c0_g1,KOG1355	TR9341_c0_g1,KOG2452	TR9626_c0_g1,KOG1385	TR10029_c0_g1,KOG3721	TR10750_c0_g1,KOG1503	TR10927_c1_g5,KOG2056	TR11965_c0_g1,KOG0708	TR12178_c0_g1,KOG2584	TR12180_c0_g1,KOG0237	TR12634_c0_g1,KOG2700	TR13225_c0_g1,KOG3747	TR13748_c0_g1,KOG3078	TR14297_c0_g1,KOG2584	TR15960_c0_g1,KOG3968	TR16047_c0_g1,KOG3370	TR16764_c0_g1,KOG1479	TR16793_c0_g1,KOG0572	TR17305_c0_g1,KOG0708	TR17734_c0_g1,KOG1567	TR17963_c0_g1,KOG3721	TR18408_c0_g1,KOG4171	TR18486_c2_g6,KOG4171	TR18616_c0_g1,KOG4235	TR19305_c0_g1,KOG1386	TR19429_c0_g2,KOG4238
G	Carbohydrate transport and metabolism	988	TR113_c0_g1,KOG2119	TR202_c0_g1,KOG0235	TR202_c0_g2,KOG0235	TR234_c3_g3,KOG2517	TR369_c0_g1,KOG0569	TR423_c0_g1,KOG2532	TR566_c0_g1,KOG2533	TR623_c0_g1,KOG3635	TR649_c0_g1,KOG0234	TR687_c0_g1,KOG2619	TR694_c0_g1,KOG2099	TR873_c0_g1,KOG1065	TR972_c0_g1,KOG1557	TR972_c0_g2,KOG1557	TR1051_c0_g1,KOG1192	TR1082_c0_g1,KOG1581	TR1089_c0_g1,KOG2429	TR1236_c0_g1,KOG0450	TR1394_c0_g1,KOG2161	TR1592_c1_g1,KOG1580	TR1602_c0_g1,KOG2504	TR1781_c0_g1,KOG2446	TR1888_c0_g1,KOG3765	TR2045_c0_g1,KOG2504	TR2155_c0_g1,KOG1557	TR2314_c0_g1,KOG3731	TR2428_c0_g2,KOG0223	TR2561_c0_g1,KOG2854	TR2611_c0_g1,KOG2532	TR2626_c0_g1,KOG3760	TR2626_c0_g2,KOG3760	TR2772_c0_g1,KOG4830	TR2776_c0_g1,KOG1372	TR2844_c0_g1,KOG2212	TR2882_c0_g1,KOG0450	TR3214_c0_g1,KOG1340	TR3332_c0_g1,KOG0637	TR3526_c0_g1,KOG1220	TR3576_c0_g1,KOG2788	TR3659_c7_g1,KOG0599	TR3724_c0_g1,KOG1192	TR3795_c0_g1,KOG2653	TR3818_c0_g1,KOG2631	TR3818_c0_g2,KOG2631	TR3829_c0_g1,KOG0234	TR3843_c0_g1,KOG3742	TR3866_c0_g1,KOG2287
H	Coenzyme transport and metabolism	208	TR476_c0_g1,KOG0777	TR1355_c0_g1,KOG1185	TR1476_c0_g1,KOG0945	TR2152_c0_g1,KOG1370	TR2381_c0_g1,KOG2672	TR3480_c0_g1,KOG0534	TR3480_c0_g2,KOG0534	TR3854_c0_g1,KOG3093	TR4064_c0_g1,KOG2201	TR4810_c0_g1,KOG2872	TR6038_c0_g1,KOG0777	TR6533_c0_g1,KOG1370	TR6848_c0_g1,KOG0685	TR6848_c0_g2,KOG0685	TR7309_c0_g1,KOG4230	TR7511_c22_g8,KOG4254	TR8704_c0_g1,KOG0534	TR9043_c0_g1,KOG1370	TR9142_c0_g1,KOG1370	TR10233_c0_g1,KOG2599	TR13042_c1_g2,KOG3244	TR13577_c0_g1,KOG1540	TR13859_c0_g1,KOG0534	TR14482_c0_g1,KOG3307	TR16232_c6_g1,KOG3810	TR16487_c0_g1,KOG2017	TR17150_c0_g1,KOG2337	TR17212_c0_g1,KOG4105	TR18288_c0_g1,KOG0089	TR18493_c0_g1,KOG3220	TR18634_c0_g1,KOG2586	TR19619_c6_g1,KOG1185	TR20004_c0_g1,KOG1360	TR21970_c0_g1,KOG2892	TR22207_c0_g1,KOG1506	TR22207_c0_g2,KOG1506	TR22320_c0_g1,KOG2525	TR23584_c0_g1,KOG1518	TR24766_c0_g3,KOG4132	TR25279_c0_g1,KOG1540	TR27890_c0_g1,KOG2336	TR29521_c0_g1,KOG4230	TR29678_c0_g1,KOG2743	TR29816_c0_g34,KOG3093	TR29816_c0_g36,KOG3093	TR30508_c0_g1,KOG1324	TR31184_c3_g1,KOG4230
I	Lipid transport and metabolism	1130	TR3_c0_g1,KOG1256	TR3_c0_g2,KOG1256	TR3_c0_g3,KOG1256	TR216_c0_g1,KOG4015	TR216_c0_g2,KOG4015	TR276_c0_g1,KOG2116	TR618_c0_g1,KOG1329	TR733_c0_g1,KOG1680	TR907_c0_g1,KOG0059	TR1515_c0_g1,KOG0540	TR1599_c0_g1,KOG0540	TR1678_c0_g1,KOG1435	TR1678_c0_g2,KOG1435	TR1912_c0_g1,KOG1180	TR1912_c0_g2,KOG1180	TR1912_c0_g3,KOG1180	TR1912_c0_g4,KOG1180	TR2032_c0_g1,KOG1179	TR2186_c0_g1,KOG3750	TR2325_c0_g1,KOG2763	TR2434_c0_g1,KOG1362	TR2802_c0_g1,KOG1681	TR2991_c0_g1,KOG2304	TR3061_c2_g1,KOG0380	TR3167_c0_g1,KOG2088	TR3214_c0_g1,KOG1340	TR3241_c0_g1,KOG2833	TR3486_c0_g1,KOG1683	TR3486_c0_g2,KOG1683	TR3494_c0_g1,KOG1325	TR3704_c0_g1,KOG1471	TR3741_c2_g1,KOG4015	TR3741_c2_g2,KOG4015	TR3775_c0_g1,KOG2480	TR3978_c0_g1,KOG0016	TR4195_c0_g1,KOG2779	TR4356_c0_g1,KOG1329	TR4483_c0_g1,KOG1933	TR4497_c0_g1,KOG2308	TR4572_c0_g1,KOG4015	TR4572_c0_g2,KOG4015	TR4835_c0_g1,KOG1206	TR4953_c0_g1,KOG2877	TR5137_c0_g1,KOG1737	TR5152_c0_g1,KOG1169	TR5171_c0_g1,KOG3957	TR5171_c0_g2,KOG3957
J	Translation, ribosomal structure and biogenesis	1402	TR330_c0_g1,KOG2278	TR383_c0_g1,KOG4685	TR510_c0_g1,KOG0123	TR611_c0_g1,KOG1035	TR796_c1_g1,KOG1767	TR881_c0_g1,KOG1678	TR1057_c1_g1,KOG3449	TR1180_c0_g1,KOG4461	TR1221_c0_g1,KOG0432	TR1362_c0_g1,KOG4133	TR1491_c0_g1,KOG1242	TR1497_c3_g1,KOG2768	TR1502_c0_g1,KOG1033	TR1507_c1_g2,KOG2590	TR1613_c0_g1,KOG0188	TR1619_c0_g1,KOG2529	TR1835_c0_g1,KOG3070	TR1859_c0_g1,KOG3073	TR1878_c0_g1,KOG0556	TR1931_c0_g1,KOG3166	TR2011_c0_g1,KOG2646	TR2011_c0_g2,KOG2646	TR2011_c1_g1,KOG2646	TR2016_c0_g1,KOG3291	TR2020_c0_g1,KOG3791	TR2281_c0_g1,KOG1560	TR2294_c3_g1,KOG1033	TR2346_c0_g1,KOG3492	TR2377_c0_g1,KOG0066	TR2438_c0_g1,KOG2298	TR2438_c0_g2,KOG2298	TR2528_c0_g1,KOG1143	TR2610_c0_g1,KOG4707	TR2845_c0_g1,KOG2917	TR2999_c0_g1,KOG0432	TR3054_c0_g1,KOG3890	TR3115_c0_g1,KOG3162	TR3231_c0_g1,KOG0401	TR3346_c0_g1,KOG2363	TR3346_c0_g2,KOG2363	TR3361_c0_g1,KOG0066	TR3407_c0_g1,KOG3403	TR3482_c0_g1,KOG4079	TR3482_c0_g2,KOG4079	TR3522_c0_g1,KOG0832	TR3565_c0_g1,KOG2988	TR3711_c0_g1,KOG0469
K	Transcription	2331	TR33_c0_g1,KOG1534	TR194_c0_g1,KOG0939	TR294_c0_g1,KOG1080	TR303_c0_g1,KOG0067	TR372_c0_g1,KOG3803	TR416_c0_g1,KOG2929	TR434_c0_g1,KOG3623	TR475_c0_g1,KOG3667	TR488_c0_g1,KOG2039	TR536_c0_g1,KOG4086	TR576_c0_g1,KOG2588	TR646_c0_g2,KOG1561	TR670_c0_g1,KOG1598	TR765_c3_g1,KOG2402	TR772_c0_g1,KOG1905	TR927_c0_g1,KOG3982	TR978_c0_g1,KOG2832	TR993_c0_g1,KOG4673	TR1013_c0_g1,KOG0384	TR1140_c0_g1,KOG1081	TR1169_c0_g1,KOG1874	TR1223_c0_g1,KOG3074	TR1223_c0_g2,KOG3074	TR1235_c0_g1,KOG2461	TR1335_c0_g1,KOG2151	TR1550_c0_g1,KOG3248	TR1565_c0_g1,KOG0526	TR1924_c0_g1,KOG3248	TR2124_c0_g1,KOG4447	TR2218_c1_g1,KOG2494	TR2218_c1_g4,KOG2494	TR2245_c0_g1,KOG4215	TR2273_c0_g1,KOG1081	TR2322_c0_g1,KOG0155	TR2470_c0_g1,KOG0386	TR2470_c0_g2,KOG0386	TR2470_c0_g3,KOG0386	TR2586_c0_g1,KOG4216	TR2674_c0_g1,KOG0214	TR2677_c0_g1,KOG0527	TR2711_c0_g1,KOG1649	TR2723_c0_g1,KOG0620	TR2777_c0_g1,KOG0963	TR2872_c0_g1,KOG4005	TR2925_c0_g2,KOG2461	TR2925_c0_g3,KOG2461	TR2962_c0_g1,KOG0528
L	Replication, recombination and repair	838	TR41_c0_g1,KOG1434	TR41_c0_g2,KOG1434	TR247_c0_g1,KOG4762	TR267_c0_g2,KOG4585	TR413_c1_g1,KOG0250	TR536_c0_g1,KOG4086	TR612_c0_g1,KOG0991	TR900_c3_g1,KOG4585	TR1224_c2_g8,KOG0891	TR1224_c2_g11,KOG0891	TR1224_c2_g13,KOG0891	TR1330_c0_g1,KOG1121	TR1530_c0_g1,KOG2044	TR1565_c0_g1,KOG0526	TR1972_c0_g1,KOG4585	TR2044_c0_g1,KOG1977	TR2044_c1_g1,KOG1977	TR2044_c1_g2,KOG1977	TR2044_c1_g3,KOG1977	TR2145_c0_g1,KOG1294	TR2145_c0_g2,KOG1294	TR2264_c0_g1,KOG0890	TR2264_c1_g1,KOG0890	TR2467_c0_g1,KOG0891	TR2719_c0_g1,KOG0478	TR2994_c0_g1,KOG0477	TR3056_c0_g1,KOG3548	TR3056_c0_g2,KOG3548	TR4836_c0_g1,KOG1132	TR4919_c1_g1,KOG2074	TR5049_c0_g1,KOG0542	TR5273_c0_g1,KOG2543	TR5585_c0_g1,KOG0479	TR5744_c0_g1,KOG1929	TR5761_c1_g1,KOG2372	TR5765_c0_g1,KOG0351	TR6420_c0_g1,KOG1038	TR6487_c1_g1,KOG1037	TR6656_c0_g1,KOG2401	TR6790_c0_g1,KOG0133	TR7361_c0_g1,KOG2379	TR7375_c0_g1,KOG0891	TR7433_c0_g1,KOG2487	TR7561_c0_g1,KOG0889	TR7819_c0_g1,KOG4120	TR7981_c1_g1,KOG1968	TR7988_c0_g3,KOG0958
M	Cell wall/membrane/envelope biogenesis	245	TR138_c0_g1,KOG1437	TR167_c0_g1,KOG4177	TR1412_c0_g1,KOG2571	TR1469_c0_g1,KOG1326	TR1499_c0_g1,KOG0621	TR1499_c0_g2,KOG0621	TR2814_c0_g1,KOG2571	TR3286_c0_g1,KOG1268	TR3455_c0_g1,KOG1268	TR4765_c0_g1,KOG1322	TR4765_c1_g1,KOG1322	TR4982_c0_g1,KOG1326	TR4982_c0_g2,KOG1326	TR5153_c2_g1,KOG0853	TR5446_c1_g1,KOG1550	TR5912_c0_g1,KOG1214	TR5922_c0_g1,KOG1371	TR7701_c0_g1,KOG1550	TR8591_c0_g1,KOG2556	TR9139_c0_g1,KOG1022	TR9358_c0_g1,KOG4177	TR10064_c0_g1,KOG1854	TR10064_c0_g2,KOG1854	TR10064_c1_g1,KOG1854	TR11259_c0_g1,KOG1387	TR11518_c0_g1,KOG3553	TR13760_c0_g1,KOG1021	TR13760_c1_g1,KOG1021	TR14807_c0_g1,KOG4651	TR15161_c0_g1,KOG4177	TR15356_c0_g1,KOG4177	TR15356_c0_g2,KOG4177	TR15870_c0_g1,KOG1322	TR17278_c0_g1,KOG4177	TR17321_c0_g1,KOG0621	TR18824_c0_g1,KOG1326	TR19177_c0_g1,KOG1268	TR20238_c0_g1,KOG1326	TR21063_c0_g1,KOG4177	TR21063_c0_g2,KOG4177	TR21063_c0_g3,KOG4177	TR21275_c0_g1,KOG2571	TR21869_c0_g1,KOG4177	TR22441_c0_g1,KOG3955	TR22534_c0_g1,KOG2407	TR22534_c0_g2,KOG2407	TR22596_c0_g1,KOG1268
N	Cell motility	84	TR276_c0_g1,KOG2116	TR2163_c0_g1,KOG3896	TR2739_c0_g1,KOG4229	TR2876_c0_g1,KOG4229	TR3538_c0_g1,KOG4286	TR3594_c0_g1,KOG4108	TR6441_c0_g1,KOG4286	TR8215_c0_g1,KOG4229	TR8300_c0_g1,KOG4229	TR9324_c0_g1,KOG4229	TR9324_c0_g2,KOG4229	TR9811_c0_g1,KOG3896	TR10846_c0_g1,KOG4229	TR11322_c0_g1,KOG3905	TR11322_c0_g2,KOG3905	TR12310_c0_g1,KOG3905	TR12322_c0_g1,KOG4794	TR12322_c0_g3,KOG4794	TR12322_c0_g6,KOG4794	TR12431_c0_g1,KOG4229	TR12431_c1_g1,KOG4229	TR12693_c0_g1,KOG4081	TR14626_c0_g1,KOG3896	TR16437_c0_g1,KOG4115	TR16437_c0_g2,KOG4115	TR16665_c0_g1,KOG2116	TR16665_c0_g2,KOG2116	TR19025_c0_g1,KOG4229	TR21603_c0_g1,KOG4794	TR21603_c0_g2,KOG4794	TR23428_c0_g1,KOG4286	TR25559_c5_g1,KOG3905	TR26498_c0_g1,KOG4286	TR26755_c0_g1,KOG4229	TR28326_c0_g1,KOG4794	TR30174_c0_g1,KOG3905	TR30174_c0_g2,KOG3905	TR30808_c1_g1,KOG4229	TR33613_c0_g1,KOG4794	TR38097_c0_g1,KOG4229	TR41079_c0_g1,KOG2116	TR42207_c0_g1,KOG2116	TR44758_c0_g1,KOG4286	TR44981_c23_g84,KOG2116	TR45317_c0_g1,KOG4229	TR45317_c0_g2,KOG4229	TR45387_c0_g1,KOG4229
O	Posttranslational modification, protein turnover, chaperones	3924	TR98_c0_g1,KOG2603	TR120_c0_g1,KOG1873	TR193_c0_g1,KOG1565	TR194_c0_g1,KOG0939	TR221_c0_g1,KOG0426	TR326_c0_g1,KOG1565	TR435_c0_g1,KOG0361	TR489_c0_g1,KOG3591	TR519_c0_g1,KOG0841	TR535_c0_g1,KOG0741	TR535_c0_g2,KOG0741	TR535_c0_g3,KOG0741	TR535_c0_g4,KOG0741	TR535_c0_g5,KOG0741	TR535_c0_g6,KOG0741	TR538_c0_g1,KOG0802	TR665_c0_g1,KOG0530	TR674_c0_g1,KOG0191	TR746_c0_g1,KOG1769	TR808_c0_g1,KOG0101	TR808_c1_g1,KOG0101	TR808_c2_g1,KOG0101	TR812_c0_g1,KOG2918	TR1132_c0_g1,KOG0045	TR1203_c9_g3,KOG2738	TR1251_c0_g1,KOG0175	TR1269_c0_g1,KOG0103	TR1337_c0_g1,KOG1282	TR1353_c0_g1,KOG0595	TR1353_c0_g2,KOG0595	TR1377_c0_g1,KOG0448	TR1402_c1_g1,KOG1046	TR1440_c0_g1,KOG3525	TR1493_c0_g1,KOG0424	TR1507_c1_g2,KOG2590	TR1608_c0_g1,KOG1282	TR1629_c0_g1,KOG2292	TR1759_c0_g1,KOG0100	TR1827_c3_g1,KOG1464	TR1827_c3_g6,KOG1464	TR1856_c0_g1,KOG2019	TR1856_c0_g2,KOG2019	TR1877_c8_g1,KOG2160	TR1902_c0_g1,KOG0894	TR1921_c0_g1,KOG0732	TR1991_c0_g1,KOG2628	TR2051_c0_g1,KOG1543
P	Inorganic ion transport and metabolism	744	TR179_c0_g1,KOG2349	TR258_c0_g1,KOG1056	TR302_c0_g1,KOG3126	TR1386_c0_g1,KOG0210	TR1666_c0_g1,KOG3927	TR1979_c0_g1,KOG2301	TR2306_c0_g1,KOG2643	TR2386_c0_g1,KOG2353	TR2804_c0_g1,KOG4480	TR3000_c0_g1,KOG0474	TR3020_c0_g1,KOG2716	TR3085_c0_g1,KOG1306	TR3098_c0_g1,KOG0203	TR3098_c0_g2,KOG0203	TR3098_c0_g3,KOG0203	TR3209_c0_g1,KOG1052	TR3209_c0_g2,KOG1052	TR3239_c0_g1,KOG1172	TR3525_c0_g1,KOG1306	TR4379_c0_g1,KOG2301	TR4379_c0_g2,KOG2301	TR4379_c0_g3,KOG2301	TR4568_c0_g1,KOG2349	TR4861_c0_g1,KOG2301	TR4882_c0_g1,KOG2643	TR4947_c0_g1,KOG2693	TR5082_c1_g1,KOG0475	TR5090_c0_g1,KOG3599	TR5090_c0_g2,KOG3599	TR5548_c0_g1,KOG1306	TR5690_c0_g1,KOG3788	TR5690_c0_g2,KOG3788	TR5690_c1_g1,KOG3788	TR5804_c0_g1,KOG3684	TR5962_c0_g1,KOG1172	TR6057_c0_g1,KOG0202	TR6057_c0_g2,KOG0202	TR6464_c0_g1,KOG1418	TR6577_c0_g1,KOG3713	TR6777_c0_g1,KOG0236	TR6788_c0_g1,KOG2693	TR6825_c0_g1,KOG4195	TR6884_c0_g1,KOG1306	TR6903_c0_g1,KOG1056	TR6915_c0_g3,KOG3614	TR7102_c0_g1,KOG4475	TR7776_c0_g1,KOG4475
Q	Secondary metabolites biosynthesis, transport and catabolism	444	TR915_c0_g1,KOG0055	TR1027_c0_g1,KOG0054	TR1203_c9_g3,KOG0022	TR1573_c0_g1,KOG0021	TR2224_c0_g1,KOG1201	TR2337_c0_g1,KOG0156	TR2529_c0_g1,KOG0156	TR2601_c3_g1,KOG0156	TR2601_c3_g2,KOG0156	TR2601_c3_g6,KOG0156	TR3456_c0_g1,KOG1208	TR3456_c1_g1,KOG1208	TR4297_c0_g1,KOG1201	TR4297_c0_g2,KOG1201	TR4554_c0_g1,KOG0054	TR4663_c0_g1,KOG0054	TR4852_c0_g1,KOG1205	TR5401_c0_g1,KOG0054	TR6285_c0_g1,KOG0159	TR6285_c0_g2,KOG0159	TR6697_c0_g1,KOG0054	TR6697_c0_g2,KOG0054	TR7674_c0_g1,KOG1748	TR7881_c0_g1,KOG1208	TR8040_c3_g1,KOG1263	TR8147_c0_g1,KOG0029	TR9014_c4_g5,KOG1399	TR9231_c0_g1,KOG0029	TR9943_c0_g1,KOG0024	TR10797_c0_g1,KOG1208	TR10819_c0_g1,KOG0405	TR10819_c1_g1,KOG0405	TR10994_c1_g1,KOG0055	TR11764_c0_g1,KOG1208	TR12714_c0_g1,KOG0039	TR12923_c0_g1,KOG0156	TR13049_c0_g1,KOG0054	TR13819_c0_g1,KOG0061	TR14864_c0_g1,KOG0054	TR14903_c0_g1,KOG0039	TR15690_c2_g4,KOG1263	TR15690_c2_g5,KOG1263	TR15960_c0_g1,KOG3968	TR16710_c0_g1,KOG4649	TR16797_c0_g1,KOG0156	TR16797_c0_g2,KOG0156	TR16797_c1_g1,KOG0156
R	General function prediction only	7963	TR15_c0_g1,KOG1721	TR15_c0_g2,KOG1721	TR60_c0_g1,KOG3656	TR75_c0_g1,KOG1721	TR116_c0_g1,KOG0255	TR125_c1_g2,KOG0017	TR158_c0_g1,KOG0017	TR178_c0_g1,KOG0502	TR230_c0_g1,KOG0017	TR261_c0_g1,KOG0206	TR306_c0_g1,KOG2173	TR319_c0_g1,KOG4441	TR320_c0_g1,KOG4727	TR365_c0_g1,KOG3209	TR439_c0_g1,KOG1844	TR460_c0_g1,KOG4561	TR462_c1_g1,KOG1838	TR522_c0_g1,KOG1721	TR526_c0_g1,KOG1704	TR530_c0_g1,KOG3536	TR552_c0_g1,KOG0619	TR592_c0_g1,KOG4568	TR606_c3_g1,KOG3784	TR624_c0_g2,KOG3953	TR641_c0_g1,KOG1533	TR702_c0_g1,KOG0091	TR717_c0_g1,KOG3597	TR739_c0_g1,KOG0825	TR750_c0_g1,KOG2934	TR753_c0_g1,KOG3792	TR774_c0_g1,KOG3209	TR811_c0_g1,KOG1110	TR825_c0_g1,KOG0619	TR855_c0_g1,KOG1721	TR864_c0_g1,KOG0118	TR874_c0_g1,KOG3527	TR874_c0_g2,KOG3527	TR882_c0_g1,KOG0489	TR885_c0_g1,KOG1844	TR907_c0_g1,KOG0059	TR923_c0_g1,KOG0266	TR943_c0_g1,KOG0644	TR956_c0_g1,KOG1721	TR956_c0_g2,KOG1721	TR996_c0_g1,KOG2220	TR1007_c1_g1,KOG1721	TR1007_c1_g2,KOG1721
S	Function unknown	2801	TR46_c0_g1,KOG3114	TR71_c0_g1,KOG4308	TR71_c0_g2,KOG4308	TR104_c0_g1,KOG2092	TR300_c0_g1,KOG0271	TR363_c2_g1,KOG4255	TR363_c2_g2,KOG4255	TR378_c0_g1,KOG1851	TR378_c1_g1,KOG1851	TR380_c0_g1,KOG4562	TR477_c0_g1,KOG4753	TR525_c0_g1,KOG3594	TR544_c0_g1,KOG3604	TR573_c0_g1,KOG3692	TR661_c0_g1,KOG1103	TR710_c0_g1,KOG4587	TR710_c1_g1,KOG4587	TR713_c0_g1,KOG4383	TR713_c0_g2,KOG4383	TR765_c2_g2,KOG1851	TR766_c1_g1,KOG0293	TR839_c1_g1,KOG4308	TR899_c0_g1,KOG4498	TR909_c0_g1,KOG0270	TR987_c0_g1,KOG4446	TR1065_c0_g1,KOG1988	TR1107_c0_g1,KOG2500	TR1124_c1_g1,KOG4069	TR1146_c0_g1,KOG4074	TR1184_c0_g1,KOG3856	TR1212_c0_g2,KOG1791	TR1248_c0_g1,KOG3990	TR1347_c0_g1,KOG3952	TR1397_c0_g1,KOG4082	TR1405_c0_g1,KOG3130	TR1542_c0_g1,KOG3864	TR1587_c0_g1,KOG3972	TR1635_c5_g4,KOG4308	TR1635_c5_g5,KOG4308	TR1635_c5_g7,KOG4308	TR1635_c5_g8,KOG4308	TR1635_c5_g9,KOG4308	TR1635_c5_g10,KOG4308	TR1635_c5_g11,KOG4308	TR1635_c5_g12,KOG4308	TR1635_c5_g13,KOG4308	TR1635_c5_g15,KOG4308
T	Signal transduction mechanisms	6353	TR59_c0_g1,KOG1290	TR77_c0_g1,KOG3575	TR80_c0_g1,KOG3653	TR81_c0_g1,KOG0169	TR125_c1_g4,KOG4423	TR130_c0_g1,KOG1226	TR130_c1_g1,KOG1226	TR132_c0_g1,KOG4641	TR198_c1_g1,KOG0198	TR234_c2_g1,KOG4203	TR243_c0_g1,KOG1226	TR258_c0_g1,KOG1056	TR313_c0_g1,KOG4035	TR316_c0_g1,KOG1786	TR319_c0_g1,KOG4441	TR331_c0_g1,KOG2269	TR339_c0_g1,KOG1217	TR368_c0_g2,KOG3659	TR381_c0_g1,KOG2836	TR409_c0_g1,KOG1487	TR429_c0_g1,KOG4269	TR450_c0_g1,KOG0033	TR450_c1_g1,KOG0609	TR450_c1_g2,KOG0609	TR460_c0_g1,KOG4561	TR475_c0_g1,KOG3667	TR478_c0_g1,KOG3611	TR484_c0_g1,KOG1215	TR517_c0_g1,KOG0037	TR526_c0_g1,KOG1704	TR532_c0_g1,KOG3589	TR550_c0_g1,KOG4257	TR550_c1_g1,KOG4257	TR569_c0_g1,KOG0694	TR606_c3_g1,KOG3784	TR639_c0_g1,KOG0792	TR639_c0_g2,KOG0792	TR663_c0_g1,KOG4226	TR679_c2_g2,KOG4239	TR686_c0_g1,KOG0983	TR686_c0_g2,KOG0983	TR686_c1_g1,KOG4107	TR692_c0_g1,KOG3883	TR704_c0_g1,KOG3589	TR706_c0_g1,KOG0577	TR765_c1_g1,KOG3542	TR765_c1_g3,KOG3542
U	Intracellular trafficking, secretion, and vesicular transport	2160	TR25_c0_g1,KOG3287	TR122_c0_g1,KOG0070	TR219_c0_g1,KOG0058	TR316_c0_g1,KOG1786	TR385_c0_g1,KOG4031	TR492_c0_g1,KOG2114	TR492_c0_g2,KOG2114	TR492_c0_g3,KOG2114	TR492_c0_g4,KOG2114	TR504_c0_g1,KOG4449	TR504_c0_g2,KOG4449	TR513_c0_g1,KOG0932	TR606_c3_g1,KOG3784	TR617_c0_g1,KOG2271	TR669_c0_g1,KOG2319	TR689_c0_g1,KOG0412	TR744_c0_g1,KOG1725	TR799_c0_g1,KOG2274	TR967_c0_g1,KOG0092	TR971_c0_g1,KOG2063	TR974_c1_g1,KOG0098	TR974_c1_g2,KOG0098	TR1060_c0_g1,KOG0930	TR1083_c0_g1,KOG3106	TR1139_c0_g1,KOG0565	TR1197_c0_g1,KOG1607	TR1268_c0_g1,KOG1011	TR1353_c0_g1,KOG0595	TR1353_c0_g2,KOG0595	TR1382_c0_g1,KOG0292	TR1382_c1_g1,KOG0292	TR1384_c0_g1,KOG1985	TR1399_c0_g1,KOG4173	TR1433_c0_g1,KOG0076	TR1445_c0_g1,KOG0094	TR1457_c0_g1,KOG0446	TR1531_c0_g1,KOG4449	TR1586_c0_g1,KOG1787	TR1672_c0_g1,KOG1954	TR1740_c0_g1,KOG1073	TR1740_c0_g2,KOG1073	TR1750_c0_g1,KOG1061	TR1775_c0_g1,KOG1013	TR1805_c0_g1,KOG0084	TR1805_c0_g2,KOG0084	TR1820_c5_g1,KOG0058	TR1973_c0_g1,KOG3834
V	Defense mechanisms	453	TR1707_c0_g1,KOG4297	TR1707_c0_g2,KOG4297	TR1707_c0_g3,KOG4297	TR2774_c0_g1,KOG1785	TR3032_c0_g1,KOG4297	TR3351_c0_g1,KOG1823	TR3567_c0_g1,KOG1660	TR3635_c0_g1,KOG1707	TR3859_c0_g1,KOG2392	TR3859_c0_g2,KOG2392	TR3959_c0_g2,KOG2392	TR4026_c0_g1,KOG1823	TR4749_c0_g1,KOG1826	TR4749_c1_g1,KOG1826	TR5085_c0_g1,KOG4297	TR5085_c0_g2,KOG4297	TR5085_c1_g6,KOG4297	TR5085_c1_g7,KOG4297	TR5307_c0_g1,KOG4297	TR5307_c1_g1,KOG4297	TR5898_c0_g1,KOG4297	TR6114_c0_g1,KOG1216	TR6180_c0_g1,KOG4297	TR6425_c0_g1,KOG1716	TR6584_c0_g1,KOG1826	TR6717_c0_g1,KOG4297	TR6717_c0_g2,KOG4297	TR7134_c0_g1,KOG4297	TR7218_c0_g1,KOG2764	TR7286_c0_g1,KOG1826	TR7316_c0_g1,KOG4537	TR7692_c0_g2,KOG1716	TR8230_c0_g1,KOG1716	TR8591_c0_g1,KOG2556	TR8880_c0_g1,KOG1388	TR8915_c0_g1,KOG4297	TR9357_c1_g1,KOG1720	TR9583_c0_g2,KOG1716	TR9583_c0_g3,KOG1716	TR10413_c0_g1,KOG2622	TR10413_c0_g2,KOG2622	TR10894_c0_g1,KOG2392	TR10961_c0_g1,KOG4297	TR11018_c0_g1,KOG1716	TR11569_c0_g1,KOG1216	TR11745_c0_g1,KOG4297	TR12067_c0_g1,KOG1726
W	Extracellular structures	646	TR36_c0_g1,KOG4802	TR130_c0_g1,KOG1226	TR130_c1_g1,KOG1226	TR138_c0_g1,KOG1437	TR193_c0_g1,KOG1565	TR243_c0_g1,KOG1226	TR326_c0_g1,KOG1565	TR403_c0_g1,KOG0994	TR438_c0_g1,KOG1836	TR565_c0_g1,KOG3544	TR833_c0_g1,KOG1736	TR997_c0_g1,KOG3637	TR1501_c0_g1,KOG4802	TR1720_c0_g1,KOG3545	TR1720_c0_g2,KOG3545	TR1737_c0_g1,KOG3544	TR2056_c0_g1,KOG1836	TR2085_c0_g1,KOG1565	TR2087_c0_g1,KOG3637	TR2544_c0_g1,KOG3544	TR2690_c0_g1,KOG0994	TR2870_c0_g1,KOG4237	TR2900_c0_g1,KOG3681	TR3078_c1_g1,KOG3544	TR3562_c0_g1,KOG4237	TR3786_c0_g1,KOG3550	TR4534_c0_g1,KOG3637	TR4644_c0_g1,KOG1836	TR4993_c0_g1,KOG3637	TR5334_c1_g1,KOG3539	TR5788_c0_g1,KOG1048	TR5816_c0_g1,KOG1225	TR5912_c0_g1,KOG1214	TR6114_c0_g1,KOG1216	TR6429_c0_g1,KOG3544	TR6916_c0_g1,KOG3544	TR7511_c25_g1,KOG1565	TR8683_c1_g1,KOG3637	TR8683_c1_g2,KOG3637	TR8759_c0_g1,KOG3544	TR8767_c0_g1,KOG4004	TR8837_c0_g1,KOG1565	TR8917_c0_g1,KOG0994	TR9139_c0_g1,KOG1022	TR9227_c1_g1,KOG3637	TR9396_c0_g1,KOG1574	TR9716_c0_g1,KOG3658
X		44	TR637_c0_g1,KOG4817	TR637_c0_g2,KOG4817	TR637_c1_g1,KOG4817	TR1207_c0_g1,KOG4800	TR3326_c0_g1,KOG4817	TR4288_c0_g1,KOG4817	TR4359_c0_g1,KOG4800	TR12506_c0_g1,KOG4817	TR17515_c0_g1,KOG4817	TR22334_c0_g1,KOG4817	TR24558_c0_g1,KOG4817	TR24558_c0_g2,KOG4817	TR32578_c0_g1,KOG4817	TR36719_c0_g1,KOG4800	TR37122_c0_g1,KOG4817	TR41264_c0_g1,KOG4831	TR43424_c0_g1,KOG4817	TR43917_c0_g1,KOG4817	TR51007_c0_g1,KOG4817	TR51007_c0_g2,KOG4817	TR52876_c0_g1,KOG4817	TR52876_c0_g2,KOG4817	TR54260_c0_g1,KOG4800	TR56260_c0_g1,KOG4817	TR56260_c0_g2,KOG4817	TR66490_c0_g1,KOG4800	TR67267_c0_g1,KOG4817	TR71083_c5_g1,KOG4817	TR71083_c5_g4,KOG4817	TR72276_c0_g1,KOG4817	TR74705_c0_g1,KOG4817	TR76204_c1_g1,KOG4817	TR78354_c0_g1,KOG4800	TR87071_c0_g1,KOG4817	TR89185_c0_g2,KOG4817	TR89185_c0_g3,KOG4817	TR89233_c0_g1,KOG4817	TR92005_c0_g1,KOG4817	TR99554_c0_g1,KOG4800	TR102234_c0_g1,KOG4817	TR105799_c0_g1,KOG4817	TR105799_c1_g1,KOG4817	TR107790_c0_g1,KOG4817	TR109313_c0_g1,KOG4800
Y	Nuclear structure	237	TR617_c0_g1,KOG2271	TR799_c0_g1,KOG2274	TR1787_c2_g1,KOG0977	TR1998_c0_g1,KOG2491	TR2189_c0_g1,KOG2271	TR2189_c1_g1,KOG2271	TR2781_c0_g1,KOG2274	TR2921_c0_g1,KOG2020	TR2952_c0_g1,KOG1833	TR3397_c0_g1,KOG1833	TR3434_c0_g2,KOG2020	TR4033_c0_g1,KOG2023	TR4083_c0_g1,KOG3630	TR4656_c0_g1,KOG1964	TR6081_c0_g1,KOG2271	TR7511_c17_g1,KOG2020	TR11163_c0_g1,KOG4714	TR11163_c1_g1,KOG4714	TR11485_c0_g1,KOG3630	TR11597_c0_g1,KOG4521	TR12443_c0_g1,KOG3091	TR12571_c0_g1,KOG2021	TR14718_c0_g1,KOG2022	TR14834_c0_g1,KOG1833	TR15562_c0_g1,KOG1909	TR15808_c0_g1,KOG1991	TR16073_c0_g1,KOG2274	TR17747_c0_g1,KOG0977	TR18682_c0_g1,KOG2992	TR18858_c0_g1,KOG2023	TR19525_c0_g1,KOG2439	TR19693_c0_g1,KOG2171	TR19943_c0_g1,KOG2171	TR20364_c0_g1,KOG1991	TR21765_c0_g1,KOG1991	TR21849_c0_g1,KOG1909	TR22639_c0_g1,KOG1833	TR22838_c0_g1,KOG4719	TR22839_c0_g2,KOG0977	TR24288_c0_g1,KOG2020	TR24673_c0_g1,KOG2834	TR25062_c0_g1,KOG2271	TR25112_c0_g1,KOG1900	TR25183_c0_g1,KOG1410	TR26064_c0_g1,KOG2020	TR26175_c0_g1,KOG2445	TR26175_c0_g2,KOG2445
Z	Cytoskeleton	1918	TR5_c0_g1,KOG3565	TR43_c0_g1,KOG2842	TR65_c0_g1,KOG0245	TR234_c2_g1,KOG4203	TR312_c0_g1,KOG0613	TR313_c0_g1,KOG4035	TR362_c0_g2,KOG0161	TR459_c0_g1,KOG2026	TR526_c0_g1,KOG1704	TR558_c0_g1,KOG0161	TR592_c0_g1,KOG4568	TR616_c0_g1,KOG0243	TR806_c0_g1,KOG1445	TR818_c0_g1,KOG0613	TR835_c0_g1,KOG0980	TR950_c0_g1,KOG0443	TR984_c0_g1,KOG0164	TR1002_c0_g1,KOG1755	TR1002_c0_g2,KOG1755	TR1151_c0_g1,KOG2659	TR1439_c0_g1,KOG1700	TR1641_c0_g1,KOG0516	TR1702_c0_g1,KOG1704	TR1767_c0_g1,KOG4568	TR1770_c0_g1,KOG0443	TR1780_c0_g1,KOG0518	TR1788_c0_g1,KOG0031	TR1865_c1_g1,KOG0161	TR1908_c0_g1,KOG2546	TR1911_c0_g1,KOG3565	TR1933_c0_g1,KOG0518	TR2014_c0_g1,KOG3631	TR2047_c0_g1,KOG0035	TR2147_c0_g1,KOG3595	TR2147_c0_g2,KOG3595	TR2177_c1_g1,KOG1727	TR2227_c0_g1,KOG2856	TR2248_c0_g1,KOG3809	TR2290_c0_g1,KOG0164	TR2608_c0_g1,KOG0676	TR2752_c0_g1,KOG4406	TR2752_c1_g1,KOG4406	TR2790_c0_g1,KOG1922	TR2819_c0_g1,KOG3654	TR2824_c0_g1,KOG0518	TR2829_c1_g2,KOG3671	TR2829_c1_g4,KOG3671
[truncated: 206 more columns]

## Sheet: GO
Ontology	Class	Numbers_of_Trinity
biological_process	biological adhesion	398
biological_process	biological regulation	5220
biological_process	cell killing	21
biological_process	cellular component organization or biogenesis	2235
biological_process	cellular process	11164
biological_process	developmental process	3854
biological_process	establishment of localization	2273
biological_process	growth	328
biological_process	immune system process	882
biological_process	localization	2692
biological_process	locomotion	549
biological_process	metabolic process	8833
biological_process	multi-organism process	269
biological_process	multicellular organismal process	3923
biological_process	negative regulation of biological process	977
biological_process	positive regulation of biological process	999
biological_process	regulation of biological process	4765
biological_process	reproduction	227
biological_process	reproductive process	186
biological_process	response to stimulus	4067
biological_process	rhythmic process	30
biological_process	signaling	2454
biological_process	single-organism process	10652
cellular_component	cell	8274
cellular_component	cell junction	231
cellular_component	cell part	8274
cellular_component	extracellular matrix	134
cellular_component	extracellular matrix part	67
cellular_component	extracellular region	1452
cellular_component	extracellular region part	878
cellular_component	macromolecular complex	2742
cellular_component	membrane	4370
cellular_component	membrane part	3033
cellular_component	membrane-enclosed lumen	733
cellular_component	nucleoid	16
cellular_component	organelle	5736
cellular_component	organelle part	2789
cellular_component	side of membrane	64
cellular_component	synapse	91
cellular_component	synapse part	64
cellular_component	virion	108
cellular_component	virion part	92
molecular_function	antioxidant activity	53
molecular_function	binding	10508
molecular_function	catalytic activity	7240
molecular_function	channel regulator activity	11
molecular_function	chemoattractant activity	4
molecular_function	chemorepellent activity	3
molecular_function	electron carrier activity	54
molecular_function	enzyme regulator activity	1037
molecular_function	guanyl-nucleotide exchange factor activity	93
molecular_function	metallochaperone activity	4
molecular_function	molecular transducer activity	718
molecular_function	morphogen activity	1
molecular_function	nucleic acid binding transcription factor activity	573
molecular_function	protein binding transcription factor activity	127
molecular_function	protein tag	1
molecular_function	receptor activity	667
molecular_function	receptor regulator activity	8
molecular_function	structural molecule activity	441
molecular_function	translation regulator activity	6
molecular_function	transporter activity	897

## Sheet: KEGG
##Databases: KEGG PATHWAY
##Statistical test method: hypergeometric test / Fisher's exact test
##FDR correction method: Benjamini and Hochberg
#Term	Database	ID	Input number	Background number	P-Value	Corrected P-Value	Input	Hyperlink
Pathways in cancer	KEGG PATHWAY	ko05200	1092	1092	0.508613	0.643982	TR11127_c0_g1|TR61669_c0_g1|TR106951_c0_g1|TR98511_c0_g1|TR33373_c0_g1|TR33373_c0_g2|TR303_c0_g1|TR107179_c0_g1|TR105887_c0_g1|TR51387_c0_g1|TR10163_c0_g1|TR96775_c0_g1|TR41430_c0_g1|TR58371_c0_g1|TR1258_c0_g1|TR5372_c0_g1|TR66182_c0_g1|TR51708_c0_g2|TR19415_c0_g1|TR93392_c1_g1|TR29975_c0_g1|TR91270_c0_g2|TR91684_c0_g1|TR59534_c0_g1|TR42777_c0_g1|TR5547_c0_g1|TR70305_c0_g1|TR33817_c0_g1|TR85786_c…	http://www.genome.jp/kegg-bin/show_pathway?ko05200/K02580%09red/K05090%09red/K00182%09red/K07860%09red/K07861%09red/K01110%09red/K07203%09red/K01116%09red/K11224%09red/K05689%09red/K11220%09red/K02159%09red/K02158%09red/K02157%09red/K10053%09red/K10055%09red/K10054%09red/K10056%09red/K03173%09red/K09487%09red/K04364%09red/K05448%09red/K05449%09red/K04389%09red/K04379%09red/K06619%09red/K04371%09r…
PI3K-Akt signaling pathway	KEGG PATHWAY	ko04151	1060	1060	0.50874	0.643982	TR99557_c0_g1|TR24251_c0_g1|TR106951_c0_g1|TR98511_c0_g1|TR33373_c0_g1|TR33373_c0_g2|TR102359_c0_g1|TR43939_c0_g1|TR97293_c0_g1|TR19774_c0_g1|TR96157_c0_g1|TR16146_c0_g2|TR16146_c0_g1|TR58371_c0_g1|TR43762_c0_g1|TR83974_c0_g1|TR5372_c0_g1|TR66182_c0_g1|TR75596_c0_g1|TR34102_c0_g1|TR53418_c6_g8|TR93392_c1_g1|TR29975_c0_g1|TR62198_c0_g1|TR85264_c0_g1|TR24251_c0_g2|TR23073_c0_g1|TR82868_c0_g1|TR5122…	http://www.genome.jp/kegg-bin/show_pathway?ko04151/K05090%09red/K16332%09red/K16333%09red/K01110%09red/K07203%09red/K09408%09red/K05095%09red/K02158%09red/K09487%09red/K04539%09red/K02089%09red/K05448%09red/K05449%09red/K06591%09red/K04273%09red/K04371%09red/K11583%09red/K11584%09red/K04374%09red/K04377%09red/K09048%09red/K09049%09red/K04389%09red/K05057%09red/K05055%09red/K09047%09red/K04465%09r…
Focal adhesion	KEGG PATHWAY	ko04510	864	864	0.509665	0.643982	TR94884_c0_g1|TR24251_c0_g1|TR24251_c0_g2|TR72587_c0_g1|TR35284_c0_g1|TR111697_c0_g1|TR62539_c1_g11|TR43762_c0_g1|TR83974_c0_g1|TR66182_c0_g1|TR51708_c0_g2|TR93392_c1_g1|TR110257_c0_g1|TR29975_c0_g1|TR85264_c0_g1|TR82868_c0_g1|TR23504_c0_g1|TR16118_c0_g1|TR35406_c0_g1|TR17973_c0_g1|TR34726_c0_g1|TR35406_c0_g2|TR12972_c0_g14|TR43468_c0_g1|TR11722_c0_g2|TR72385_c8_g1|TR27447_c0_g1|TR101530_c0_g1|TR…	http://www.genome.jp/kegg-bin/show_pathway?ko04510/K07860%09red/K07861%09red/K01110%09red/K10351%09red/K02158%09red/K05448%09red/K05449%09red/K06591%09red/K17457%09red/K04371%09red/K06252%09red/K04375%09red/K05699%09red/K04503%09red/K05692%09red/K00907%09red/K13708%09red/K13709%09red/K06476%09red/K05450%09red/K12958%09red/K05459%09red/K05726%09red/K06276%09red/K06277%09red/K06274%09red/K02833%09r…
Proteoglycans in cancer	KEGG PATHWAY	ko05205	816	816	0.509941	0.643982	TR21388_c0_g2|TR15356_c0_g2|TR15356_c0_g1|TR98511_c0_g1|TR33373_c0_g1|TR33373_c0_g2|TR77338_c0_g1|TR23136_c0_g1|TR51387_c0_g1|TR97870_c0_g1|TR26774_c2_g1|TR4092_c0_g1|TR62539_c1_g11|TR62539_c1_g10|TR74360_c0_g2|TR9225_c0_g1|TR26774_c1_g1|TR51708_c0_g2|TR93392_c1_g1|TR61669_c0_g1|TR96320_c0_g1|TR85264_c0_g1|TR22488_c0_g1|TR82868_c0_g1|TR70305_c0_g1|TR71849_c0_g2|TR35406_c0_g1|TR34726_c0_g1|TR35406…	http://www.genome.jp/kegg-bin/show_pathway?ko05205/K16336%09red/K04660%09red/K00182%09red/K01365%09red/K01116%09red/K16338%09red/K05860%09red/K05448%09red/K17457%09red/K04371%09red/K04375%09red/K04377%09red/K04503%09red/K05692%09red/K05697%09red/K05460%09red/K05859%09red/K06278%09red/K04345%09red/K12958%09red/K06225%09red/K05459%09red/K05084%09red/K12330%09red/K02833%09red/K06226%09red/K06270%09r…
HTLV-I infection	KEGG PATHWAY	ko05166	779	779	0.510171	0.643982	TR18687_c0_g1|TR106951_c0_g1|TR33373_c0_g1|TR33373_c0_g2|TR13075_c0_g1|TR93529_c0_g1|TR96775_c0_g1|TR36074_c0_g1|TR5372_c0_g1|TR9225_c0_g1|TR26774_c1_g1|TR64778_c0_g1|TR92789_c0_g1|TR71867_c0_g1|TR95970_c0_g1|TR71849_c0_g2|TR66954_c1_g1|TR17973_c0_g1|TR87522_c0_g1|TR94232_c0_g1|TR12395_c0_g1|TR2388_c0_g1|TR54729_c0_g1|TR76353_c0_g1|TR76353_c0_g2|TR2685_c0_g1|TR101530_c0_g1|TR45260_c0_g1|TR83453_c…	http://www.genome.jp/kegg-bin/show_pathway?ko05166/K16334%09red/K00182%09red/K16333%09red/K02327%09red/K11224%09red/K02159%09red/K06751%09red/K06752%09red/K10152%09red/K04379%09red/K04378%09red/K15310%09red/K04375%09red/K04374%09red/K04377%09red/K04376%09red/K04469%09red/K02537%09red/K04502%09red/K04503%09red/K04500%09red/K04501%09red/K04467%09red/K04466%09red/K02085%09red/K05856%09red/K02324%09r…
MAPK signaling pathway	KEGG PATHWAY	ko04010	748	748	0.510377	0.643982	TR46413_c0_g1|TR108507_c0_g1|TR37750_c0_g1|TR106951_c0_g1|TR98511_c0_g1|TR33373_c0_g1|TR33373_c0_g2|TR17960_c0_g1|TR75286_c0_g1|TR104993_c0_g1|TR72758_c0_g1|TR5372_c0_g1|TR54261_c0_g1|TR26774_c1_g1|TR51708_c0_g2|TR19415_c0_g1|TR51708_c0_g1|TR29975_c0_g1|TR10296_c0_g1|TR19442_c2_g1|TR60919_c0_g1|TR46056_c0_g1|TR17973_c0_g1|TR34726_c0_g1|TR21949_c0_g1|TR48485_c0_g1|TR12395_c0_g1|TR48460_c0_g1|TR186…	http://www.genome.jp/kegg-bin/show_pathway?ko04010/K07860%09red/K07861%09red/K04849%09red/K04379%09red/K16342%09red/K04371%09red/K04370%09red/K04373%09red/K04372%09red/K04375%09red/K04374%09red/K04377%09red/K04376%09red/K04469%09red/K04468%09red/K04389%09red/K04461%09red/K04460%09red/K04463%09red/K04462%09red/K04465%09red/K04464%09red/K04467%09red/K04466%09red/K16510%09red/K02677%09red/K04345%09r…
Viral carcinogenesis	KEGG PATHWAY	ko05203	740	740	0.510432	0.643982	TR70092_c0_g1|TR87256_c0_g1|TR61669_c0_g1|TR92789_c0_g1|TR8124_c0_g1|TR33373_c0_g1|TR33373_c0_g2|TR41917_c0_g1|TR17960_c0_g1|TR100352_c0_g1|TR89663_c0_g16|TR89663_c0_g15|TR89663_c0_g13|TR36734_c0_g1|TR89663_c0_g11|TR89663_c0_g10|TR11814_c4_g10|TR83416_c0_g1|TR89663_c0_g18|TR51708_c0_g2|TR51708_c0_g1|TR87386_c0_g1|TR62198_c0_g1|TR95839_c0_g1|TR23073_c0_g1|TR71867_c0_g1|TR92967_c0_g4|TR92967_c0_g5|…	http://www.genome.jp/kegg-bin/show_pathway?ko05203/K03143%09red/K03142%09red/K03141%09red/K16332%09red/K03144%09red/K05699%09red/K11224%09red/K03173%09red/K02159%09red/K02158%09red/K00873%09red/K06751%09red/K10152%09red/K10691%09red/K11223%09red/K06618%09red/K04378%09red/K15413%09red/K12886%09red/K04371%09red/K04374%09red/K04469%09red/K09048%09red/K09049%09red/K04180%09red/K09047%09red/K03136%09r…
Regulation of actin cytoskeleton	KEGG PATHWAY	ko04810	726	726	0.510531	0.643982	TR94884_c0_g1|TR86676_c0_g1|TR98511_c0_g1|TR33373_c0_g1|TR33373_c0_g2|TR35284_c0_g1|TR26774_c2_g1|TR62539_c1_g11|TR62539_c1_g10|TR54261_c0_g1|TR26774_c1_g1|TR51708_c0_g2|TR93392_c1_g1|TR110257_c0_g1|TR29975_c0_g1|TR96320_c0_g1|TR60919_c0_g1|TR11127_c0_g1|TR35406_c0_g1|TR17973_c0_g1|TR35406_c0_g2|TR29738_c0_g1|TR99715_c0_g1|TR75618_c3_g1|TR34106_c0_g1|TR72385_c8_g1|TR27447_c0_g1|TR101530_c0_g1|TR1…	http://www.genome.jp/kegg-bin/show_pathway?ko04810/K07860%09red/K07861%09red/K06591%09red/K17457%09red/K06594%09red/K04371%09red/K00889%09red/K05699%09red/K05692%09red/K04346%09red/K08845%09red/K02085%09red/K00907%09red/K04347%09red/K13708%09red/K06476%09red/K05450%09red/K06269%09red/K05726%09red/K12330%09red/K02833%09red/K05769%09red/K05768%09red/K06270%09red/K05765%09red/K05764%09red/K05767%09r…
Endocytosis	KEGG PATHWAY	ko04144	700	700	0.510722	0.643982	TR87522_c0_g1|TR78156_c0_g1|TR41443_c4_g1|TR51387_c0_g1|TR43247_c0_g2|TR26387_c0_g1|TR12166_c3_g1|TR12166_c3_g2|TR12166_c3_g6|TR104701_c0_g1|TR19415_c0_g1|TR51708_c0_g1|TR53211_c1_g1|TR29975_c0_g1|TR7324_c0_g1|TR10296_c0_g1|TR102621_c0_g1|TR82868_c0_g1|TR54703_c0_g1|TR20465_c0_g1|TR3674_c0_g1|TR45023_c0_g1|TR17786_c0_g2|TR12395_c0_g1|TR109747_c0_g1|TR74199_c0_g1|TR48216_c1_g1|TR52884_c0_g1|TR5288…	http://www.genome.jp/kegg-bin/show_pathway?ko04144/K12199%09red/K10591%09red/K01115%09red/K12492%09red/K10054%09red/K06751%09red/K04645%09red/K04644%09red/K04646%09red/K11981%09red/K00889%09red/K04189%09red/K04500%09red/K04180%09red/K05050%09red/K00909%09red/K04678%09red/K04679%09red/K12958%09red/K04674%09red/K04677%09red/K06643%09red/K02833%09red/K07879%09red/K07905%09red/K07904%09red/K04513%09r…
Epstein-Barr virus infection	KEGG PATHWAY	ko05169	669	669	0.510965	0.643982	TR57788_c1_g1|TR106951_c0_g1|TR34840_c0_g1|TR42192_c0_g2|TR41917_c0_g1|TR110971_c0_g1|TR61793_c0_g1|TR5372_c0_g1|TR46748_c0_g1|TR19415_c0_g1|TR61669_c0_g1|TR62198_c0_g1|TR11296_c0_g1|TR75084_c0_g1|TR70305_c0_g1|TR5488_c0_g1|TR60932_c0_g1|TR105952_c0_g1|TR9487_c0_g1|TR63871_c0_g1|TR63871_c0_g2|TR68122_c0_g1|TR39075_c0_g1|TR48379_c1_g2|TR48379_c1_g1|TR8834_c0_g1|TR7198_c0_g1|TR107986_c0_g1|TR12785_…	http://www.genome.jp/kegg-bin/show_pathway?ko05169/K10591%09red/K03065%09red/K11217%09red/K01116%09red/K03020%09red/K03021%09red/K03022%09red/K03023%09red/K03024%09red/K03025%09red/K03026%09red/K03027%09red/K03028%09red/K03029%09red/K03061%09red/K06751%09red/K03062%09red/K12646%09red/K03063%09red/K06618%09red/K11859%09red/K03031%09red/K04377%09red/K04469%09red/K01510%09red/K04466%09red/K03136%09r…
Herpes simplex infection	KEGG PATHWAY	ko05168	636	636	0.511243	0.643982	TR57788_c1_g1|TR106951_c0_g1|TR8124_c0_g1|TR34840_c0_g1|TR59576_c0_g1|TR68031_c0_g1|TR7198_c0_g1|TR89663_c0_g16|TR89663_c0_g15|TR89663_c0_g13|TR89663_c0_g11|TR89663_c0_g10|TR62539_c1_g11|TR62539_c1_g10|TR5372_c0_g1|TR89663_c0_g19|TR89663_c0_g18|TR19415_c0_g1|TR61692_c0_g1|TR11296_c0_g1|TR85662_c0_g1|TR66954_c1_g2|TR66954_c1_g1|TR55943_c0_g1|TR2388_c0_g3|TR2388_c0_g1|TR21469_c0_g1|TR71491_c0_g1|TR…	http://www.genome.jp/kegg-bin/show_pathway?ko05168/K03131%09red/K02207%09red/K11220%09red/K03173%09red/K04696%09red/K10054%09red/K06751%09red/K06752%09red/K14650%09red/K05842%09red/K04379%09red/K12881%09red/K15414%09red/K15413%09red/K15410%09red/K11299%09red/K04389%09red/K04467%09red/K02087%09red/K03133%09red/K03130%09red/K11217%09red/K11219%09red/K12646%09red/K12647%09red/K03237%09red/K06531%09r…
RNA transport	KEGG PATHWAY	ko03013	624	624	0.511349	0.643982	TR80028_c0_g1|TR80028_c0_g2|TR55775_c0_g1|TR13094_c0_g1|TR75012_c1_g1|TR60490_c1_g1|TR101611_c0_g1|TR84791_c0_g1|TR3231_c0_g1|TR45939_c0_g1|TR62545_c0_g1|TR93289_c0_g1|TR30199_c2_g1|TR3407_c0_g1|TR23830_c0_g1|TR110441_c0_g1|TR93763_c0_g1|TR93763_c0_g3|TR93763_c0_g2|TR21173_c0_g1|TR53055_c0_g1|TR90965_c2_g19|TR90965_c2_g14|TR90965_c2_g15|TR51907_c0_g1|TR90965_c2_g17|TR90965_c2_g10|TR90965_c2_g11|T…	http://www.genome.jp/kegg-bin/show_pathway?ko03013/K00974%09red/K14301%09red/K14300%09red/K14303%09red/K14302%09red/K14305%09red/K14304%09red/K14307%09red/K14306%09red/K14309%09red/K14308%09red/K12880%09red/K13129%09red/K12882%09red/K12883%09red/K13126%09red/K14285%09red/K07205%09red/K03239%09red/K14288%09red/K12812%09red/K03231%09red/K03237%09red/K03236%09red/K13137%09red/K13136%09red/K13135%09r…
Insulin signaling pathway	KEGG PATHWAY	ko04910	587	587	0.511698	0.643982	TR104818_c0_g1|TR106951_c0_g1|TR99775_c1_g1|TR33373_c0_g1|TR33373_c0_g2|TR39081_c0_g1|TR51387_c0_g1|TR8864_c0_g1|TR59921_c1_g2|TR59921_c1_g3|TR59921_c1_g4|TR16146_c0_g2|TR16146_c0_g1|TR62539_c1_g11|TR62539_c1_g10|TR53211_c1_g1|TR11095_c0_g1|TR19442_c2_g1|TR98511_c0_g1|TR16831_c0_g1|TR52397_c0_g1|TR73741_c0_g1|TR34726_c0_g1|TR2421_c0_g1|TR23830_c0_g1|TR67318_c1_g1|TR109025_c0_g1|TR103632_c0_g1|TR1…	http://www.genome.jp/kegg-bin/show_pathway?ko04910/K04739%09red/K04696%09red/K04694%09red/K04695%09red/K04697%09red/K03083%09red/K04438%09red/K07205%09red/K00665%09red/K07198%09red/K07199%09red/K02158%09red/K07194%09red/K07195%09red/K07196%09red/K07197%09red/K07190%09red/K07191%09red/K07192%09red/K00871%09red/K11262%09red/K13296%09red/K04440%09red/K00844%09red/K04368%09red/K00688%09red/K02991%09r…
Huntington's disease	KEGG PATHWAY	ko05016	585	585	0.511717	0.643982	TR14626_c0_g1|TR57788_c1_g1|TR36746_c0_g2|TR42192_c0_g2|TR102359_c0_g1|TR4612_c0_g1|TR77553_c0_g1|TR4612_c0_g3|TR4612_c0_g2|TR69622_c0_g1|TR37221_c0_g2|TR11814_c4_g10|TR69791_c0_g1|TR45930_c0_g1|TR40896_c0_g1|TR11296_c0_g1|TR7713_c0_g1|TR32370_c0_g1|TR25440_c0_g1|TR65905_c3_g1|TR55457_c0_g1|TR92916_c0_g1|TR85305_c0_g2|TR85305_c0_g1|TR75109_c0_g1|TR43008_c0_g2|TR70427_c0_g1|TR86011_c0_g1|TR43008_c…	http://www.genome.jp/kegg-bin/show_pathway?ko05016/K02256%09red/K02159%09red/K03949%09red/K03948%09red/K04645%09red/K04644%09red/K04646%09red/K03943%09red/K04648%09red/K03941%09red/K03940%09red/K03947%09red/K03946%09red/K03945%09red/K04564%09red/K04565%09red/K02135%09red/K09048%09red/K09047%09red/K02084%09red/K02128%09red/K00417%09red/K09565%09red/K11351%09red/K11353%09red/K11352%09red/K02126%09r…
Protein processing in endoplasmic reticulum	KEGG PATHWAY	ko04141	576	576	0.511808	0.643982	TR18687_c0_g1|TR101204_c1_g1|TR71215_c0_g1|TR66939_c0_g2|TR66939_c0_g3|TR66939_c0_g1|TR66939_c0_g6|TR66939_c0_g7|TR66939_c0_g4|TR66939_c0_g5|TR47384_c0_g1|TR47384_c0_g3|TR66939_c0_g9|TR10296_c0_g1|TR102081_c0_g1|TR23817_c1_g1|TR55040_c0_g1|TR110252_c0_g1|TR110577_c0_g1|TR57497_c0_g1|TR22216_c1_g1|TR72369_c0_g1|TR94258_c1_g1|TR63871_c0_g1|TR63871_c0_g2|TR73951_c0_g1|TR93564_c0_g1|TR15223_c0_g2|TR1…	http://www.genome.jp/kegg-bin/show_pathway?ko04141/K10597%09red/K06689%09red/K01367%09red/K10661%09red/K10666%09red/K08852%09red/K02159%09red/K09485%09red/K09486%09red/K09487%09red/K14020%09red/K09481%09red/K14009%09red/K04374%09red/K09049%09red/K09562%09red/K09561%09red/K09490%09red/K14003%09red/K01456%09red/K03237%09red/K14026%09red/K07765%09red/K04571%09red/K04079%09red/K10578%09red/K03853%09r…
Alzheimer's disease	KEGG PATHWAY	ko05010	564	564	0.511931	0.643982	TR108507_c0_g1|TR36746_c0_g2|TR4612_c0_g1|TR77553_c0_g1|TR4612_c0_g3|TR4612_c0_g2|TR69622_c0_g1|TR37221_c0_g2|TR10269_c0_g1|TR110843_c0_g1|TR45930_c0_g1|TR40896_c0_g1|TR7713_c0_g1|TR32370_c0_g1|TR67773_c0_g1|TR55457_c0_g1|TR92916_c0_g1|TR18601_c0_g1|TR80037_c0_g1|TR85305_c0_g2|TR105991_c0_g1|TR55078_c0_g1|TR87197_c0_g1|TR87707_c0_g1|TR2493_c0_g1|TR43008_c0_g2|TR93198_c0_g1|TR86011_c0_g1|TR43008_c…	http://www.genome.jp/kegg-bin/show_pathway?ko05010/K02256%09red/K01367%09red/K08852%09red/K02090%09red/K02158%09red/K03949%09red/K03948%09red/K03943%09red/K03942%09red/K03941%09red/K03940%09red/K03947%09red/K03946%09red/K03945%09red/K04857%09red/K04371%09red/K08683%09red/K04505%09red/K06171%09red/K02084%09red/K02128%09red/K06172%09red/K05853%09red/K11351%09red/K11353%09red/K11352%09red/K02126%09r…
Complement and coagulation cascades	KEGG PATHWAY	ko04610	559	559	0.511984	0.643982	TR101748_c35_g34|TR101748_c35_g35|TR78752_c3_g1|TR8124_c0_g1|TR38111_c0_g1|TR89663_c0_g16|TR89663_c0_g15|TR89663_c0_g13|TR12937_c15_g41|TR89663_c0_g10|TR23904_c0_g1|TR89663_c0_g19|TR89663_c0_g18|TR43044_c0_g1|TR23762_c1_g1|TR23762_c1_g2|TR23762_c1_g3|TR23762_c1_g4|TR30911_c0_g13|TR30911_c0_g11|TR101748_c36_g78|TR49079_c0_g1|TR57524_c0_g2|TR101748_c36_g73|TR101748_c36_g72|TR101748_c36_g70|TR101748…	http://www.genome.jp/kegg-bin/show_pathway?ko04610/K03990%09red/K03991%09red/K03992%09red/K03993%09red/K03994%09red/K03995%09red/K03996%09red/K03997%09red/K03998%09red/K03999%09red/K03899%09red/K03898%09red/K01348%09red/K03907%09red/K03905%09red/K03904%09red/K03903%09red/K03902%09red/K03901%09red/K03900%09red/K04001%09red/K04000%09red/K04007%09red/K04006%09red/K03909%09red/K03908%09red/K01332%09r…
Tuberculosis	KEGG PATHWAY	ko05152	553	553	0.512048	0.643982	TR13075_c0_g1|TR8124_c0_g1|TR79803_c0_g1|TR112222_c0_g1|TR68031_c0_g1|TR73261_c0_g1|TR103847_c0_g1|TR89663_c0_g16|TR89663_c0_g15|TR89663_c0_g13|TR89663_c0_g11|TR89663_c0_g10|TR74360_c0_g1|TR74360_c0_g2|TR89663_c0_g19|TR89663_c0_g18|TR19415_c0_g1|TR7324_c0_g1|TR27691_c0_g1|TR27691_c0_g2|TR66954_c1_g2|TR66954_c1_g1|TR70454_c0_g2|TR65905_c3_g1|TR12395_c0_g1|TR2388_c0_g1|TR18601_c0_g1|TR69503_c0_g1|T…	http://www.genome.jp/kegg-bin/show_pathway?ko05152/K07983%09red/K01368%09red/K14957%09red/K11220%09red/K02159%09red/K02158%09red/K02155%09red/K02154%09red/K06752%09red/K04371%09red/K08846%09red/K02084%09red/K05855%09red/K11217%09red/K07369%09red/K07368%09red/K04348%09red/K08064%09red/K04077%09red/K06560%09red/K03990%09red/K04513%09red/K12794%09red/K00914%09red/K07888%09red/K07889%09red/K05403%09r…
Phagosome	KEGG PATHWAY	ko04145	551	551	0.51207	0.643982	TR18687_c0_g1|TR24251_c0_g1|TR21305_c0_g1|TR24251_c0_g2|TR8124_c0_g1|TR79803_c0_g1|TR59576_c0_g1|TR112222_c0_g1|TR73261_c0_g1|TR89663_c0_g16|TR89663_c0_g15|TR97870_c0_g1|TR89663_c0_g13|TR89663_c0_g11|TR89663_c0_g10|TR86261_c0_g1|TR86261_c0_g2|TR89663_c0_g19|TR89663_c0_g18|TR61692_c0_g1|TR7324_c0_g1|TR36524_c0_g1|TR85264_c0_g1|TR79771_c4_g9|TR54703_c0_g1|TR27691_c0_g1|TR27691_c0_g2|TR66954_c1_g2|T…	http://www.genome.jp/kegg-bin/show_pathway?ko04145/K03990%09red/K03991%09red/K02146%09red/K01365%09red/K06481%09red/K13885%09red/K16857%09red/K00914%09red/K07888%09red/K07889%09red/K04392%09red/K10160%09red/K02155%09red/K02154%09red/K02153%09red/K07887%09red/K02151%09red/K01368%09red/K06751%09red/K06461%09red/K06752%09red/K09481%09red/K13813%09red/K07342%09red/K06484%09red/K10956%09red/K08488%09r…
Influenza A	KEGG PATHWAY	ko05164	547	547	0.512113	0.643982	TR106951_c0_g1|TR98511_c0_g1|TR34840_c0_g1|TR81110_c0_g1|TR7198_c0_g1|TR67540_c1_g2|TR879_c0_g1|TR10296_c0_g1|TR102025_c0_g1|TR42777_c0_g1|TR66954_c1_g2|TR79803_c0_g1|TR65905_c3_g1|TR2388_c0_g3|TR2388_c0_g1|TR63871_c0_g1|TR63871_c0_g2|TR7221_c0_g1|TR105991_c0_g1|TR58042_c0_g1|TR13385_c0_g1|TR39687_c3_g8|TR39687_c3_g2|TR66232_c0_g2|TR92736_c0_g1|TR66232_c0_g1|TR27527_c0_g1|TR48338_c1_g1|TR71533_c0…	http://www.genome.jp/kegg-bin/show_pathway?ko05164/K11220%09red/K10054%09red/K06752%09red/K12800%09red/K05842%09red/K04371%09red/K04389%09red/K05692%09red/K12648%09red/K12812%09red/K11217%09red/K11219%09red/K12646%09red/K12647%09red/K03237%09red/K14624%09red/K04696%09red/K12799%09red/K04693%09red/K04519%09red/K12653%09red/K08738%09red/K14284%09red/K14285%09red/K08060%09red/K02649%09red/K04729%09r…
Spliceosome	KEGG PATHWAY	ko03040	520	520	0.512421	0.643982	TR104616_c0_g1|TR102984_c1_g9|TR102984_c1_g8|TR49870_c0_g1|TR89202_c0_g1|TR71807_c0_g1|TR10296_c0_g1|TR11063_c0_g1|TR98134_c0_g1|TR72433_c0_g1|TR50473_c0_g1|TR5488_c0_g1|TR29970_c0_g1|TR55775_c0_g1|TR68890_c0_g1|TR50672_c0_g1|TR19601_c0_g1|TR5496_c0_g1|TR104355_c0_g1|TR95247_c0_g1|TR9449_c0_g1|TR73681_c0_g1|TR105164_c0_g6|TR105164_c0_g5|TR105164_c0_g4|TR33610_c0_g1|TR1444_c0_g1|TR27527_c0_g1|TR10…	http://www.genome.jp/kegg-bin/show_pathway?ko03040/K10599%09red/K12733%09red/K11984%09red/K12881%09red/K12882%09red/K12883%09red/K12884%09red/K12885%09red/K12886%09red/K12887%09red/K12888%09red/K12889%09red/K11099%09red/K12817%09red/K12816%09red/K12815%09red/K12813%09red/K12812%09red/K12811%09red/K09564%09red/K12819%09red/K12818%09red/K12897%09red/K12896%09red/K12893%09red/K12892%09red/K12891%09r…
MicroRNAs in cancer	KEGG PATHWAY	ko05206	516	516	0.512469	0.643982	TR64534_c0_g1|TR21388_c0_g2|TR71815_c0_g1|TR61669_c0_g1|TR106951_c0_g1|TR98511_c0_g1|TR33373_c0_g1|TR33373_c0_g2|TR23136_c0_g1|TR35284_c0_g1|TR29975_c0_g1|TR108575_c0_g1|TR85264_c0_g1|TR70305_c0_g1|TR11127_c0_g1|TR17973_c0_g1|TR34726_c0_g1|TR65057_c0_g1|TR65905_c3_g1|TR12802_c0_g2|TR12802_c0_g1|TR101530_c0_g1|TR10626_c0_g2|TR5948_c0_g1|TR66062_c0_g1|TR4968_c0_g1|TR43814_c0_g1|TR95247_c0_g1|TR1004…	http://www.genome.jp/kegg-bin/show_pathway?ko05206/K01110%09red/K01116%09red/K11459%09red/K02091%09red/K05448%09red/K17454%09red/K06619%09red/K16341%09red/K12886%09red/K08007%09red/K04377%09red/K04702%09red/K07209%09red/K02539%09red/K04464%09red/K02085%09red/K08270%09red/K05859%09red/K11592%09red/K04671%09red/K06643%09red/K02833%09red/K05762%09red/K04514%09red/K04694%09red/K04692%09red/K04513%09r…
Cell cycle	KEGG PATHWAY	ko04110	487	487	0.512831	0.643982	TR72758_c0_g1|TR63350_c0_g1|TR84746_c0_g1|TR92984_c0_g1|TR96865_c0_g1|TR62198_c0_g1|TR82034_c2_g1|TR12439_c0_g1|TR91611_c0_g1|TR46503_c0_g1|TR93566_c0_g1|TR36070_c0_g2|TR36070_c0_g1|TR12395_c0_g1|TR8967_c0_g1|TR54088_c0_g1|TR38996_c0_g1|TR48114_c0_g1|TR28355_c0_g1|TR43814_c0_g1|TR47264_c0_g1|TR65835_c0_g1|TR100401_c0_g2|TR100401_c0_g1|TR70765_c0_g1|TR102700_c3_g1|TR71533_c0_g1|TR56050_c0_g1|TR888…	http://www.genome.jp/kegg-bin/show_pathway?ko04110/K16332%09red/K02091%09red/K06618%09red/K06619%09red/K04377%09red/K02537%09red/K04503%09red/K04500%09red/K04501%09red/K02603%09red/K02087%09red/K02089%09red/K02540%09red/K02607%09red/K06633%09red/K02605%09red/K02604%09red/K06067%09red/K06645%09red/K06670%09red/K06671%09red/K10500%09red/K04728%09red/K04681%09red/K04683%09red/K04682%09red/K03349%09r…
Purine metabolism	KEGG PATHWAY	ko00230	478	478	0.51295	0.643982	TR87173_c0_g1|TR87256_c0_g1|TR57788_c1_g1|TR42192_c0_g2|TR61793_c0_g1|TR41680_c0_g1|TR103915_c0_g1|TR101557_c0_g1|TR11296_c0_g1|TR73521_c0_g1|TR110471_c0_g1|TR95424_c0_g1|TR107964_c0_g1|TR91445_c0_g1|TR110265_c0_g1|TR9487_c0_g1|TR36673_c0_g2|TR106664_c0_g1|TR21170_c1_g2|TR14980_c0_g1|TR5469_c0_g1|TR45260_c0_g1|TR87750_c0_g1|TR92899_c6_g1|TR92899_c6_g2|TR93529_c0_g1|TR23680_c0_g2|TR23680_c0_g1|TR9…	http://www.genome.jp/kegg-bin/show_pathway?ko00230/K03020%09red/K03021%09red/K03022%09red/K03023%09red/K03024%09red/K03025%09red/K03026%09red/K03027%09red/K00873%09red/K03783%09red/K01756%09red/K01518%09red/K01519%09red/K01517%09red/K01514%09red/K01513%09red/K01510%09red/K01511%09red/K02320%09red/K02321%09red/K00904%09red/K02324%09red/K02325%09red/K02326%09red/K02327%09red/K02328%09red/K00106%09r…
Chemokine signaling pathway	KEGG PATHWAY	ko04062	470	470	0.513059	0.643982	TR52709_c0_g1|TR61669_c0_g1|TR106951_c0_g1|TR33373_c0_g1|TR33373_c0_g2|TR93529_c0_g1|TR19774_c0_g1|TR105593_c0_g1|TR26387_c0_g1|TR2760_c0_g1|TR5372_c0_g1|TR51708_c0_g2|TR51708_c0_g1|TR42777_c0_g1|TR60919_c0_g1|TR34840_c0_g1|TR34726_c0_g1|TR85305_c0_g2|TR85305_c0_g1|TR72385_c8_g1|TR29646_c0_g1|TR45260_c0_g1|TR31930_c0_g1|TR23680_c0_g2|TR81615_c0_g1|TR81615_c0_g2|TR23680_c0_g1|TR55563_c0_g1|TR53664…	http://www.genome.jp/kegg-bin/show_pathway?ko04062/K07860%09red/K11224%09red/K09408%09red/K11220%09red/K04371%09red/K00909%09red/K04188%09red/K04189%09red/K04182%09red/K04180%09red/K04181%09red/K04467%09red/K05050%09red/K05854%09red/K07363%09red/K05858%09red/K04345%09red/K04347%09red/K14624%09red/K14625%09red/K02833%09red/K17447%09red/K05760%09red/K06279%09red/K04514%09red/K04692%09red/K04513%09r…
Ubiquitin mediated proteolysis	KEGG PATHWAY	ko04120	459	459	0.513214	0.643982	TR91768_c0_g1|TR98476_c0_g1|TR51387_c0_g1|TR30887_c0_g1|TR19415_c0_g1|TR48609_c0_g1|TR40474_c0_g4|TR40474_c0_g5|TR40474_c0_g2|TR40474_c0_g3|TR110149_c0_g1|TR80471_c0_g1|TR13462_c0_g1|TR22216_c1_g1|TR13333_c0_g1|TR10409_c0_g5|TR10409_c0_g4|TR10409_c0_g3|TR10409_c0_g2|TR10409_c0_g1|TR8967_c0_g1|TR62046_c0_g1|TR95104_c0_g1|TR5719_c0_g1|TR28896_c1_g1|TR106321_c0_g1|TR48114_c0_g1|TR36239_c0_g1|TR28896…	http://www.genome.jp/kegg-bin/show_pathway?ko04120/K10594%09red/K10595%09red/K10596%09red/K10597%09red/K10590%09red/K10591%09red/K06689%09red/K10593%09red/K10456%09red/K10598%09red/K10599%09red/K10054%09red/K10592%09red/K10606%09red/K04649%09red/K06688%09red/K10699%09red/K10583%09red/K10582%09red/K10581%09red/K10580%09red/K10587%09red/K10586%09red/K10585%09red/K10589%09red/K10588%09red/K09561%09r…
Axon guidance	KEGG PATHWAY	ko04360	458	458	0.513228	0.643982	TR62352_c0_g1|TR76771_c0_g1|TR93732_c0_g1|TR26377_c0_g1|TR20743_c0_g1|TR33373_c0_g1|TR33373_c0_g2|TR62994_c0_g1|TR109018_c0_g1|TR35284_c0_g1|TR69672_c0_g2|TR69672_c0_g1|TR75596_c0_g1|TR51708_c0_g2|TR51708_c0_g1|TR16517_c0_g1|TR40869_c0_g1|TR38601_c0_g1|TR17481_c0_g1|TR16027_c0_g1|TR46056_c0_g1|TR67901_c0_g1|TR67901_c0_g2|TR44619_c0_g1|TR62120_c0_g1|TR21428_c0_g1|TR72385_c8_g1|TR63811_c0_g1|TR9322…	http://www.genome.jp/kegg-bin/show_pathway?ko04360/K04410%09red/K06845%09red/K06841%09red/K06840%09red/K04513%09red/K06842%09red/K07860%09red/K07861%09red/K06838%09red/K03083%09red/K05744%09red/K06754%09red/K07525%09red/K04393%09red/K04392%09red/K02090%09red/K04409%09red/K05765%09red/K17388%09red/K04352%09red/K06753%09red/K06755%09red/K06843%09red/K05734%09red/K06550%09red/K04514%09red/K06839%09r…
Tight junction	KEGG PATHWAY	ko04530	456	456	0.513257	0.643982	TR24370_c0_g1|TR26377_c0_g1|TR66122_c0_g1|TR33373_c0_g1|TR33373_c0_g2|TR43939_c0_g1|TR74549_c0_g1|TR102693_c0_g1|TR26774_c1_g1|TR51708_c0_g2|TR24993_c0_g1|TR88017_c0_g1|TR51708_c0_g1|TR53211_c1_g1|TR28282_c0_g1|TR12685_c0_g1|TR26618_c0_g1|TR36912_c0_g1|TR101975_c0_g1|TR34106_c0_g1|TR72385_c8_g1|TR16991_c0_g1|TR39820_c0_g1|TR56848_c0_g1|TR63094_c0_g1|TR3573_c0_g1|TR95377_c2_g2|TR95377_c2_g3|TR1105…	http://www.genome.jp/kegg-bin/show_pathway?ko04530/K12754%09red/K12755%09red/K12757%09red/K04513%09red/K02105%09red/K02677%09red/K01110%09red/K12758%09red/K06105%09red/K10351%09red/K06785%09red/K04393%09red/K06069%09red/K06068%09red/K06109%09red/K06735%09red/K04237%09red/K04354%09red/K06100%09red/K06101%09red/K05631%09red/K06103%09red/K06104%09red/K06098%09red/K06106%09red/K06107%09red/K06089%09r…
Calcium signaling pathway	KEGG PATHWAY	ko04020	454	454	0.513286	0.643982	TR108507_c0_g1|TR99775_c1_g1|TR93529_c0_g1|TR3525_c0_g1|TR68593_c0_g10|TR68593_c0_g11|TR74360_c0_g1|TR74360_c0_g2|TR101557_c0_g1|TR29975_c0_g1|TR70305_c0_g1|TR101413_c0_g1|TR85305_c0_g2|TR80523_c0_g1|TR85305_c0_g1|TR87197_c0_g1|TR87707_c0_g1|TR45260_c0_g1|TR32890_c0_g1|TR51468_c0_g1|TR17686_c0_g1|TR102748_c0_g1|TR36685_c0_g1|TR35114_c0_g3|TR35114_c0_g2|TR18251_c0_g2|TR27577_c0_g1|TR3659_c7_g1|TR1…	http://www.genome.jp/kegg-bin/show_pathway?ko04020/K04515%09red/K04198%09red/K16059%09red/K16057%09red/K05871%09red/K01116%09red/K08042%09red/K04197%09red/K04136%09red/K00911%09red/K05089%09red/K04266%09red/K00871%09red/K07190%09red/K13755%09red/K08043%09red/K04961%09red/K08041%09red/K08047%09red/K04849%09red/K04226%09red/K04224%09red/K08049%09red/K05865%09red/K05862%09red/K05863%09red/K05860%09r…
Hepatitis B	KEGG PATHWAY	ko05161	434	434	0.513586	0.643982	TR55487_c0_g1|TR61669_c0_g1|TR106951_c0_g1|TR98511_c0_g1|TR33373_c0_g1|TR33373_c0_g2|TR102359_c0_g1|TR7198_c0_g1|TR96775_c0_g1|TR5372_c0_g1|TR42777_c0_g1|TR75084_c0_g1|TR34726_c0_g1|TR52302_c0_g1|TR65905_c3_g1|TR12395_c0_g1|TR64581_c0_g1|TR97580_c0_g1|TR102700_c3_g1|TR18251_c0_g2|TR71533_c0_g1|TR11702_c0_g1|TR83800_c0_g1|TR87534_c1_g1|TR82129_c0_g1|TR83448_c0_g1|TR11814_c4_g10|TR17927_c0_g1|TR772…	http://www.genome.jp/kegg-bin/show_pathway?ko05161/K01110%09red/K11224%09red/K11220%09red/K02159%09red/K02091%09red/K12646%09red/K05842%09red/K04389%09red/K06618%09red/K16344%09red/K04371%09red/K04375%09red/K04374%09red/K04377%09red/K09048%09red/K09049%09red/K04501%09red/K09047%09red/K04467%09red/K02084%09red/K12648%09red/K11217%09red/K02089%09red/K12647%09red/K11594%09red/K04674%09red/K17334%09r…
Hippo signaling pathway	KEGG PATHWAY	ko04390	430	430	0.513648	0.643982	TR92789_c0_g1|TR43939_c0_g1|TR62539_c1_g11|TR62539_c1_g10|TR9225_c0_g1|TR15314_c0_g1|TR53211_c1_g1|TR62198_c0_g1|TR91684_c0_g1|TR66122_c0_g1|TR71867_c0_g1|TR75084_c0_g1|TR71849_c0_g2|TR26618_c0_g1|TR52302_c0_g1|TR12395_c0_g1|TR41311_c0_g1|TR106221_c0_g1|TR2685_c0_g1|TR83453_c0_g1|TR71491_c0_g1|TR71491_c0_g2|TR96213_c0_g1|TR72697_c0_g1|TR48632_c0_g1|TR7592_c0_g1|TR58278_c0_g1|TR77433_c0_g1|TR24259…	http://www.genome.jp/kegg-bin/show_pathway?ko04390/K05689%09red/K00182%09red/K06685%09red/K02157%09red/K10152%09red/K16620%09red/K04377%09red/K04503%09red/K04500%09red/K04501%09red/K05691%09red/K05692%09red/K02085%09red/K04674%09red/K04676%09red/K04671%09red/K04673%09red/K16819%09red/K02235%09red/K06069%09red/K08731%09red/K04354%09red/K04662%09red/K04665%09red/K04664%09red/K02432%09red/K00444%09r…
Transcriptional misregulation in cancer	KEGG PATHWAY	ko05202	428	428	0.51368	0.643982	TR72825_c0_g1|TR104616_c0_g1|TR46856_c0_g1|TR54164_c0_g1|TR42777_c0_g1|TR17973_c0_g1|TR75042_c0_g1|TR9168_c1_g1|TR102210_c0_g1|TR36904_c0_g1|TR101530_c0_g1|TR23801_c0_g1|TR53944_c2_g2|TR72946_c1_g1|TR100401_c0_g2|TR100401_c0_g1|TR70765_c0_g1|TR99173_c0_g1|TR29865_c0_g1|TR102700_c3_g1|TR66508_c0_g1|TR48215_c0_g1|TR80034_c0_g1|TR87534_c1_g1|TR106885_c0_g1|TR2387_c0_g1|TR60538_c0_g1|TR12829_c0_g1|TR…	http://www.genome.jp/kegg-bin/show_pathway?ko05202/K08854%09red/K09633%09red/K11459%09red/K10053%09red/K10055%09red/K10054%09red/K10056%09red/K14651%09red/K08367%09red/K11427%09red/K11424%09red/K04377%09red/K04376%09red/K11447%09red/K04182%09red/K11449%09red/K10785%09red/K00069%09red/K04676%09red/K04570%09red/K05459%09red/K13098%09red/K04728%09red/K09055%09red/K06067%09red/K08524%09red/K15618%09r…
Oocyte meiosis	KEGG PATHWAY	ko04114	426	426	0.513712	0.643982	TR46413_c0_g1|TR66122_c0_g1|TR93529_c0_g1|TR62539_c1_g11|TR62539_c1_g10|TR74360_c0_g2|TR96865_c0_g1|TR62198_c0_g1|TR75084_c0_g1|TR36070_c0_g2|TR36070_c0_g1|TR8967_c0_g1|TR45260_c0_g1|TR71491_c0_g1|TR71491_c0_g2|TR23680_c0_g2|TR23680_c0_g1|TR48114_c0_g1|TR46131_c1_g1|TR33249_c0_g1|TR81032_c0_g1|TR74360_c0_g1|TR27577_c0_g1|TR77433_c0_g1|TR34789_c0_g2|TR34789_c0_g1|TR69136_c0_g1|TR69136_c0_g2|TR1060…	http://www.genome.jp/kegg-bin/show_pathway?ko04114/K04515%09red/K16197%09red/K08694%09red/K04348%09red/K16198%09red/K03355%09red/K06635%09red/K08836%09red/K12456%09red/K02178%09red/K08043%09red/K08042%09red/K08041%09red/K08047%09red/K08046%09red/K08045%09red/K03353%09red/K08049%09red/K04960%09red/K03352%09red/K03349%09red/K03350%09red/K03351%09red/K03357%09red/K03354%09red/K11580%09red/K04371%09r…
Ribosome	KEGG PATHWAY	ko03010	420	420	0.513809	0.643982	TR69402_c0_g1|TR29875_c0_g2|TR29875_c0_g1|TR88539_c0_g1|TR20171_c0_g1|TR73836_c0_g1|TR33107_c0_g1|TR47662_c2_g2|TR62475_c0_g1|TR47662_c2_g1|TR34655_c0_g1|TR80286_c0_g1|TR91460_c1_g1|TR46277_c0_g1|TR19501_c1_g1|TR75200_c4_g1|TR40660_c0_g1|TR82919_c0_g1|TR100580_c3_g7|TR83763_c0_g1|TR18368_c8_g1|TR34342_c0_g1|TR3115_c0_g1|TR21471_c0_g1|TR9732_c0_g1|TR9732_c0_g2|TR60817_c0_g1|TR84137_c0_g1|TR94056_c…	http://www.genome.jp/kegg-bin/show_pathway?ko03010/K02957%09red/K02956%09red/K02955%09red/K02954%09red/K02953%09red/K02888%09red/K02951%09red/K02950%09red/K02885%09red/K02884%09red/K02887%09red/K02886%09red/K02881%09red/K02880%09red/K02959%09red/K02958%09red/K02922%09red/K02923%09red/K02920%09red/K02921%09red/K02926%09red/K02927%09red/K02924%09red/K02925%09red/K02929%09red/K02930%09red/K02932%09r…
Toxoplasmosis	KEGG PATHWAY	ko05145	417	417	0.513858	0.643982	TR61669_c0_g1|TR106951_c0_g1|TR34840_c0_g1|TR12166_c3_g1|TR12166_c3_g2|TR5372_c0_g1|TR66182_c0_g1|TR12166_c3_g6|TR19415_c0_g1|TR40728_c0_g1|TR10296_c0_g1|TR66954_c1_g2|TR97403_c0_g1|TR79803_c0_g1|TR2388_c0_g3|TR2388_c0_g1|TR52884_c0_g1|TR52884_c0_g2|TR58042_c0_g1|TR13385_c0_g1|TR38444_c1_g1|TR48338_c1_g1|TR86977_c0_g1|TR26377_c0_g2|TR79524_c0_g1|TR79524_c0_g2|TR26377_c0_g1|TR83448_c0_g1|TR25806_c…	http://www.genome.jp/kegg-bin/show_pathway?ko05145/K04694%09red/K04692%09red/K04433%09red/K04730%09red/K04733%09red/K07210%09red/K04735%09red/K04734%09red/K05636%09red/K11220%09red/K12473%09red/K02158%09red/K03161%09red/K03160%09red/K02580%09red/K04399%09red/K04398%09red/K06752%09red/K05719%09red/K04432%09red/K06485%09red/K10160%09red/K08738%09red/K05635%09red/K04441%09red/K04440%09red/K00461%09r…
Neurotrophin signaling pathway	KEGG PATHWAY	ko04722	412	412	0.513941	0.643982	TR46413_c0_g1|TR106951_c0_g1|TR98511_c0_g1|TR33373_c0_g1|TR33373_c0_g2|TR74360_c0_g1|TR74360_c0_g2|TR51708_c0_g2|TR19415_c0_g1|TR51708_c0_g1|TR11095_c0_g1|TR62198_c0_g1|TR23504_c0_g1|TR70305_c0_g1|TR34840_c0_g1|TR34726_c0_g1|TR63871_c0_g1|TR63871_c0_g2|TR45075_c0_g1|TR104658_c0_g1|TR72385_c8_g1|TR31930_c0_g1|TR34511_c0_g1|TR92736_c0_g1|TR97580_c0_g1|TR102700_c3_g1|TR33249_c0_g1|TR27577_c0_g1|TR66…	http://www.genome.jp/kegg-bin/show_pathway?ko04722/K04515%09red/K12461%09red/K04513%09red/K04431%09red/K12458%09red/K04730%09red/K04733%09red/K04732%09red/K04735%09red/K03083%09red/K04438%09red/K04426%09red/K04393%09red/K04392%09red/K12459%09red/K02158%09red/K04421%09red/K08846%09red/K06279%09red/K09593%09red/K04353%09red/K04416%09red/K04369%09red/K07836%09red/K10148%09red/K04368%09red/K04443%09r…
Parkinson's disease	KEGG PATHWAY	ko05012	400	400	0.514147	0.643982	TR66894_c0_g1|TR103727_c0_g1|TR4612_c0_g1|TR77553_c0_g1|TR4612_c0_g3|TR4612_c0_g2|TR37221_c0_g1|TR37221_c0_g2|TR45930_c0_g1|TR40896_c0_g1|TR7713_c0_g1|TR32370_c0_g1|TR55457_c0_g1|TR92916_c0_g1|TR2493_c0_g1|TR43008_c0_g2|TR86011_c0_g1|TR43008_c0_g1|TR9522_c0_g1|TR16464_c0_g1|TR2126_c0_g1|TR111279_c0_g1|TR46344_c0_g1|TR31846_c0_g1|TR23304_c0_g1|TR92532_c0_g1|TR102043_c0_g2|TR77553_c0_g2|TR102043_c0…	http://www.genome.jp/kegg-bin/show_pathway?ko05012/K02256%09red/K05688%09red/K03949%09red/K03948%09red/K03943%09red/K03942%09red/K03941%09red/K03940%09red/K03947%09red/K03946%09red/K03945%09red/K00501%09red/K03879%09red/K08844%09red/K02084%09red/K02128%09red/K03878%09red/K09565%09red/K11351%09red/K11353%09red/K11352%09red/K02126%09red/K02127%09red/K03938%09red/K03939%09red/K03936%09red/K03937%09r…
HIF-1 signaling pathway	KEGG PATHWAY	ko04066	398	398	0.514182	0.643982	TR72476_c0_g1|TR61669_c0_g1|TR98511_c0_g1|TR97293_c0_g1|TR649_c0_g1|TR74360_c0_g1|TR74360_c0_g2|TR19442_c2_g1|TR70305_c0_g1|TR65905_c3_g1|TR2421_c0_g1|TR23830_c0_g1|TR10409_c0_g5|TR10409_c0_g4|TR10409_c0_g3|TR10409_c0_g2|TR10409_c0_g1|TR15212_c0_g1|TR74420_c1_g1|TR74420_c1_g3|TR74420_c1_g2|TR33435_c0_g1|TR33435_c0_g2|TR57899_c0_g1|TR95608_c0_g1|TR78856_c0_g1|TR71533_c0_g1|TR104762_c0_g1|TR37477_c…	http://www.genome.jp/kegg-bin/show_pathway?ko04066/K04515%09red/K03870%09red/K04692%09red/K04688%09red/K01689%09red/K02677%09red/K02161%09red/K04735%09red/K07205%09red/K08268%09red/K06503%09red/K09592%09red/K16451%09red/K00134%09red/K03868%09red/K09097%09red/K00844%09red/K05448%09red/K05096%09red/K02991%09red/K06625%09red/K07299%09red/K08008%09red/K04371%09red/K05132%09red/K04372%09red/K05055%09r…
Oxidative phosphorylation	KEGG PATHWAY	ko00190	396	396	0.514218	0.643982	TR4612_c0_g1|TR77553_c0_g1|TR4612_c0_g3|TR4612_c0_g2|TR37221_c0_g1|TR37221_c0_g2|TR45930_c0_g1|TR40896_c0_g1|TR7713_c0_g1|TR32370_c0_g1|TR70454_c0_g2|TR70454_c0_g1|TR55457_c0_g1|TR92916_c0_g1|TR2493_c0_g1|TR43008_c0_g2|TR103200_c0_g1|TR86011_c0_g1|TR43008_c0_g1|TR100690_c0_g1|TR106073_c13_g1|TR16464_c0_g1|TR2126_c0_g1|TR5327_c0_g1|TR46344_c0_g1|TR23304_c0_g1|TR92532_c0_g1|TR102043_c0_g2|TR77553_c…	http://www.genome.jp/kegg-bin/show_pathway?ko00190/K02256%09red/K02257%09red/K02258%09red/K02259%09red/K02155%09red/K02154%09red/K02153%09red/K02152%09red/K02151%09red/K02150%09red/K03949%09red/K03948%09red/K03943%09red/K03942%09red/K03941%09red/K03940%09red/K03947%09red/K03946%09red/K03945%09red/K03879%09red/K02128%09red/K02129%09red/K11351%09red/K11353%09red/K11352%09red/K02126%09red/K02127%09r…
Adherens junction	KEGG PATHWAY	ko04520	388	388	0.514363	0.643982	TR25174_c0_g1|TR16991_c0_g1|TR39081_c0_g1|TR59921_c1_g1|TR59921_c1_g2|TR59921_c1_g3|TR59921_c1_g4|TR4092_c0_g1|TR101417_c0_g1|TR51708_c0_g2|TR51708_c0_g1|TR29738_c0_g1|TR65905_c3_g1|TR56934_c0_g9|TR2421_c0_g1|TR32655_c1_g1|TR72385_c8_g1|TR10626_c0_g1|TR56934_c0_g6|TR106657_c0_g1|TR3019_c0_g1|TR65137_c0_g1|TR53664_c0_g2|TR53664_c0_g1|TR66508_c0_g1|TR95377_c2_g2|TR95377_c2_g3|TR95377_c2_g1|TR71533_…	http://www.genome.jp/kegg-bin/show_pathway?ko04520/K05087%09red/K04513%09red/K05698%09red/K07860%09red/K07861%09red/K06081%09red/K04388%09red/K05689%09red/K04393%09red/K04392%09red/K05748%09red/K06531%09red/K05099%09red/K04237%09red/K04468%09red/K02105%09red/K04501%09red/K06593%09red/K06592%09red/K04371%09red/K06083%09red/K06082%09red/K06085%09red/K06084%09red/K06086%09red/K05699%09red/K05747%09r…
Wnt signaling pathway	KEGG PATHWAY	ko04310	384	384	0.514437	0.643982	TR303_c0_g1|TR106321_c0_g1|TR74360_c0_g1|TR68885_c0_g1|TR74360_c0_g2|TR9225_c0_g1|TR91684_c0_g1|TR71849_c0_g2|TR40996_c0_g1|TR65905_c3_g1|TR85305_c0_g2|TR85305_c0_g1|TR2685_c0_g1|TR83453_c0_g1|TR77187_c0_g4|TR38297_c1_g2|TR102700_c3_g1|TR71533_c0_g1|TR83800_c0_g1|TR6716_c0_g2|TR97350_c1_g1|TR99514_c0_g1|TR6716_c0_g1|TR105879_c0_g1|TR32363_c0_g1|TR17927_c0_g1|TR63340_c0_g1|TR53122_c0_g1|TR49366_c0…	http://www.genome.jp/kegg-bin/show_pathway?ko04310/K04515%09red/K04506%09red/K10152%09red/K04511%09red/K04510%09red/K02375%09red/K04512%09red/K07860%09red/K07861%09red/K04427%09red/K02222%09red/K03068%09red/K03083%09red/K02842%09red/K02176%09red/K04392%09red/K02157%09red/K00182%09red/K02353%09red/K04508%09red/K02354%09red/K04503%09red/K17388%09red/K03868%09red/K04513%09red/K04468%09red/K04499%09r…
Vascular smooth muscle contraction	KEGG PATHWAY	ko04270	370	370	0.514705	0.643982	TR108507_c0_g1|TR4087_c1_g1|TR98511_c0_g1|TR106209_c0_g1|TR93529_c0_g1|TR62539_c1_g11|TR62539_c1_g10|TR54261_c0_g1|TR95424_c0_g1|TR48485_c0_g1|TR75618_c3_g1|TR85305_c0_g2|TR85305_c0_g1|TR94285_c0_g1|TR87197_c0_g1|TR45260_c0_g1|TR71491_c0_g1|TR71491_c0_g2|TR23680_c0_g2|TR23680_c0_g1|TR19144_c0_g1|TR46131_c1_g1|TR29376_c1_g4|TR102748_c0_g1|TR18408_c0_g1|TR27577_c0_g1|TR77433_c0_g1|TR2782_c0_g1|TR80…	http://www.genome.jp/kegg-bin/show_pathway?ko04270/K04514%09red/K12751%09red/K04513%09red/K12755%09red/K02677%09red/K04197%09red/K12337%09red/K08447%09red/K04135%09red/K12333%09red/K08449%09red/K08448%09red/K08043%09red/K08042%09red/K08041%09red/K12313%09red/K08047%09red/K08046%09red/K08045%09red/K04136%09red/K08049%09red/K04368%09red/K04960%09red/K16343%09red/K16342%09red/K12323%09red/K01047%09r…
Chagas disease (American trypanosomiasis)	KEGG PATHWAY	ko05142	370	370	0.514705	0.643982	TR106951_c0_g1|TR8124_c0_g1|TR43939_c0_g1|TR89663_c0_g16|TR89663_c0_g15|TR89663_c0_g13|TR89663_c0_g11|TR89663_c0_g10|TR5372_c0_g1|TR89663_c0_g19|TR89663_c0_g18|TR19415_c0_g1|TR66122_c0_g1|TR42777_c0_g1|TR26618_c0_g1|TR12395_c0_g1|TR85305_c0_g2|TR85305_c0_g1|TR64089_c0_g1|TR38444_c1_g1|TR102748_c0_g1|TR48338_c1_g1|TR26377_c0_g2|TR26377_c0_g1|TR91064_c0_g3|TR91064_c0_g1|TR42271_c0_g1|TR105769_c0_g1…	http://www.genome.jp/kegg-bin/show_pathway?ko05142/K03990%09red/K02373%09red/K04430%09red/K04730%09red/K04733%09red/K04390%09red/K04519%09red/K04734%09red/K07210%09red/K01283%09red/K13376%09red/K02580%09red/K10030%09red/K04633%09red/K08041%09red/K06452%09red/K04354%09red/K05842%09red/K03988%09red/K04379%09red/K04441%09red/K04440%09red/K03175%09red/K05405%09red/K05406%09red/K03986%09red/K04371%09r…
Dopaminergic synapse	KEGG PATHWAY	ko04728	369	369	0.514725	0.643982	TR108507_c0_g1|TR66122_c0_g1|TR102359_c0_g1|TR43939_c0_g1|TR19774_c0_g1|TR62539_c1_g11|TR62539_c1_g10|TR74360_c0_g2|TR11814_c4_g10|TR60919_c0_g1|TR26618_c0_g1|TR85305_c0_g2|TR85305_c0_g1|TR8190_c1_g1|TR29646_c0_g1|TR71491_c0_g1|TR71491_c0_g2|TR54907_c0_g1|TR54907_c0_g2|TR102748_c0_g1|TR35812_c0_g1|TR81032_c0_g1|TR26377_c0_g2|TR21983_c0_g1|TR27577_c0_g1|TR26377_c0_g1|TR77433_c0_g1|TR24090_c1_g1|TR…	http://www.genome.jp/kegg-bin/show_pathway?ko04728/K04515%09red/K04539%09red/K04538%09red/K04537%09red/K04536%09red/K03083%09red/K02296%09red/K05870%09red/K10396%09red/K04960%09red/K04850%09red/K04849%09red/K04354%09red/K08155%09red/K15494%09red/K04379%09red/K04348%09red/K04441%09red/K04440%09red/K02677%09red/K00545%09red/K05858%09red/K11583%09red/K11584%09red/K04374%09red/K02183%09red/K04344%09r…
Hepatitis C	KEGG PATHWAY	ko05160	368	368	0.514745	0.643982	TR61669_c0_g1|TR106951_c0_g1|TR33373_c0_g1|TR33373_c0_g2|TR43939_c0_g1|TR7198_c0_g1|TR74549_c0_g1|TR12166_c3_g1|TR12166_c3_g2|TR5372_c0_g1|TR12166_c3_g6|TR19415_c0_g1|TR66122_c0_g1|TR42777_c0_g1|TR26618_c0_g1|TR34726_c0_g1|TR52884_c0_g1|TR52884_c0_g2|TR48379_c1_g2|TR48379_c1_g1|TR15871_c2_g1|TR97580_c0_g1|TR102700_c3_g1|TR66213_c0_g1|TR11702_c0_g1|TR101238_c0_g1|TR63769_c0_g1|TR83448_c0_g1|TR6141…	http://www.genome.jp/kegg-bin/show_pathway?ko05160/K16196%09red/K04696%09red/K16194%09red/K16195%09red/K04692%09red/K07211%09red/K08845%09red/K06625%09red/K07210%09red/K04735%09red/K03083%09red/K13885%09red/K05410%09red/K11220%09red/K12473%09red/K02158%09red/K08524%09red/K05414%09red/K10030%09red/K03173%09red/K02861%09red/K04357%09red/K04354%09red/K04364%09red/K05842%09red/K09444%09red/K04706%09r…
Amoebiasis	KEGG PATHWAY	ko05146	367	367	0.514765	0.643982	TR83974_c0_g2|TR83974_c0_g1|TR66182_c0_g1|TR93392_c1_g1|TR7324_c0_g1|TR42777_c0_g1|TR35406_c0_g1|TR35406_c0_g2|TR12395_c0_g1|TR85305_c0_g2|TR85305_c0_g1|TR88085_c4_g1|TR95377_c2_g2|TR95377_c2_g3|TR95377_c2_g1|TR11600_c0_g1|TR25806_c0_g1|TR32363_c0_g1|TR107516_c0_g1|TR40728_c0_g1|TR30314_c0_g1|TR103751_c0_g1|TR74806_c0_g1|TR34550_c0_g1|TR76265_c0_g1|TR18213_c0_g2|TR27976_c0_g1|TR2047_c0_g1|TR20644…	http://www.genome.jp/kegg-bin/show_pathway?ko05146/K06856%09red/K02580%09red/K05717%09red/K03997%09red/K03998%09red/K02677%09red/K04519%09red/K07888%09red/K07889%09red/K07887%09red/K10030%09red/K08041%09red/K06464%09red/K10955%09red/K04000%09red/K05636%09red/K05635%09red/K05405%09red/K05406%09red/K03999%09red/K06247%09red/K02187%09red/K06243%09red/K02649%09red/K06240%09red/K05699%09red/K04735%09r…
Lysosome	KEGG PATHWAY	ko04142	367	367	0.514765	0.643982	TR112222_c0_g1|TR103847_c0_g1|TR33786_c0_g1|TR35027_c0_g1|TR67120_c0_g1|TR48613_c0_g1|TR59768_c2_g1|TR27085_c0_g1|TR27691_c0_g1|TR27691_c0_g2|TR5717_c0_g1|TR44645_c1_g1|TR70454_c0_g2|TR70454_c0_g1|TR33340_c0_g1|TR60439_c0_g1|TR55698_c0_g1|TR40894_c0_g1|TR104658_c0_g1|TR15890_c0_g1|TR27258_c0_g1|TR101648_c0_g2|TR40740_c0_g1|TR101648_c0_g1|TR71750_c1_g1|TR2736_c0_g1|TR97870_c0_g1|TR51125_c0_g1|TR27…	http://www.genome.jp/kegg-bin/show_pathway?ko04142/K01369%09red/K01368%09red/K01365%09red/K01366%09red/K01363%09red/K01444%09red/K02155%09red/K02154%09red/K08568%09red/K04645%09red/K04644%09red/K04646%09red/K12347%09red/K01275%09red/K01279%09red/K12348%09red/K12404%09red/K12400%09red/K12401%09red/K12402%09red/K12403%09red/K01192%09red/K01195%09red/K01202%09red/K01052%09red/K01201%09red/K01204%09r…
Estrogen signaling pathway	KEGG PATHWAY	ko04915	362	362	0.514866	0.643982	TR98511_c0_g1|TR33373_c0_g1|TR33373_c0_g2|TR102359_c0_g1|TR93529_c0_g1|TR10163_c0_g1|TR11814_c4_g10|TR10296_c0_g1|TR34726_c0_g1|TR85305_c0_g2|TR85305_c0_g1|TR45260_c0_g1|TR13385_c0_g1|TR23680_c0_g2|TR23680_c0_g1|TR46131_c1_g1|TR34670_c3_g1|TR97580_c0_g1|TR102748_c0_g1|TR26377_c0_g2|TR79524_c0_g1|TR79524_c0_g2|TR79524_c0_g3|TR66213_c0_g1|TR11702_c0_g1|TR77554_c1_g2|TR87534_c1_g1|TR85467_c0_g1|TR32…	http://www.genome.jp/kegg-bin/show_pathway?ko04915/K04684%09red/K08551%09red/K04958%09red/K09571%09red/K03099%09red/K06279%09red/K08523%09red/K08043%09red/K08042%09red/K08041%09red/K09487%09red/K08047%09red/K08046%09red/K08045%09red/K08049%09red/K01403%09red/K04368%09red/K04379%09red/K04246%09red/K04450%09red/K05870%09red/K04371%09red/K17447%09red/K04448%09red/K04374%09red/K02649%09red/K02183%09r…
Pertussis	KEGG PATHWAY	ko05133	360	360	0.514907	0.643982	TR8124_c0_g1|TR13631_c2_g4|TR89663_c0_g16|TR89663_c0_g15|TR89663_c0_g13|TR89663_c0_g11|TR89663_c0_g10|TR89663_c0_g19|TR89663_c0_g18|TR19415_c0_g1|TR42777_c0_g1|TR57524_c0_g1|TR57524_c0_g2|TR89663_c0_g21|TR46949_c5_g1|TR61007_c0_g1|TR105649_c0_g2|TR2671_c0_g1|TR38444_c1_g1|TR48338_c1_g1|TR26377_c0_g2|TR62762_c0_g2|TR26377_c0_g1|TR91064_c0_g3|TR91064_c0_g1|TR106223_c0_g1|TR42271_c0_g1|TR94577_c0_g1…	http://www.genome.jp/kegg-bin/show_pathway?ko05133/K03990%09red/K10155%09red/K03994%09red/K04513%09red/K12799%09red/K04730%09red/K04733%09red/K04519%09red/K13241%09red/K04397%09red/K05403%09red/K02580%09red/K10030%09red/K04379%09red/K06461%09red/K05719%09red/K06464%09red/K12800%09red/K06484%09red/K04001%09red/K09444%09red/K04441%09red/K01332%09red/K01330%09red/K04440%09red/K05405%09red/K05406%09r…
Leukocyte transendothelial migration	KEGG PATHWAY	ko04670	355	355	0.515011	0.643982	TR21388_c0_g2|TR39347_c0_g1|TR74549_c0_g1|TR10163_c0_g1|TR51708_c0_g2|TR51708_c0_g1|TR110257_c0_g1|TR70305_c0_g1|TR72385_c8_g1|TR16991_c0_g1|TR65701_c0_g1|TR66062_c0_g1|TR70495_c0_g1|TR41899_c0_g1|TR55563_c0_g1|TR95377_c2_g2|TR95377_c2_g3|TR95377_c2_g1|TR53802_c0_g1|TR26377_c0_g2|TR26377_c0_g1|TR15806_c0_g1|TR87534_c1_g1|TR63769_c0_g1|TR20830_c0_g1|TR20830_c0_g2|TR105879_c0_g1|TR75571_c0_g1|TR345…	http://www.genome.jp/kegg-bin/show_pathway?ko04670/K12754%09red/K04514%09red/K12757%09red/K04513%09red/K02105%09red/K07860%09red/K02677%09red/K01116%09red/K06735%09red/K06785%09red/K04393%09red/K04392%09red/K12753%09red/K10031%09red/K06533%09red/K05732%09red/K04351%09red/K05719%09red/K06464%09red/K01403%09red/K08012%09red/K06483%09red/K06514%09red/K06089%09red/K06088%09red/K04441%09red/K10351%09r…
Fc gamma R-mediated phagocytosis	KEGG PATHWAY	ko04666	343	343	0.515269	0.643982	TR86676_c0_g1|TR67916_c0_g1|TR97293_c0_g1|TR43247_c0_g2|TR104701_c0_g1|TR51708_c0_g1|TR87883_c0_g2|TR70305_c0_g1|TR29738_c0_g1|TR72385_c8_g1|TR31930_c0_g1|TR12322_c0_g17|TR70495_c0_g1|TR41899_c0_g1|TR55563_c0_g1|TR12322_c0_g14|TR53664_c0_g2|TR53664_c0_g1|TR82571_c0_g1|TR82571_c0_g2|TR35802_c0_g1|TR74009_c0_g1|TR950_c0_g1|TR15806_c0_g1|TR92989_c0_g1|TR102837_c0_g2|TR20759_c0_g2|TR51656_c0_g1|TR383…	http://www.genome.jp/kegg-bin/show_pathway?ko04666/K07860%09red/K02677%09red/K03084%09red/K01116%09red/K04438%09red/K01115%09red/K04393%09red/K04392%09red/K05730%09red/K08893%09red/K13536%09red/K04456%09red/K05758%09red/K12488%09red/K04371%09red/K12562%09red/K12561%09red/K00889%09red/K05754%09red/K05755%09red/K05756%09red/K05757%09red/K06856%09red/K04368%09red/K04409%09red/K05744%09red/K15909%09r…
Prostate cancer	KEGG PATHWAY	ko05215	340	340	0.515336	0.643982	TR91031_c0_g1|TR29610_c0_g2|TR79260_c0_g1|TR22040_c0_g5|TR77627_c0_g1|TR106951_c0_g1|TR98511_c0_g1|TR33373_c0_g1|TR33373_c0_g2|TR18212_c1_g1|TR102359_c0_g1|TR49628_c0_g2|TR49628_c0_g3|TR64120_c0_g2|TR101236_c0_g1|TR64120_c0_g1|TR32007_c0_g1|TR9426_c5_g3|TR94074_c0_g1|TR82121_c0_g3|TR5372_c0_g1|TR1475_c0_g1|TR15187_c1_g1|TR29975_c0_g1|TR28916_c0_g1|TR25617_c0_g1|TR28323_c0_g1|TR54450_c0_g1|TR20457…	http://www.genome.jp/kegg-bin/show_pathway?ko05215/K05087%09red/K01110%09red/K07210%09red/K04735%09red/K03083%09red/K06626%09red/K04491%09red/K02158%09red/K03099%09red/K02580%09red/K04399%09red/K06618%09red/K09487%09red/K04357%09red/K05093%09red/K04359%09red/K06276%09red/K04368%09red/K17386%09red/K17454%09red/K02161%09red/K12344%09red/K06625%09red/K04371%09red/K04374%09red/K02649%09red/K02105%09r…
Small cell lung cancer	KEGG PATHWAY	ko05222	335	335	0.515449	0.643982	TR29610_c0_g2|TR79260_c0_g1|TR43762_c0_g1|TR106951_c0_g1|TR63181_c0_g1|TR25854_c0_g1|TR107179_c0_g1|TR12972_c0_g9|TR64120_c0_g2|TR16454_c1_g2|TR64120_c0_g1|TR32007_c0_g1|TR68280_c0_g2|TR17390_c0_g1|TR25806_c0_g1|TR64473_c0_g1|TR5372_c0_g1|TR66182_c0_g1|TR19415_c0_g1|TR93392_c1_g1|TR438_c0_g1|TR40562_c0_g1|TR28916_c0_g1|TR25617_c0_g1|TR19613_c0_g1|TR6897_c0_g2|TR24692_c0_g1|TR2690_c0_g1|TR48894_c1…	http://www.genome.jp/kegg-bin/show_pathway?ko05222/K05636%09red/K08525%09red/K06481%09red/K01110%09red/K02091%09red/K04735%09red/K04734%09red/K08738%09red/K08528%09red/K07210%09red/K08524%09red/K02219%09red/K08526%09red/K02580%09red/K04399%09red/K04503%09red/K06618%09red/K05719%09red/K06485%09red/K06487%09red/K05717%09red/K09848%09red/K09849%09red/K05635%09red/K06482%09red/K17454%09red/K06247%09r…
mRNA surveillance pathway	KEGG PATHWAY	ko03015	332	332	0.515519	0.643982	TR8760_c0_g2|TR93763_c0_g3|TR83971_c0_g1|TR32048_c0_g1|TR99336_c0_g1|TR45356_c0_g2|TR55775_c0_g1|TR72684_c0_g2|TR15841_c1_g2|TR43939_c0_g1|TR7658_c0_g1|TR99555_c0_g1|TR20231_c0_g1|TR108936_c0_g1|TR95592_c1_g1|TR62539_c1_g11|TR49448_c0_g1|TR75996_c0_g10|TR76964_c0_g2|TR21422_c0_g2|TR21422_c0_g3|TR13094_c5_g1|TR21422_c0_g1|TR2742_c0_g1|TR11947_c0_g1|TR62242_c0_g1|TR53746_c0_g2|TR66122_c0_g1|TR62539…	http://www.genome.jp/kegg-bin/show_pathway?ko03015/K08873%09red/K14294%09red/K14397%09red/K06965%09red/K03267%09red/K03265%09red/K14323%09red/K00565%09red/K15544%09red/K14326%09red/K14325%09red/K11125%09red/K04354%09red/K06100%09red/K14327%09red/K12881%09red/K12882%09red/K12883%09red/K14284%09red/K11124%09red/K13025%09red/K15542%09red/K11583%09red/K14411%09red/K13126%09red/K14285%09red/K03456%09r…
T cell receptor signaling pathway	KEGG PATHWAY	ko04660	332	332	0.515519	0.643982	TR29610_c0_g2|TR79260_c0_g1|TR56056_c0_g1|TR27188_c0_g1|TR106951_c0_g1|TR2420_c0_g10|TR33373_c0_g1|TR33373_c0_g2|TR29610_c0_g1|TR51387_c0_g1|TR101236_c0_g1|TR64120_c0_g1|TR35284_c0_g1|TR75164_c0_g1|TR4092_c0_g1|TR94074_c0_g1|TR5372_c0_g1|TR103584_c0_g1|TR56788_c0_g1|TR43196_c0_g2|TR2420_c0_g8|TR51708_c0_g1|TR6188_c0_g1|TR75350_c0_g2|TR54244_c0_g1|TR63744_c0_g3|TR2420_c0_g3|TR70308_c1_g2|TR92789_c…	http://www.genome.jp/kegg-bin/show_pathway?ko04660/K04410%09red/K04415%09red/K04513%09red/K04431%09red/K04348%09red/K04735%09red/K03083%09red/K04393%09red/K07210%09red/K03161%09red/K02580%09red/K05733%09red/K05730%09red/K04350%09red/K05734%09red/K06538%09red/K04467%09red/K04368%09red/K04379%09red/K04441%09red/K04707%09red/K04446%09red/K04371%09red/K04448%09red/K06268%09red/K02649%09red/K04427%09r…
Cytokine-cytokine receptor interaction	KEGG PATHWAY	ko04060	330	330	0.515565	0.643982	TR91031_c0_g1|TR15619_c0_g1|TR2399_c0_g1|TR111378_c0_g1|TR102025_c0_g1|TR59534_c0_g1|TR87522_c0_g1|TR18212_c1_g1|TR78407_c0_g1|TR51629_c0_g1|TR54081_c0_g1|TR14414_c0_g1|TR58371_c0_g1|TR77288_c0_g1|TR82121_c0_g3|TR98744_c0_g1|TR40339_c0_g1|TR56788_c0_g1|TR94808_c0_g1|TR96338_c0_g1|TR88106_c1_g3|TR13421_c0_g1|TR29975_c0_g1|TR32413_c0_g1|TR8267_c3_g8|TR79470_c0_g1|TR33790_c0_g1|TR30144_c0_g4|TR82868…	http://www.genome.jp/kegg-bin/show_pathway?ko04060/K12672%09red/K17386%09red/K05448%09red/K05449%09red/K04388%09red/K04188%09red/K04189%09red/K05059%09red/K05058%09red/K05057%09red/K05056%09red/K05055%09red/K04181%09red/K04184%09red/K05050%09red/K05450%09red/K05461%09red/K14624%09red/K14625%09red/K04674%09red/K04675%09red/K05160%09red/K04670%09red/K04671%09red/K05165%09red/K04673%09red/K04193%09r…
Carbon metabolism	KEGG PATHWAY	ko01200	326	326	0.51566	0.643982	TR72353_c0_g1|TR62094_c0_g1|TR72353_c0_g3|TR72353_c0_g2|TR87256_c0_g1|TR68654_c0_g1|TR62941_c0_g1|TR110327_c0_g1|TR49254_c0_g1|TR5591_c0_g1|TR34711_c0_g1|TR4489_c0_g1|TR27411_c0_g3|TR106488_c0_g1|TR8864_c0_g1|TR67630_c0_g1|TR40038_c0_g1|TR69622_c0_g1|TR87232_c0_g1|TR70016_c0_g1|TR88348_c0_g1|TR110824_c0_g1|TR100945_c0_g1|TR18403_c0_g1|TR44076_c0_g1|TR44076_c0_g2|TR18403_c0_g2|TR95185_c0_g2|TR3691…	http://www.genome.jp/kegg-bin/show_pathway?ko01200/K00850%09red/K01689%09red/K01070%09red/K00831%09red/K01681%09red/K00600%09red/K01623%09red/K00605%09red/K00830%09red/K01810%09red/K00873%09red/K00627%09red/K01647%09red/K01965%09red/K00134%09red/K00058%09red/K01958%09red/K01834%09red/K00281%09red/K00626%09red/K01899%09red/K00036%09red/K00234%09red/K01895%09red/K00033%09red/K00030%09red/K00031%09r…
Measles	KEGG PATHWAY	ko05162	324	324	0.515708	0.643982	TR50411_c0_g1|TR79260_c0_g1|TR15619_c0_g1|TR61669_c0_g1|TR102025_c0_g1|TR34840_c0_g1|TR87522_c0_g1|TR11233_c0_g1|TR7198_c0_g1|TR64120_c0_g1|TR2229_c0_g1|TR30887_c0_g1|TR35874_c0_g1|TR1866_c0_g1|TR99038_c0_g1|TR14272_c0_g1|TR5372_c0_g1|TR78280_c0_g1|TR98525_c3_g1|TR19415_c0_g1|TR13385_c0_g1|TR57429_c0_g1|TR10296_c0_g1|TR25617_c0_g1|TR82034_c2_g1|TR30144_c0_g4|TR56056_c0_g1|TR28916_c0_g1|TR30089_c0…	http://www.genome.jp/kegg-bin/show_pathway?ko05162/K16196%09red/K16194%09red/K16195%09red/K04692%09red/K04693%09red/K10152%09red/K10151%09red/K02091%09red/K04730%09red/K04733%09red/K11217%09red/K04519%09red/K03083%09red/K02206%09red/K05069%09red/K11224%09red/K05410%09red/K10132%09red/K11220%09red/K07211%09red/K03247%09red/K05133%09red/K04729%09red/K02580%09red/K05411%09red/K10148%09red/K11223%09r…
Osteoclast differentiation	KEGG PATHWAY	ko04380	324	324	0.515708	0.643982	TR29610_c0_g2|TR79260_c0_g1|TR56056_c0_g1|TR59510_c0_g1|TR111378_c0_g1|TR106951_c0_g1|TR30830_c0_g1|TR55884_c0_g1|TR67027_c0_g1|TR93825_c0_g1|TR64120_c0_g2|TR681_c0_g1|TR64120_c0_g1|TR2229_c0_g1|TR27340_c0_g1|TR93583_c0_g1|TR5372_c0_g1|TR3673_c0_g2|TR19415_c0_g1|TR26333_c0_g1|TR88106_c1_g3|TR32413_c0_g1|TR35525_c0_g1|TR25617_c0_g1|TR70308_c1_g2|TR70308_c1_g3|TR58940_c1_g1|TR82214_c0_g2|TR2399_c0_…	http://www.genome.jp/kegg-bin/show_pathway?ko04380/K09438%09red/K04696%09red/K02580%09red/K04433%09red/K04431%09red/K11217%09red/K04519%09red/K04734%09red/K06493%09red/K03173%09red/K04392%09red/K07210%09red/K13376%09red/K03158%09red/K09030%09red/K01371%09red/K04693%09red/K08091%09red/K09253%09red/K08011%09red/K07370%09red/K07371%09red/K05090%09red/K04368%09red/K04379%09red/K08012%09red/K04441%09r…
Glutamatergic synapse	KEGG PATHWAY	ko04724	323	323	0.515732	0.643982	TR66639_c0_g2|TR618_c0_g1|TR16899_c0_g1|TR110374_c0_g1|TR105234_c0_g1|TR23608_c0_g1|TR92627_c0_g1|TR8410_c0_g1|TR29646_c0_g1|TR20835_c0_g1|TR55078_c0_g1|TR105959_c0_g1|TR83484_c0_g1|TR93529_c0_g1|TR31806_c0_g3|TR31806_c0_g2|TR25051_c0_g1|TR32305_c0_g1|TR18601_c0_g1|TR66639_c0_g1|TR104701_c0_g1|TR24017_c0_g1|TR91903_c0_g1|TR46483_c0_g1|TR78655_c0_g1|TR110667_c0_g1|TR70308_c1_g2|TR70308_c1_g3|TR723…	http://www.genome.jp/kegg-bin/show_pathway?ko04724/K05205%09red/K05202%09red/K05203%09red/K04539%09red/K05201%09red/K04537%09red/K02677%09red/K01115%09red/K15010%09red/K00910%09red/K15008%09red/K01915%09red/K01425%09red/K08043%09red/K08042%09red/K08041%09red/K08047%09red/K05614%09red/K08045%09red/K05618%09red/K08049%09red/K04538%09red/K14207%09red/K16342%09red/K04608%09red/K04536%09red/K04371%09r…
Staphylococcus aureus infection	KEGG PATHWAY	ko05150	320	320	0.515805	0.643982	TR82792_c0_g1|TR43597_c0_g1|TR8124_c0_g1|TR79803_c0_g1|TR95569_c0_g8|TR15695_c5_g17|TR89663_c0_g16|TR40750_c0_g1|TR89663_c0_g13|TR68938_c0_g10|TR89663_c0_g11|TR89663_c0_g27|TR95569_c0_g6|TR6224_c0_g1|TR24477_c0_g1|TR89663_c0_g19|TR89663_c0_g18|TR95591_c88_g18|TR76146_c12_g34|TR78498_c0_g1|TR37337_c14_g28|TR37337_c14_g27|TR37337_c14_g26|TR95591_c88_g11|TR18620_c0_g2|TR37337_c14_g21|TR65601_c0_g2|T…	http://www.genome.jp/kegg-bin/show_pathway?ko05150/K03990%09red/K03991%09red/K03992%09red/K03993%09red/K03994%09red/K03905%09red/K06752%09red/K06464%09red/K01332%09red/K01333%09red/K01330%09red/K01331%09red/K01334%09red/K01335%09red/K04279%09red/K06856%09red/K03989%09red/K03988%09red/K03986%09red/K06461%09red/K01315%09red/K10785%09red/K06496%09red/K04010%09red
Salmonella infection	KEGG PATHWAY	ko05132	319	319	0.51583	0.643982	TR107895_c0_g1|TR21388_c0_g2|TR23459_c0_g1|TR106579_c0_g1|TR11233_c0_g1|TR100646_c0_g1|TR11757_c0_g2|TR6933_c0_g2|TR71845_c0_g1|TR39432_c0_g2|TR88801_c0_g1|TR68880_c0_g1|TR2824_c0_g1|TR11757_c0_g1|TR30711_c0_g1|TR64640_c0_g1|TR22175_c0_g1|TR51888_c0_g1|TR32277_c0_g2|TR32277_c0_g1|TR24144_c0_g2|TR60180_c0_g1|TR11689_c0_g1|TR36524_c0_g1|TR88583_c0_g1|TR102837_c0_g2|TR79771_c4_g9|TR28834_c0_g2|TR639…	http://www.genome.jp/kegg-bin/show_pathway?ko05132/K04437%09red/K12799%09red/K07863%09red/K04735%09red/K04393%09red/K04392%09red/K02580%09red/K10030%09red/K17388%09red/K05758%09red/K04514%09red/K05482%09red/K04379%09red/K05759%09red/K04441%09red/K04440%09red/K10407%09red/K04371%09red/K13883%09red/K05132%09red/K04448%09red/K05754%09red/K05755%09red/K05756%09red/K05757%09red/K04729%09red/K04519%09r…
Progesterone-mediated oocyte maturation	KEGG PATHWAY	ko04914	319	319	0.51583	0.643982	TR46413_c0_g1|TR86676_c0_g1|TR79260_c0_g1|TR89583_c0_g1|TR22040_c0_g5|TR110566_c0_g1|TR54387_c0_g1|TR19290_c0_g1|TR33373_c0_g1|TR106922_c0_g1|TR97812_c0_g1|TR49628_c0_g1|TR49628_c0_g2|TR49628_c0_g3|TR93529_c0_g1|TR40897_c0_g2|TR64120_c0_g1|TR37077_c0_g1|TR31511_c0_g1|TR71667_c0_g1|TR35242_c0_g1|TR29017_c0_g1|TR3168_c0_g1|TR3168_c0_g2|TR1475_c0_g1|TR58020_c0_g1|TR49590_c0_g1|TR35851_c0_g1|TR25617_…	http://www.genome.jp/kegg-bin/show_pathway?ko04914/K08694%09red/K03351%09red/K12456%09red/K02178%09red/K08043%09red/K08042%09red/K08041%09red/K08047%09red/K08046%09red/K05868%09red/K03364%09red/K05866%09red/K08049%09red/K04368%09red/K03352%09red/K03353%09red/K04441%09red/K04440%09red/K03350%09red/K06638%09red/K03355%09red/K04371%09red/K03358%09red/K03359%09red/K06633%09red/K02649%09red/K06631%09r…
GnRH signaling pathway	KEGG PATHWAY	ko04912	317	317	0.515879	0.643982	TR108507_c0_g1|TR618_c0_g1|TR27340_c0_g1|TR16899_c0_g1|TR105234_c0_g1|TR42027_c0_g1|TR98511_c0_g1|TR33373_c0_g1|TR33373_c0_g2|TR51708_c0_g2|TR83484_c0_g2|TR55078_c0_g1|TR97252_c0_g1|TR83484_c0_g1|TR93529_c0_g1|TR10163_c0_g1|TR550_c0_g1|TR45260_c0_g1|TR74360_c0_g1|TR32305_c0_g1|TR74360_c0_g2|TR95100_c0_g1|TR104701_c0_g1|TR91903_c0_g1|TR96172_c0_g1|TR72010_c0_g1|TR72313_c0_g1|TR65701_c0_g1|TR65701_…	http://www.genome.jp/kegg-bin/show_pathway?ko04912/K04515%09red/K04432%09red/K04433%09red/K04430%09red/K04431%09red/K04959%09red/K01115%09red/K04393%09red/K04448%09red/K08523%09red/K08043%09red/K08042%09red/K08041%09red/K08047%09red/K04416%09red/K08045%09red/K08049%09red/K16342%09red/K04441%09red/K04440%09red/K04421%09red/K04371%09red/K05858%09red/K04375%09red/K04374%09red/K02183%09red/K04960%09r…
Cholinergic synapse	KEGG PATHWAY	ko04725	317	317	0.515879	0.643982	TR86741_c0_g1|TR86676_c0_g1|TR79260_c0_g1|TR16899_c0_g1|TR110374_c0_g1|TR105234_c0_g1|TR23608_c0_g1|TR33373_c0_g1|TR33373_c0_g2|TR23630_c0_g1|TR83484_c0_g2|TR102359_c0_g1|TR71944_c0_g1|TR83484_c0_g1|TR93529_c0_g1|TR101236_c0_g1|TR19774_c0_g1|TR64120_c0_g1|TR45260_c0_g1|TR74360_c0_g1|TR32305_c0_g1|TR74360_c0_g2|TR11814_c4_g10|TR96261_c0_g1|TR3168_c0_g1|TR91903_c0_g1|TR3168_c0_g2|TR30072_c0_g1|TR28…	http://www.genome.jp/kegg-bin/show_pathway?ko04725/K04515%09red/K04539%09red/K04538%09red/K04537%09red/K02677%09red/K04813%09red/K05870%09red/K04927%09red/K04850%09red/K00623%09red/K08043%09red/K08042%09red/K08041%09red/K08047%09red/K08046%09red/K04849%09red/K08049%09red/K04368%09red/K04379%09red/K04447%09red/K04536%09red/K04371%09red/K04374%09red/K02649%09red/K04960%09red/K04541%09red/K09048%09r…
Bacterial invasion of epithelial cells	KEGG PATHWAY	ko05100	314	314	0.515955	0.643982	TR38791_c2_g2|TR79260_c0_g1|TR50199_c1_g1|TR37593_c0_g1|TR72385_c8_g1|TR107895_c0_g1|TR38791_c2_g1|TR108227_c0_g2|TR75308_c0_g1|TR51387_c0_g1|TR64120_c0_g1|TR76265_c0_g1|TR111941_c0_g1|TR68532_c0_g1|TR22175_c0_g1|TR68378_c0_g2|TR51708_c0_g2|TR93392_c1_g1|TR6188_c0_g1|TR75350_c0_g2|TR11689_c0_g1|TR6897_c0_g1|TR25617_c0_g1|TR21485_c0_g1|TR102612_c0_g10|TR83316_c0_g1|TR35406_c0_g1|TR94067_c1_g1|TR45…	http://www.genome.jp/kegg-bin/show_pathway?ko05100/K05689%09red/K04513%09red/K02105%09red/K07863%09red/K04438%09red/K04393%09red/K04392%09red/K09593%09red/K05099%09red/K04645%09red/K04644%09red/K04646%09red/K06484%09red/K05717%09red/K06106%09red/K05758%09red/K04707%09red/K05719%09red/K05754%09red/K05755%09red/K05756%09red/K05757%09red/K13708%09red/K12366%09red/K05691%09red/K05692%09red/K16942%09r…
Systemic lupus erythematosus	KEGG PATHWAY	ko05322	313	313	0.51598	0.643982	TR92967_c0_g5|TR95569_c0_g1|TR82194_c0_g1|TR43597_c0_g1|TR8124_c0_g1|TR79803_c0_g1|TR34550_c0_g1|TR89663_c0_g16|TR63818_c0_g1|TR89663_c0_g13|TR68938_c0_g10|TR89663_c0_g11|TR89663_c0_g10|TR32845_c0_g1|TR73542_c0_g1|TR33297_c0_g1|TR89663_c0_g19|TR89663_c0_g18|TR95591_c88_g18|TR78498_c0_g1|TR44004_c0_g1|TR25882_c24_g2|TR78231_c0_g2|TR89663_c0_g22|TR95591_c88_g11|TR47813_c0_g1|TR18620_c0_g2|TR95377_c…	http://www.genome.jp/kegg-bin/show_pathway?ko05322/K03990%09red/K11254%09red/K03994%09red/K03995%09red/K03996%09red/K03997%09red/K03998%09red/K03999%09red/K11087%09red/K11086%09red/K06856%09red/K03161%09red/K03160%09red/K11089%09red/K11088%09red/K06752%09red/K03989%09red/K04000%09red/K01332%09red/K01330%09red/K01331%09red/K05699%09red/K11251%09red/K11252%09red/K11253%09red/K03986%09red/K11090%09r…
ECM-receptor interaction	KEGG PATHWAY	ko04512	308	308	0.516108	0.643982	TR35872_c0_g1|TR107179_c0_g1|TR59292_c0_g1|TR27614_c0_g1|TR24251_c0_g2|TR25854_c0_g1|TR46612_c0_g1|TR62107_c0_g1|TR26424_c0_g1|TR28835_c0_g1|TR59239_c0_g1|TR83974_c0_g2|TR24251_c0_g1|TR64473_c0_g1|TR83974_c0_g1|TR48954_c0_g1|TR66182_c0_g1|TR38800_c0_g1|TR93392_c1_g1|TR438_c0_g1|TR52147_c0_g1|TR85264_c0_g1|TR83974_c3_g1|TR17436_c0_g1|TR2690_c0_g1|TR73942_c0_g1|TR16246_c0_g1|TR46357_c0_g1|TR130_c0_…	http://www.genome.jp/kegg-bin/show_pathway?ko04512/K06267%09red/K16338%09red/K06480%09red/K16857%09red/K06483%09red/K06584%09red/K05719%09red/K03900%09red/K06485%09red/K06484%09red/K06487%09red/K05717%09red/K06481%09red/K05636%09red/K05635%09red/K06482%09red/K06265%09red/K06591%09red/K06266%09red/K06260%09red/K06263%09red/K06262%09red/K06247%09red/K06252%09red/K06243%09red/K06241%09red/K06240%09r…
Gap junction	KEGG PATHWAY	ko04540	303	303	0.51624	0.643982	TR91031_c0_g1|TR69176_c0_g3|TR16899_c0_g1|TR21305_c0_g1|TR105234_c0_g1|TR23608_c0_g1|TR98511_c0_g1|TR33373_c0_g1|TR33373_c0_g2|TR47127_c0_g2|TR83484_c0_g2|TR55078_c0_g1|TR71944_c0_g1|TR83484_c0_g1|TR93529_c0_g1|TR33013_c0_g1|TR23660_c1_g1|TR37077_c0_g1|TR25051_c0_g1|TR29128_c0_g1|TR32305_c0_g1|TR82121_c0_g3|TR66639_c0_g1|TR101236_c0_g1|TR3168_c0_g1|TR91903_c0_g1|TR29975_c0_g1|TR50635_c0_g1|TR2883…	http://www.genome.jp/kegg-bin/show_pathway?ko04540/K04359%09red/K08959%09red/K02677%09red/K17386%09red/K08043%09red/K08042%09red/K08041%09red/K08047%09red/K08046%09red/K08045%09red/K08049%09red/K07374%09red/K07375%09red/K07376%09red/K04369%09red/K04371%09red/K12318%09red/K04141%09red/K04960%09red/K03099%09red/K04420%09red/K04463%09red/K04464%09red/K04361%09red/K02087%09red/K04289%09red/K04357%09r…
Renal cell carcinoma	KEGG PATHWAY	ko05211	302	302	0.516267	0.643982	TR86676_c0_g1|TR79260_c0_g1|TR2399_c0_g1|TR111378_c0_g1|TR98511_c0_g1|TR33373_c0_g1|TR33373_c0_g2|TR24827_c0_g1|TR49628_c0_g2|TR49628_c0_g3|TR64120_c0_g2|TR47825_c0_g1|TR5886_c0_g1|TR64120_c0_g1|TR35284_c0_g1|TR75164_c0_g1|TR95135_c0_g1|TR31511_c0_g1|TR37477_c0_g1|TR55616_c0_g1|TR84582_c0_g1|TR51708_c0_g1|TR28916_c0_g1|TR25617_c0_g1|TR28323_c0_g1|TR50961_c0_g1|TR103352_c0_g2|TR32617_c0_g1|TR23504…	http://www.genome.jp/kegg-bin/show_pathway?ko05211/K04410%09red/K04438%09red/K08268%09red/K04393%09red/K04392%09red/K09594%09red/K09592%09red/K09593%09red/K04353%09red/K05733%09red/K05099%09red/K03868%09red/K05734%09red/K09097%09red/K09095%09red/K05448%09red/K04368%09red/K17386%09red/K04369%09red/K07299%09red/K04371%09red/K05460%09red/K04448%09red/K07293%09red/K15589%09red/K02649%09red/K03099%09r…
ErbB signaling pathway	KEGG PATHWAY	ko04012	299	299	0.516347	0.643982	TR86676_c0_g1|TR79260_c0_g1|TR98511_c0_g1|TR33373_c0_g1|TR33373_c0_g2|TR27340_c0_g1|TR49628_c0_g2|TR49628_c0_g3|TR51387_c0_g1|TR40897_c0_g2|TR64120_c0_g1|TR35284_c0_g1|TR75164_c0_g1|TR96775_c0_g1|TR9426_c5_g3|TR74360_c0_g1|TR31511_c0_g1|TR71667_c0_g1|TR74360_c0_g2|TR75350_c0_g2|TR40562_c0_g1|TR28916_c0_g1|TR25617_c0_g1|TR38287_c1_g1|TR64852_c0_g1|TR84378_c0_g1|TR68529_c0_g1|TR70305_c0_g1|TR90880_…	http://www.genome.jp/kegg-bin/show_pathway?ko04012/K04515%09red/K04410%09red/K05458%09red/K04430%09red/K04431%09red/K02677%09red/K01116%09red/K03083%09red/K04438%09red/K07205%09red/K11224%09red/K11223%09red/K02158%09red/K06279%09red/K09593%09red/K08523%09red/K05733%09red/K04357%09red/K05734%09red/K04368%09red/K06619%09red/K04440%09red/K04371%09red/K17447%09red/K04448%09red/K04375%09red/K02649%09r…
Cell adhesion molecules (CAMs)	KEGG PATHWAY	ko04514	298	298	0.516375	0.643982	TR97299_c0_g1|TR75571_c0_g1|TR90515_c0_g1|TR43597_c0_g1|TR36057_c0_g1|TR58603_c0_g3|TR58603_c0_g2|TR58603_c0_g1|TR2765_c0_g1|TR80534_c0_g1|TR72587_c0_g1|TR74549_c0_g1|TR59921_c1_g2|TR59921_c1_g3|TR28835_c0_g1|TR109299_c0_g1|TR49252_c0_g1|TR31741_c0_g1|TR42456_c0_g1|TR56788_c0_g1|TR97029_c1_g1|TR31319_c0_g1|TR71661_c1_g1|TR78498_c0_g1|TR79731_c0_g2|TR71661_c1_g2|TR19667_c1_g1|TR63747_c0_g1|TR63744…	http://www.genome.jp/kegg-bin/show_pathway?ko04514/K16336%09red/K16337%09red/K05689%09red/K06780%09red/K06781%09red/K06492%09red/K16338%09red/K06785%09red/K06483%09red/K03161%09red/K03160%09red/K06770%09red/K06089%09red/K06751%09red/K06736%09red/K06735%09red/K06752%09red/K06467%09red/K05719%09red/K06757%09red/K06756%09red/K06485%09red/K06538%09red/K06487%09red/K06486%09red/K06775%09red/K07377%09r…
Phosphatidylinositol signaling system	KEGG PATHWAY	ko04070	297	297	0.516402	0.643982	TR86676_c0_g1|TR79260_c0_g1|TR16899_c0_g1|TR91660_c0_g1|TR105234_c0_g1|TR59023_c0_g1|TR109438_c0_g1|TR55078_c0_g1|TR75308_c0_g1|TR23630_c0_g1|TR12972_c0_g2|TR66384_c0_g1|TR64120_c0_g1|TR24487_c0_g1|TR13418_c0_g1|TR41291_c0_g1|TR86510_c0_g1|TR95391_c0_g1|TR3673_c0_g2|TR89800_c0_g1|TR28486_c0_g1|TR112263_c0_g1|TR16438_c0_g1|TR29635_c0_g1|TR29635_c0_g2|TR45096_c0_g1|TR15697_c1_g1|TR81997_c0_g1|TR837…	http://www.genome.jp/kegg-bin/show_pathway?ko04070/K00999%09red/K00913%09red/K02677%09red/K01110%09red/K01116%09red/K00914%09red/K00911%09red/K13711%09red/K04960%09red/K05860%09red/K15909%09red/K03084%09red/K00889%09red/K00888%09red/K01109%09red/K01108%09red/K10572%09red/K01107%09red/K00981%09red/K00920%09red/K00921%09red/K00922%09red/K00923%09red/K00901%09red/K01106%09red/K05859%09red/K05858%09r…
Jak-STAT signaling pathway	KEGG PATHWAY	ko04630	296	296	0.51643	0.643982	TR15941_c0_g1|TR86676_c0_g1|TR79260_c0_g1|TR98387_c0_g1|TR107959_c0_g1|TR59510_c0_g1|TR61669_c0_g1|TR93430_c0_g1|TR87522_c0_g1|TR67948_c0_g1|TR78407_c0_g1|TR111816_c0_g1|TR51387_c0_g1|TR64120_c0_g1|TR14414_c0_g1|TR4092_c0_g1|TR58371_c0_g1|TR15619_c0_g1|TR9792_c0_g1|TR82319_c0_g1|TR82034_c2_g1|TR31224_c0_g1|TR13421_c0_g1|TR40562_c0_g1|TR28916_c0_g1|TR25617_c0_g1|TR28323_c0_g1|TR79470_c0_g1|TR59534…	http://www.genome.jp/kegg-bin/show_pathway?ko04630/K04696%09red/K04738%09red/K05064%09red/K04695%09red/K05062%09red/K04693%09red/K05060%09red/K05061%09red/K11217%09red/K16063%09red/K04698%09red/K05069%09red/K11224%09red/K05076%09red/K11220%09red/K11223%09red/K11222%09red/K04692%09red/K05414%09red/K05070%09red/K10152%09red/K05058%09red/K17383%09red/K17385%09red/K04704%09red/K04705%09red/K04706%09r…
Adipocytokine signaling pathway	KEGG PATHWAY	ko04920	295	295	0.516457	0.643982	TR29610_c0_g2|TR29610_c0_g1|TR38054_c0_g1|TR61669_c0_g1|TR106951_c0_g1|TR34840_c0_g1|TR107816_c0_g1|TR1912_c0_g4|TR69200_c1_g1|TR59763_c0_g1|TR17390_c0_g1|TR49046_c0_g1|TR97729_c0_g1|TR5372_c0_g1|TR42422_c0_g1|TR28268_c0_g1|TR36520_c0_g1|TR28916_c0_g1|TR79470_c0_g1|TR53177_c0_g1|TR99447_c0_g1|TR48894_c1_g1|TR80011_c0_g1|TR17924_c0_g1|TR52397_c0_g1|TR35904_c0_g4|TR35904_c0_g2|TR97729_c0_g2|TR53177…	http://www.genome.jp/kegg-bin/show_pathway?ko04920/K04696%09red/K05062%09red/K04735%09red/K04734%09red/K15013%09red/K07198%09red/K07199%09red/K07210%09red/K08524%09red/K04692%09red/K08526%09red/K05872%09red/K07191%09red/K07359%09red/K08525%09red/K05424%09red/K04440%09red/K04447%09red/K07299%09red/K07298%09red/K07297%09red/K07294%09red/K07293%09red/K03158%09red/K04467%09red/K01596%09red/K01897%09r…
Alcoholism	KEGG PATHWAY	ko05034	287	287	0.516684	0.643982	TR70092_c0_g1|TR70092_c0_g3|TR110374_c0_g1|TR23608_c0_g1|TR88964_c0_g1|TR33373_c0_g1|TR33373_c0_g2|TR13157_c0_g1|TR102359_c0_g1|TR49628_c0_g2|TR49628_c0_g3|TR101236_c0_g1|TR19774_c0_g1|TR66520_c0_g1|TR62539_c1_g11|TR62539_c1_g10|TR32305_c0_g1|TR11814_c4_g10|TR83416_c0_g1|TR51032_c0_g1|TR3168_c0_g1|TR3168_c0_g2|TR68490_c0_g1|TR6246_c2_g5|TR72010_c0_g1|TR2902_c0_g1|TR47813_c0_g1|TR109909_c0_g1|TR55…	http://www.genome.jp/kegg-bin/show_pathway?ko05034/K11409%09red/K11418%09red/K04539%09red/K04538%09red/K04537%09red/K04536%09red/K06067%09red/K11303%09red/K03099%09red/K06279%09red/K04632%09red/K09049%09red/K05213%09red/K08045%09red/K07359%09red/K04546%09red/K15494%09red/K04450%09red/K04371%09red/K17447%09red/K00501%09red/K06269%09red/K04374%09red/K02183%09red/K11254%09red/K11408%09red/K04541%09r…
Pyrimidine metabolism	KEGG PATHWAY	ko00240	286	286	0.516713	0.643982	TR87173_c0_g1|TR82962_c0_g1|TR95696_c0_g1|TR57788_c1_g1|TR4699_c0_g1|TR27091_c0_g1|TR30425_c0_g1|TR42192_c0_g2|TR33426_c0_g1|TR90315_c0_g1|TR78011_c0_g1|TR61793_c0_g1|TR7453_c0_g1|TR50196_c0_g1|TR103915_c0_g1|TR103077_c0_g1|TR103158_c0_g1|TR55124_c0_g1|TR37138_c0_g1|TR84134_c0_g1|TR55372_c0_g1|TR7535_c0_g3|TR63789_c0_g1|TR50935_c0_g3|TR50935_c0_g2|TR679_c4_g11|TR70423_c2_g3|TR11296_c0_g1|TR32242_…	http://www.genome.jp/kegg-bin/show_pathway?ko00240/K01489%09red/K00857%09red/K02326%09red/K16330%09red/K00893%09red/K03020%09red/K03007%09red/K03004%09red/K03023%09red/K03024%09red/K03025%09red/K03026%09red/K03027%09red/K01937%09red/K00876%09red/K03008%09red/K03009%09red/K16904%09red/K03783%09red/K03012%09red/K02685%09red/K03000%09red/K00757%09red/K02684%09red/K00560%09red/K00207%09red/K03505%09r…
Cell cycle - yeast	KEGG PATHWAY	ko04111	280	280	0.51689	0.643982	TR92661_c0_g2|TR49304_c0_g1|TR54387_c0_g1|TR31590_c0_g1|TR99621_c0_g1|TR18640_c0_g1|TR61323_c0_g3|TR40172_c0_g1|TR24316_c0_g1|TR43939_c0_g1|TR13113_c0_g1|TR11893_c0_g1|TR16454_c1_g2|TR89583_c0_g1|TR57793_c0_g2|TR107337_c0_g1|TR95592_c1_g1|TR82688_c0_g1|TR98573_c0_g1|TR35242_c0_g1|TR8843_c0_g1|TR84746_c0_g1|TR67250_c0_g1|TR96865_c0_g1|TR61701_c1_g1|TR5071_c0_g1|TR108966_c0_g4|TR66122_c0_g1|TR91611…	http://www.genome.jp/kegg-bin/show_pathway?ko04111/K03355%09red/K03351%09red/K06685%09red/K02210%09red/K02212%09red/K02213%09red/K02214%09red/K02216%09red/K02219%09red/K02516%09red/K02178%09red/K06672%09red/K06670%09red/K06671%09red/K06676%09red/K06677%09red/K06674%09red/K04354%09red/K06678%09red/K03352%09red/K03353%09red/K03350%09red/K02608%09red/K03357%09red/K03354%09red/K06639%09red/K06636%09r…
Melanogenesis	KEGG PATHWAY	ko04916	279	279	0.51692	0.643982	TR92627_c0_g1|TR16899_c0_g1|TR82700_c0_g1|TR23608_c0_g1|TR98511_c0_g1|TR33373_c0_g1|TR33373_c0_g2|TR21920_c0_g1|TR102359_c0_g1|TR105959_c0_g1|TR93529_c0_g1|TR101236_c0_g1|TR41291_c0_g1|TR74360_c0_g1|TR75963_c0_g1|TR77288_c0_g1|TR74360_c0_g2|TR11814_c4_g10|TR9225_c0_g1|TR66639_c0_g1|TR103883_c0_g1|TR91903_c0_g1|TR54041_c0_g1|TR106922_c0_g2|TR28323_c0_g1|TR20457_c7_g13|TR32617_c0_g1|TR47418_c0_g1|T…	http://www.genome.jp/kegg-bin/show_pathway?ko04916/K04515%09red/K04198%09red/K00182%09red/K02376%09red/K02375%09red/K01384%09red/K02677%09red/K03083%09red/K02842%09red/K02235%09red/K02353%09red/K02354%09red/K08043%09red/K08042%09red/K08041%09red/K08047%09red/K08046%09red/K08045%09red/K08049%09red/K00505%09red/K04369%09red/K02432%09red/K04371%09red/K00444%09red/K00506%09red/K02183%09red/K02105%09r…
Biosynthesis of amino acids	KEGG PATHWAY	ko01230	274	274	0.517073	0.643982	TR19619_c5_g6|TR72353_c0_g1|TR72353_c0_g3|TR72353_c0_g2|TR87256_c0_g1|TR62941_c0_g1|TR62094_c0_g1|TR36226_c0_g1|TR4545_c0_g1|TR34711_c0_g1|TR95795_c0_g1|TR4489_c0_g1|TR31806_c0_g1|TR67630_c0_g2|TR31806_c0_g3|TR40038_c0_g1|TR38691_c0_g1|TR38588_c0_g1|TR110824_c0_g1|TR100945_c0_g1|TR96727_c0_g1|TR18403_c0_g1|TR44076_c0_g1|TR44076_c0_g2|TR18403_c0_g2|TR110667_c0_g1|TR65861_c1_g2|TR36913_c0_g1|TR4813…	http://www.genome.jp/kegg-bin/show_pathway?ko01230/K00850%09red/K01689%09red/K01915%09red/K01681%09red/K01620%09red/K00600%09red/K01623%09red/K00814%09red/K00815%09red/K14085%09red/K00873%09red/K01647%09red/K12657%09red/K00134%09red/K14455%09red/K14454%09red/K01958%09red/K01834%09red/K00286%09red/K00500%09red/K00030%09red/K00031%09red/K01755%09red/K01697%09red/K01758%09red/K00825%09red/K00948%09r…
Glycerophospholipid metabolism	KEGG PATHWAY	ko00564	273	273	0.517104	0.643982	TR56765_c0_g1|TR44425_c1_g1|TR43970_c0_g1|TR107755_c9_g2|TR618_c0_g1|TR97015_c0_g1|TR36030_c0_g1|TR67916_c0_g1|TR10648_c0_g1|TR10648_c0_g2|TR79665_c0_g1|TR13418_c0_g1|TR69266_c9_g13|TR77186_c0_g2|TR86560_c3_g1|TR14313_c0_g2|TR33754_c0_g1|TR95391_c0_g1|TR107002_c0_g1|TR104701_c0_g1|TR108430_c0_g1|TR12253_c1_g1|TR57109_c0_g1|TR26014_c0_g1|TR60488_c0_g1|TR87883_c0_g2|TR72313_c0_g1|TR9239_c0_g2|TR923…	http://www.genome.jp/kegg-bin/show_pathway?ko00564/K13515%09red/K00995%09red/K00994%09red/K00894%09red/K00993%09red/K01115%09red/K00629%09red/K00650%09red/K00623%09red/K00999%09red/K16817%09red/K13512%09red/K15728%09red/K00649%09red/K08730%09red/K06128%09red/K06129%09red/K16343%09red/K16342%09red/K01047%09red/K01080%09red/K13510%09red/K13513%09red/K14676%09red/K00111%09red/K01049%09red/K13517%09r…
mTOR signaling pathway	KEGG PATHWAY	ko04150	272	272	0.517135	0.643982	TR46413_c0_g1|TR86676_c0_g1|TR2164_c0_g1|TR106951_c0_g1|TR105542_c0_g1|TR79260_c0_g1|TR49628_c0_g2|TR49628_c0_g3|TR97293_c0_g1|TR5886_c0_g1|TR64120_c0_g1|TR31511_c0_g1|TR16043_c10_g3|TR37242_c3_g2|TR29017_c0_g1|TR23830_c1_g1|TR71327_c0_g1|TR11095_c0_g1|TR28916_c0_g1|TR25617_c0_g1|TR60482_c0_g1|TR68797_c0_g1|TR100341_c0_g1|TR28541_c0_g1|TR96471_c0_g1|TR48894_c1_g1|TR73430_c0_g1|TR90880_c0_g1|TR902…	http://www.genome.jp/kegg-bin/show_pathway?ko04150/K02677%09red/K01110%09red/K08269%09red/K08268%09red/K07198%09red/K16172%09red/K08267%09red/K08266%09red/K05448%09red/K02991%09red/K07298%09red/K04371%09red/K04373%09red/K02649%09red/K16185%09red/K16184%09red/K16186%09red/K04688%09red/K00922%09red/K03259%09red/K03258%09red/K08270%09red/K08271%09red/K08272%09red/K07208%09red/K07209%09red/K05459%09r…
Ribosome biogenesis in eukaryotes	KEGG PATHWAY	ko03008	269	269	0.51723	0.643982	TR111855_c0_g1|TR22403_c0_g1|TR33510_c0_g2|TR33510_c0_g1|TR83696_c1_g1|TR41401_c0_g1|TR57894_c0_g1|TR88022_c0_g2|TR2845_c0_g1|TR13126_c0_g1|TR78125_c0_g1|TR19092_c0_g1|TR12550_c0_g2|TR23828_c0_g1|TR46539_c0_g2|TR42179_c0_g1|TR94511_c0_g2|TR29735_c0_g1|TR40182_c0_g1|TR57814_c1_g1|TR33734_c0_g1|TR33734_c0_g2|TR46364_c0_g2|TR81990_c0_g1|TR99435_c4_g5|TR71593_c0_g3|TR110909_c0_g1|TR104033_c0_g1|TR870…	http://www.genome.jp/kegg-bin/show_pathway?ko03008/K11108%09red/K03264%09red/K11129%09red/K11883%09red/K12845%09red/K12619%09red/K12618%09red/K11128%09red/K14572%09red/K14573%09red/K14570%09red/K07562%09red/K14558%09red/K14559%09red/K14574%09red/K14575%09red/K14554%09red/K14555%09red/K14556%09red/K14557%09red/K14550%09red/K14552%09red/K14553%09red/K07936%09red/K03537%09red/K14538%09red/K14539%09r…
Pancreatic secretion	KEGG PATHWAY	ko04972	266	266	0.517326	0.643982	TR16899_c0_g1|TR105234_c0_g1|TR14354_c0_g1|TR83484_c0_g2|TR55078_c0_g1|TR6057_c0_g2|TR65772_c0_g1|TR93529_c0_g1|TR879_c0_g1|TR68593_c0_g10|TR45260_c0_g1|TR93135_c0_g1|TR1666_c0_g1|TR12520_c0_g2|TR91903_c0_g1|TR6188_c0_g1|TR83699_c0_g2|TR74556_c0_g1|TR83699_c0_g1|TR83701_c0_g1|TR67773_c0_g1|TR92627_c0_g1|TR69008_c0_g1|TR47127_c0_g2|TR104756_c0_g1|TR111105_c0_g1|TR71839_c0_g1|TR54632_c0_g1|TR111105…	http://www.genome.jp/kegg-bin/show_pathway?ko04972/K04513%09red/K01539%09red/K02677%09red/K12298%09red/K04392%09red/K08043%09red/K08042%09red/K08041%09red/K08047%09red/K08046%09red/K08045%09red/K01346%09red/K08049%09red/K10951%09red/K04960%09red/K01047%09red/K13575%09red/K07836%09red/K01312%09red/K13855%09red/K08779%09red/K05030%09red/K09632%09red/K01298%09red/K05853%09red/K04936%09red/K05850%09r…
Circadian entrainment	KEGG PATHWAY	ko04713	265	265	0.517359	0.643982	TR108507_c0_g1|TR16899_c0_g1|TR110374_c0_g1|TR105234_c0_g1|TR23608_c0_g1|TR59023_c0_g1|TR29646_c0_g1|TR55078_c0_g1|TR105959_c0_g1|TR83484_c0_g1|TR93529_c0_g1|TR51636_c0_g1|TR19774_c0_g1|TR9620_c0_g1|TR41291_c0_g1|TR74360_c0_g1|TR32305_c0_g1|TR74360_c0_g2|TR66639_c0_g1|TR3168_c0_g1|TR91903_c0_g1|TR51225_c0_g1|TR63117_c0_g1|TR68529_c0_g1|TR60919_c0_g1|TR74040_c0_g1|TR103805_c0_g1|TR47127_c0_g2|TR77…	http://www.genome.jp/kegg-bin/show_pathway?ko04713/K04515%09red/K04539%09red/K04538%09red/K04537%09red/K02677%09red/K07843%09red/K05870%09red/K08043%09red/K04961%09red/K08041%09red/K08047%09red/K08046%09red/K08045%09red/K08049%09red/K07376%09red/K04379%09red/K04536%09red/K04371%09red/K16513%09red/K02183%09red/K04960%09red/K08042%09red/K04542%09red/K04543%09red/K04541%09red/K04546%09red/K04547%09r…
Leishmaniasis	KEGG PATHWAY	ko05140	262	262	0.517457	0.643982	TR56056_c0_g1|TR2399_c0_g1|TR111378_c0_g1|TR8124_c0_g1|TR34840_c0_g1|TR11233_c0_g1|TR89663_c0_g16|TR40750_c0_g1|TR89663_c0_g13|TR79738_c0_g1|TR4092_c0_g1|TR89663_c0_g10|TR64640_c0_g1|TR89663_c0_g19|TR89663_c0_g18|TR19415_c0_g1|TR95591_c88_g18|TR43597_c0_g1|TR78231_c0_g2|TR4458_c0_g1|TR95591_c88_g11|TR18620_c0_g2|TR88583_c0_g1|TR95569_c1_g1|TR80011_c0_g1|TR13825_c0_g1|TR32409_c0_g1|TR66954_c1_g1|T…	http://www.genome.jp/kegg-bin/show_pathway?ko05140/K03990%09red/K04730%09red/K04733%09red/K04735%09red/K04734%09red/K11220%09red/K02580%09red/K06461%09red/K06752%09red/K05719%09red/K06464%09red/K13536%09red/K06483%09red/K04379%09red/K04441%09red/K04447%09red/K08009%09red/K04371%09red/K05132%09red/K04448%09red/K04375%09red/K06856%09red/K04427%09red/K04729%09red/K05406%09red/K04519%09red/K04404%09r…
Neuroactive ligand-receptor interaction	KEGG PATHWAY	ko04080	262	262	0.517457	0.643982	TR9366_c0_g1|TR82792_c0_g1|TR61920_c1_g1|TR67335_c0_g1|TR79470_c0_g1|TR105204_c0_g1|TR96595_c0_g1|TR24803_c16_g42|TR98099_c0_g1|TR26192_c0_g1|TR17437_c0_g1|TR45325_c0_g1|TR13206_c0_g3|TR13206_c0_g2|TR7552_c0_g1|TR84873_c0_g8|TR13206_c0_g5|TR74522_c0_g1|TR70114_c0_g1|TR75496_c0_g2|TR51641_c0_g1|TR65601_c0_g1|TR65601_c0_g2|TR13206_c0_g1|TR101835_c0_g1|TR81362_c0_g1|TR22010_c0_g1|TR55165_c0_g1|TR946…	http://www.genome.jp/kegg-bin/show_pathway?ko04080/K05205%09red/K05202%09red/K05203%09red/K05201%09red/K04259%09red/K04218%09red/K04270%09red/K04271%09red/K04273%09red/K04274%09red/K04277%09red/K04278%09red/K04279%09red/K04162%09red/K05770%09red/K05771%09red/K05216%09red/K05193%09red/K05213%09red/K05219%09red/K05218%09red/K05051%09red/K04174%09red/K04576%09red/K04267%09red/K04266%09red/K04578%09r…
TNF signaling pathway	KEGG PATHWAY	ko04668	262	262	0.517457	0.643982	TR29610_c0_g2|TR79260_c0_g1|TR56056_c0_g1|TR90104_c0_g1|TR106951_c0_g1|TR55884_c0_g1|TR70656_c0_g1|TR102359_c0_g1|TR64120_c0_g2|TR48379_c1_g1|TR64120_c0_g1|TR2229_c0_g1|TR85911_c0_g2|TR85911_c0_g1|TR85757_c0_g1|TR5372_c0_g1|TR26333_c0_g1|TR28916_c0_g1|TR25617_c0_g1|TR66566_c0_g1|TR20457_c7_g13|TR24353_c0_g2|TR48894_c1_g1|TR24353_c0_g1|TR80011_c0_g1|TR96365_c0_g1|TR96365_c0_g2|TR686_c0_g1|TR9994_c…	http://www.genome.jp/kegg-bin/show_pathway?ko04668/K02373%09red/K04696%09red/K05468%09red/K04432%09red/K04433%09red/K04430%09red/K04431%09red/K12793%09red/K04519%09red/K04734%09red/K09849%09red/K04397%09red/K16366%09red/K04426%09red/K04390%09red/K07210%09red/K03158%09red/K04398%09red/K02861%09red/K05141%09red/K04735%09red/K04440%09red/K01403%09red/K09258%09red/K04379%09red/K04441%09red/K11859%09r…
Pancreatic cancer	KEGG PATHWAY	ko05212	260	260	0.517524	0.643982	TR29610_c0_g2|TR79260_c0_g1|TR2399_c0_g1|TR111378_c0_g1|TR106951_c0_g1|TR33373_c0_g1|TR29610_c0_g1|TR49628_c0_g2|TR49628_c0_g3|TR64120_c0_g2|TR64120_c0_g1|TR32007_c0_g1|TR9426_c5_g3|TR93583_c0_g1|TR31511_c0_g1|TR71667_c0_g1|TR5372_c0_g1|TR51708_c0_g2|TR34937_c0_g1|TR51708_c0_g1|TR61669_c0_g1|TR32413_c0_g1|TR28916_c0_g1|TR25617_c0_g1|TR96471_c0_g1|TR48894_c1_g1|TR80011_c0_g1|TR73430_c0_g1|TR90880_…	http://www.genome.jp/kegg-bin/show_pathway?ko05212/K04692%09red/K02091%09red/K07861%09red/K07210%09red/K04735%09red/K04393%09red/K04392%09red/K02158%09red/K13376%09red/K04399%09red/K06618%09red/K04357%09red/K08732%09red/K11220%09red/K08773%09red/K08775%09red/K05448%09red/K04368%09red/K17454%09red/K07860%09red/K04440%09red/K04371%09red/K07835%09red/K07834%09red/K09389%09red/K04503%09red/K04500%09r…
Chronic myeloid leukemia	KEGG PATHWAY	ko05220	257	257	0.517625	0.643982	TR29610_c0_g2|TR79260_c0_g1|TR2399_c0_g1|TR111378_c0_g1|TR106951_c0_g1|TR98511_c0_g1|TR33373_c0_g1|TR33373_c0_g2|TR303_c0_g1|TR29610_c0_g1|TR49628_c0_g2|TR49628_c0_g3|TR51387_c0_g1|TR64120_c0_g1|TR32007_c0_g1|TR96775_c0_g1|TR93583_c0_g1|TR31511_c0_g1|TR5372_c0_g1|TR68378_c0_g2|TR15187_c1_g1|TR32413_c0_g1|TR28916_c0_g1|TR25617_c0_g1|TR30089_c0_g1|TR48894_c1_g1|TR80011_c0_g1|TR73430_c0_g1|TR90880_c…	http://www.genome.jp/kegg-bin/show_pathway?ko05220/K02091%09red/K08878%09red/K02158%09red/K04735%09red/K04734%09red/K04438%09red/K06067%09red/K11224%09red/K11223%09red/K07210%09red/K06279%09red/K06618%09red/K08367%09red/K04364%09red/K04368%09red/K17454%09red/K06619%09red/K04707%09red/K06625%09red/K04371%09red/K17447%09red/K07293%09red/K02649%09red/K04451%09red/K09389%09red/K03099%09red/K04503%09r…
Serotonergic synapse	KEGG PATHWAY	ko04726	255	255	0.517694	0.643982	TR108507_c0_g1|TR16899_c0_g1|TR110374_c0_g1|TR105234_c0_g1|TR23608_c0_g1|TR33373_c0_g1|TR33373_c0_g2|TR83484_c0_g2|TR55078_c0_g1|TR49628_c0_g2|TR49628_c0_g3|TR101236_c0_g1|TR19774_c0_g1|TR55689_c1_g1|TR25051_c0_g1|TR31511_c0_g1|TR3168_c0_g1|TR91903_c0_g1|TR72313_c0_g1|TR77948_c0_g1|TR83701_c0_g1|TR60919_c0_g1|TR55689_c9_g9|TR97403_c0_g1|TR11118_c0_g1|TR55689_c9_g4|TR55689_c9_g1|TR55689_c9_g3|TR48…	http://www.genome.jp/kegg-bin/show_pathway?ko04726/K04539%09red/K04538%09red/K04537%09red/K04536%09red/K04632%09red/K04960%09red/K04850%09red/K04964%09red/K04849%09red/K08155%09red/K16342%09red/K00509%09red/K00461%09red/K02677%09red/K04371%09red/K08014%09red/K04162%09red/K02187%09red/K04520%09red/K04344%09red/K04542%09red/K04543%09red/K04541%09red/K04546%09red/K04547%09red/K05037%09red/K04545%09r…
Long-term potentiation	KEGG PATHWAY	ko04720	254	254	0.517729	0.643982	TR46413_c0_g1|TR108507_c0_g1|TR69176_c0_g3|TR16899_c0_g1|TR105234_c0_g1|TR98511_c0_g1|TR33373_c0_g1|TR33373_c0_g2|TR83484_c0_g2|TR55078_c0_g1|TR49628_c0_g2|TR49628_c0_g3|TR87390_c0_g2|TR40897_c0_g2|TR41291_c0_g1|TR62539_c1_g11|TR65955_c0_g1|TR74360_c0_g2|TR29017_c0_g1|TR91903_c0_g1|TR54017_c1_g1|TR70308_c1_g2|TR70308_c1_g3|TR50961_c0_g1|TR32617_c0_g1|TR83701_c0_g1|TR68529_c0_g1|TR74040_c0_g1|TR68…	http://www.genome.jp/kegg-bin/show_pathway?ko04720/K04515%09red/K02677%09red/K04960%09red/K08041%09red/K07836%09red/K04348%09red/K04369%09red/K04371%09red/K08014%09red/K04373%09red/K06269%09red/K04374%09red/K02183%09red/K04353%09red/K08845%09red/K05198%09red/K05858%09red/K04850%09red/K04345%09red/K08050%09red/K04634%09red/K04959%09red/K04958%09red/K06268%09red/K04498%09red/K04368%09red/K02833%09r…
Meiosis - yeast	KEGG PATHWAY	ko04113	254	254	0.517729	0.643982	TR92661_c0_g2|TR54387_c0_g1|TR99621_c0_g1|TR40172_c0_g1|TR24316_c0_g1|TR41984_c0_g1|TR11893_c0_g1|TR89583_c0_g1|TR107337_c0_g1|TR95592_c1_g1|TR62539_c1_g11|TR62539_c1_g10|TR98573_c0_g1|TR35242_c0_g1|TR84746_c0_g1|TR58020_c0_g1|TR62242_c0_g1|TR35851_c0_g1|TR108966_c0_g4|TR66122_c0_g1|TR108232_c0_g1|TR91611_c0_g1|TR63632_c0_g1|TR102598_c0_g1|TR91611_c0_g2|TR62539_c1_g1|TR36941_c0_g1|TR104190_c0_g1|…	http://www.genome.jp/kegg-bin/show_pathway?ko04113/K03355%09red/K03351%09red/K02210%09red/K02212%09red/K02213%09red/K02214%09red/K02216%09red/K02178%09red/K06671%09red/K10872%09red/K03352%09red/K03353%09red/K03350%09red/K02608%09red/K03357%09red/K03354%09red/K06639%09red/K06636%09red/K03358%09red/K03359%09red/K11584%09red/K02606%09red/K02605%09red/K02604%09red/K02365%09red/K02537%09red/K02603%09r…
Glioma	KEGG PATHWAY	ko05214	252	252	0.517799	0.643982	TR91031_c0_g1|TR86676_c0_g1|TR79260_c0_g1|TR98511_c0_g1|TR33373_c0_g1|TR33373_c0_g2|TR49628_c0_g1|TR49628_c0_g2|TR49628_c0_g3|TR64120_c0_g2|TR64120_c0_g1|TR32007_c0_g1|TR74360_c0_g1|TR31511_c0_g1|TR74360_c0_g2|TR1475_c0_g1|TR15187_c1_g1|TR29975_c0_g1|TR28916_c0_g1|TR25617_c0_g1|TR68529_c0_g1|TR70305_c0_g1|TR59023_c0_g1|TR17973_c0_g1|TR34726_c0_g1|TR87869_c0_g1|TR53684_c0_g1|TR27610_c0_g1|TR107412…	http://www.genome.jp/kegg-bin/show_pathway?ko05214/K04515%09red/K07203%09red/K02677%09red/K01110%09red/K01116%09red/K02091%09red/K06279%09red/K06618%09red/K04357%09red/K04359%09red/K04368%09red/K17386%09red/K17454%09red/K04369%09red/K04371%09red/K17447%09red/K02649%09red/K02183%09red/K09389%09red/K03099%09red/K04503%09red/K08845%09red/K00922%09red/K02089%09red/K05859%09red/K07827%09red/K05089%09r…
Hippo signaling pathway - fly	KEGG PATHWAY	ko04391	250	250	0.517869	0.643982	TR9988_c0_g1|TR92789_c0_g1|TR58050_c0_g1|TR55884_c0_g1|TR61323_c0_g3|TR24803_c16_g83|TR43939_c0_g1|TR24803_c16_g42|TR35287_c0_g5|TR95592_c1_g1|TR58278_c0_g1|TR58198_c0_g1|TR679_c2_g2|TR43196_c0_g2|TR15778_c0_g1|TR29303_c0_g1|TR64460_c0_g2|TR64460_c0_g1|TR40562_c0_g1|TR62198_c0_g1|TR60109_c0_g1|TR87959_c0_g2|TR59657_c0_g1|TR71867_c0_g1|TR103142_c0_g1|TR16582_c0_g2|TR75084_c0_g1|TR47772_c0_g1|TR266…	http://www.genome.jp/kegg-bin/show_pathway?ko04391/K16197%09red/K04412%09red/K08791%09red/K06685%09red/K16675%09red/K16507%09red/K06626%09red/K09236%09red/K06069%09red/K09448%09red/K04237%09red/K04354%09red/K16669%09red/K04440%09red/K06630%09red/K16681%09red/K16682%09red/K16686%09red/K05692%09red/K08960%09red/K16687%09red/K16684%09red/K12076%09red/K03456%09red/K16673%09red/K16685%09red/K16676%09r…
VEGF signaling pathway	KEGG PATHWAY	ko04370	245	245	0.51805	0.643982	TR86676_c0_g1|TR79260_c0_g1|TR98290_c0_g1|TR98511_c0_g1|TR33373_c0_g1|TR33373_c0_g2|TR64120_c0_g2|TR64120_c0_g1|TR51708_c0_g2|TR51708_c0_g1|TR21485_c0_g2|TR28916_c0_g1|TR25617_c0_g1|TR70308_c1_g2|TR70308_c1_g3|TR72313_c0_g1|TR21485_c0_g1|TR82868_c0_g1|TR77948_c0_g1|TR96474_c0_g1|TR48894_c1_g1|TR70305_c0_g1|TR45026_c1_g1|TR11118_c0_g1|TR73430_c0_g1|TR90880_c0_g1|TR41366_c0_g1|TR48485_c0_g1|TR53684…	http://www.genome.jp/kegg-bin/show_pathway?ko04370/K07860%09red/K02677%09red/K01116%09red/K04393%09red/K04392%09red/K02158%09red/K04399%09red/K05098%09red/K05448%09red/K04368%09red/K04443%09red/K16342%09red/K04441%09red/K04369%09red/K07861%09red/K04371%09red/K07828%09red/K06268%09red/K02649%09red/K04444%09red/K00922%09red/K05859%09red/K04718%09red/K05725%09red/K04348%09red/K04455%09red/K04456%09r…
B cell receptor signaling pathway	KEGG PATHWAY	ko04662	245	245	0.51805	0.643982	TR29610_c0_g2|TR79260_c0_g1|TR106951_c0_g1|TR2420_c0_g10|TR33373_c0_g1|TR33373_c0_g2|TR29610_c0_g1|TR64120_c0_g2|TR64120_c0_g1|TR4092_c0_g1|TR5372_c0_g1|TR2420_c0_g8|TR51710_c1_g1|TR72010_c0_g1|TR21485_c0_g2|TR35525_c0_g1|TR2420_c0_g3|TR70308_c1_g2|TR70308_c1_g3|TR2420_c0_g6|TR2420_c0_g7|TR2420_c0_g4|TR2420_c0_g5|TR98511_c0_g1|TR48894_c1_g1|TR80011_c0_g1|TR96640_c3_g12|TR34840_c0_g1|TR90880_c0_g1…	http://www.genome.jp/kegg-bin/show_pathway?ko04662/K07860%09red/K07861%09red/K03084%09red/K04735%09red/K03083%09red/K04392%09red/K07210%09red/K05730%09red/K06467%09red/K07370%09red/K07371%09red/K04368%09red/K04379%09red/K04369%09red/K07369%09red/K04371%09red/K04448%09red/K06268%09red/K02649%09red/K04446%09red/K06856%09red/K03099%09red/K15909%09red/K05697%09red/K12362%09red/K07367%09red/K00922%09r…
Natural killer cell mediated cytotoxicity	KEGG PATHWAY	ko04650	244	244	0.518086	0.643982	TR86676_c0_g1|TR79260_c0_g1|TR15619_c0_g1|TR102025_c0_g1|TR98511_c0_g1|TR33373_c0_g1|TR33373_c0_g2|TR49628_c0_g1|TR49628_c0_g2|TR49628_c0_g3|TR64120_c0_g2|TR101236_c0_g1|TR64120_c0_g1|TR12855_c0_g2|TR75164_c0_g1|TR4092_c0_g1|TR12855_c0_g1|TR1866_c0_g1|TR31511_c0_g1|TR21485_c0_g2|TR25617_c0_g1|TR70308_c1_g2|TR70308_c1_g3|TR65701_c0_g1|TR65701_c0_g2|TR77948_c0_g1|TR38597_c0_g1|TR70305_c0_g1|TR13825…	http://www.genome.jp/kegg-bin/show_pathway?ko04650/K07983%09red/K07985%09red/K07984%09red/K07860%09red/K02677%09red/K08845%09red/K01116%09red/K04392%09red/K04390%09red/K03099%09red/K06279%09red/K06751%09red/K05730%09red/K06464%09red/K04348%09red/K04369%09red/K04446%09red/K07861%09red/K04371%09red/K07818%09red/K05132%09red/K02187%09red/K07293%09red/K06268%09red/K02649%09red/K05130%09red/K06856%09r…
Lysine degradation	KEGG PATHWAY	ko00310	240	240	0.518236	0.643982	TR94581_c0_g1|TR58091_c0_g1|TR58091_c0_g2|TR69789_c0_g1|TR76378_c0_g1|TR58205_c1_g1|TR60311_c0_g1|TR4720_c0_g1|TR76262_c1_g1|TR50219_c0_g1|TR14607_c0_g1|TR30658_c0_g1|TR44655_c0_g1|TR106470_c3_g7|TR8825_c0_g1|TR28282_c0_g1|TR108439_c1_g1|TR50347_c0_g1|TR55153_c0_g1|TR36272_c0_g1|TR85391_c0_g1|TR83871_c0_g1|TR10865_c0_g9|TR99015_c0_g2|TR57695_c0_g1|TR83871_c0_g2|TR82604_c0_g1|TR100887_c1_g1|TR5917…	http://www.genome.jp/kegg-bin/show_pathway?ko00310/K14959%09red/K11419%09red/K14085%09red/K00626%09red/K06101%09red/K11423%09red/K11422%09red/K11421%09red/K11420%09red/K11427%09red/K00164%09red/K11425%09red/K11424%09red/K11429%09red/K11428%09red/K15588%09red/K00473%09red/K00149%09red/K14157%09red/K00471%09red/K00825%09red/K09189%09red/K09188%09red/K00658%09red/K13645%09red/K00306%09red/K13646%09r…
Long-term depression	KEGG PATHWAY	ko04730	237	237	0.51835	0.643982	TR5140_c0_g1|TR16899_c0_g1|TR105234_c0_g1|TR66122_c0_g1|TR98511_c0_g1|TR33373_c0_g1|TR33373_c0_g2|TR83484_c0_g2|TR55078_c0_g1|TR49628_c0_g2|TR49628_c0_g3|TR101236_c0_g1|TR40897_c0_g2|TR9620_c0_g1|TR95592_c1_g1|TR31511_c0_g1|TR55476_c0_g1|TR54261_c0_g1|TR3168_c0_g1|TR91903_c0_g1|TR63622_c0_g1|TR1475_c0_g1|TR23608_c0_g1|TR72313_c0_g1|TR77948_c0_g1|TR83701_c0_g1|TR74040_c0_g1|TR35435_c0_g1|TR48485_c…	http://www.genome.jp/kegg-bin/show_pathway?ko04730/K02677%09red/K04960%09red/K04961%09red/K07376%09red/K16342%09red/K04369%09red/K04371%09red/K12318%09red/K03456%09red/K08845%09red/K05854%09red/K05198%09red/K05858%09red/K04344%09red/K04346%09red/K04578%09red/K04634%09red/K04382%09red/K05087%09red/K04959%09red/K04958%09red/K04635%09red/K04639%09red/K04368%09red/K02833%09red/K07828%09red/K12319%09r…
Colorectal cancer	KEGG PATHWAY	ko05210	236	236	0.518389	0.643982	TR88146_c0_g1|TR86676_c0_g1|TR79260_c0_g1|TR2399_c0_g1|TR111378_c0_g1|TR33373_c0_g1|TR20928_c0_g1|TR48066_c0_g1|TR49628_c0_g2|TR49628_c0_g3|TR93932_c0_g1|TR59522_c0_g1|TR64120_c0_g1|TR12089_c0_g1|TR15078_c0_g1|TR93583_c0_g1|TR31511_c0_g1|TR6188_c0_g1|TR40562_c0_g1|TR28916_c0_g1|TR25617_c0_g1|TR91684_c0_g1|TR99135_c0_g1|TR48894_c1_g1|TR33817_c0_g1|TR72495_c0_g1|TR88931_c1_g2|TR80770_c0_g1|TR93697_…	http://www.genome.jp/kegg-bin/show_pathway?ko05210/K04513%09red/K02105%09red/K07860%09red/K07861%09red/K03083%09red/K04392%09red/K02159%09red/K02158%09red/K02157%09red/K13376%09red/K04399%09red/K08735%09red/K08734%09red/K08737%09red/K08736%09red/K08731%09red/K08733%09red/K08732%09red/K08738%09red/K04379%09red/K04440%09red/K04371%09red/K02187%09red/K02649%09red/K04451%09red/K04368%09red/K04503%09r…
RNA degradation	KEGG PATHWAY	ko03018	235	235	0.518428	0.643982	TR13327_c0_g1|TR23453_c0_g1|TR91296_c0_g1|TR108528_c10_g1|TR79529_c0_g2|TR72684_c0_g2|TR101871_c0_g1|TR65761_c0_g1|TR108208_c0_g1|TR109055_c0_g2|TR69879_c0_g1|TR99210_c0_g1|TR13094_c5_g1|TR75643_c0_g1|TR110824_c0_g1|TR10634_c1_g1|TR49197_c0_g1|TR101871_c2_g1|TR75266_c0_g1|TR9632_c0_g1|TR16457_c0_g1|TR64367_c0_g1|TR8572_c0_g1|TR88460_c0_g1|TR81069_c0_g1|TR39065_c0_g1|TR74128_c0_g1|TR22276_c0_g1|TR…	http://www.genome.jp/kegg-bin/show_pathway?ko03018/K03679%09red/K03678%09red/K12626%09red/K01689%09red/K12625%09red/K12615%09red/K12614%09red/K12617%09red/K12616%09red/K12611%09red/K12593%09red/K12590%09red/K12591%09red/K12619%09red/K12618%09red/K12598%09red/K12599%09red/K12584%09red/K04043%09red/K12605%09red/K12622%09red/K03514%09red/K03681%09red/K13126%09red/K00962%09red/K07573%09red/K12602%09r…
Peroxisome	KEGG PATHWAY	ko04146	234	234	0.518467	0.643982	TR62233_c0_g2|TR62233_c0_g1|TR70075_c0_g1|TR70075_c0_g2|TR17571_c0_g1|TR107816_c0_g1|TR6557_c0_g1|TR98957_c0_g1|TR30283_c9_g2|TR47810_c0_g1|TR9253_c0_g1|TR47810_c0_g2|TR78206_c0_g1|TR64640_c0_g1|TR25325_c0_g1|TR38854_c0_g1|TR100190_c5_g1|TR42422_c0_g1|TR108969_c0_g1|TR22695_c6_g2|TR59197_c0_g1|TR59197_c0_g2|TR50246_c0_g1|TR71068_c0_g1|TR104285_c0_g1|TR18486_c1_g2|TR59320_c11_g1|TR7490_c0_g1|TR984…	http://www.genome.jp/kegg-bin/show_pathway?ko04146/K13273%09red/K04564%09red/K11517%09red/K13336%09red/K11992%09red/K00830%09red/K11147%09red/K00272%09red/K01640%09red/K00624%09red/K03781%09red/K05676%09red/K05675%09red/K00649%09red/K13347%09red/K13299%09red/K13341%09red/K13279%09red/K05678%09red/K13348%09red/K13349%09red/K13351%09red/K04565%09red/K05677%09red/K01897%09red/K07753%09red/K13342%09r…
Shigellosis	KEGG PATHWAY	ko05131	225	225	0.518831	0.643982	TR29610_c0_g2|TR52008_c1_g1|TR21388_c0_g2|TR6933_c0_g1|TR37593_c0_g1|TR106951_c0_g1|TR34840_c0_g1|TR29610_c0_g1|TR11479_c0_g1|TR34991_c0_g1|TR111478_c0_g1|TR22175_c0_g1|TR5372_c0_g1|TR56511_c0_g1|TR68378_c0_g2|TR51708_c0_g2|TR51708_c0_g1|TR11689_c0_g1|TR60193_c0_g1|TR42777_c0_g1|TR80011_c0_g1|TR29738_c0_g1|TR41366_c0_g1|TR7372_c0_g2|TR7372_c0_g1|TR107895_c0_g1|TR53530_c1_g1|TR5353_c0_g1|TR105649_…	http://www.genome.jp/kegg-bin/show_pathway?ko05131/K04514%09red/K05700%09red/K07863%09red/K04735%09red/K04734%09red/K04438%09red/K04393%09red/K04392%09red/K07210%09red/K10030%09red/K17388%09red/K05719%09red/K05759%09red/K06484%09red/K06106%09red/K05758%09red/K06619%09red/K04441%09red/K04440%09red/K04371%09red/K05754%09red/K05755%09red/K05756%09red/K05757%09red/K13708%09red/K12366%09red/K08727%09r…
Dilated cardiomyopathy	KEGG PATHWAY	ko05414	225	225	0.518831	0.643982	TR108507_c0_g1|TR111378_c0_g1|TR13658_c2_g2|TR105959_c0_g1|TR76537_c0_g1|TR93529_c0_g1|TR78847_c0_g1|TR32305_c0_g1|TR66639_c0_g1|TR30918_c0_g1|TR97673_c0_g2|TR62697_c0_g1|TR107858_c0_g1|TR63632_c0_g1|TR9227_c1_g1|TR13825_c0_g1|TR130_c0_g1|TR22059_c0_g1|TR55165_c0_g1|TR102076_c0_g1|TR68639_c0_g1|TR12395_c0_g1|TR25923_c0_g1|TR54729_c0_g1|TR12496_c0_g1|TR25882_c24_g11|TR12802_c0_g1|TR23680_c0_g2|TR2…	http://www.genome.jp/kegg-bin/show_pathway?ko05414/K09290%09red/K12314%09red/K06480%09red/K12568%09red/K08043%09red/K08042%09red/K08041%09red/K10351%09red/K08047%09red/K08046%09red/K04863%09red/K04862%09red/K06485%09red/K06484%09red/K08049%09red/K05865%09red/K06481%09red/K06591%09red/K06483%09red/K06482%09red/K06265%09red/K12569%09red/K06587%09red/K04857%09red/K12567%09red/K12566%09red/K12564%09r…
Melanoma	KEGG PATHWAY	ko05218	223	223	0.518915	0.643982	TR91031_c0_g1|TR86676_c0_g1|TR79260_c0_g1|TR98511_c0_g1|TR33373_c0_g1|TR33373_c0_g2|TR49628_c0_g1|TR49628_c0_g2|TR49628_c0_g3|TR64120_c0_g2|TR101236_c0_g1|TR64120_c0_g1|TR32007_c0_g1|TR31511_c0_g1|TR1475_c0_g1|TR15187_c1_g1|TR29975_c0_g1|TR28916_c0_g1|TR25617_c0_g1|TR48894_c1_g1|TR17973_c0_g1|TR87869_c0_g1|TR68535_c10_g7|TR53684_c0_g1|TR27610_c0_g1|TR12972_c0_g6|TR105863_c0_g1|TR53886_c0_g1|TR258…	http://www.genome.jp/kegg-bin/show_pathway?ko05218/K05689%09red/K01110%09red/K02091%09red/K02158%09red/K06618%09red/K05099%09red/K04357%09red/K04359%09red/K04358%09red/K04368%09red/K17386%09red/K17454%09red/K04369%09red/K04371%09red/K05460%09red/K02649%09red/K09389%09red/K04503%09red/K08845%09red/K06625%09red/K00922%09red/K07827%09red/K02089%09red/K05450%09red/K05089%09red/K06643%09red/K05459%09r…
Legionellosis	KEGG PATHWAY	ko05134	223	223	0.518915	0.643982	TR99336_c0_g1|TR70656_c0_g1|TR11233_c0_g1|TR13385_c0_g1|TR89663_c0_g16|TR40750_c0_g1|TR89663_c0_g13|TR68938_c0_g10|TR89663_c0_g11|TR89663_c0_g10|TR86261_c0_g1|TR86261_c0_g2|TR47255_c0_g1|TR20843_c0_g2|TR16220_c0_g1|TR89663_c0_g19|TR20843_c0_g1|TR62394_c0_g1|TR95591_c88_g18|TR57429_c0_g1|TR70748_c0_g1|TR78231_c0_g2|TR8267_c3_g8|TR95591_c88_g11|TR8060_c0_g1|TR8124_c0_g1|TR80011_c0_g1|TR72495_c0_g1|…	http://www.genome.jp/kegg-bin/show_pathway?ko05134/K03990%09red/K12799%09red/K04398%09red/K04519%09red/K04734%09red/K04397%09red/K04399%09red/K10030%09red/K06461%09red/K06464%09red/K05482%09red/K08738%09red/K07875%09red/K07874%09red/K07937%09red/K05406%09red/K10168%09red/K14416%09red/K05405%09red/K04469%09red/K04729%09red/K04735%09red/K07953%09red/K01370%09red/K02084%09red/K08517%09red/K03231%09r…
Toll-like receptor signaling pathway	KEGG PATHWAY	ko04620	221	221	0.519	0.643982	TR29610_c0_g2|TR79260_c0_g1|TR15619_c0_g1|TR41905_c0_g1|TR106951_c0_g1|TR98511_c0_g1|TR11233_c0_g1|TR29610_c0_g1|TR7198_c0_g1|TR64120_c0_g1|TR2229_c0_g1|TR27340_c0_g1|TR37053_c1_g2|TR85911_c0_g2|TR85911_c0_g1|TR5372_c0_g1|TR19415_c0_g1|TR56056_c0_g1|TR28916_c0_g1|TR25617_c0_g1|TR30089_c0_g1|TR42777_c0_g1|TR48894_c1_g1|TR80011_c0_g1|TR94093_c0_g1|TR686_c0_g1|TR41366_c0_g1|TR686_c0_g2|TR53684_c0_g1…	http://www.genome.jp/kegg-bin/show_pathway?ko04620/K02373%09red/K12672%09red/K04432%09red/K04433%09red/K04430%09red/K04431%09red/K04730%09red/K04733%09red/K04519%09red/K04734%09red/K03160%09red/K04392%09red/K07211%09red/K07210%09red/K05403%09red/K10170%09red/K05414%09red/K10030%09red/K05398%09red/K02861%09red/K05842%09red/K05402%09red/K09446%09red/K09447%09red/K04379%09red/K05401%09red/K04441%09r…
Apoptosis	KEGG PATHWAY	ko04210	221	221	0.519	0.643982	TR29610_c0_g2|TR79260_c0_g1|TR48379_c1_g1|TR106951_c0_g1|TR70308_c2_g1|TR70656_c0_g1|TR11233_c0_g1|TR29610_c0_g1|TR105959_c0_g1|TR64120_c0_g2|TR59522_c0_g1|TR64120_c0_g1|TR65335_c0_g1|TR1866_c0_g1|TR85911_c0_g2|TR85911_c0_g1|TR5372_c0_g1|TR110748_c0_g1|TR96959_c0_g2|TR96959_c0_g1|TR102025_c0_g1|TR48894_c1_g1|TR80011_c0_g1|TR72495_c0_g1|TR88931_c1_g2|TR48631_c0_g1|TR1210_c0_g1|TR73389_c0_g1|TR3363…	http://www.genome.jp/kegg-bin/show_pathway?ko04210/K04739%09red/K02373%09red/K04390%09red/K01173%09red/K04738%09red/K02158%09red/K04730%09red/K04733%09red/K04732%09red/K04519%09red/K04734%09red/K04397%09red/K04396%09red/K04726%09red/K02310%09red/K02159%09red/K07210%09red/K04399%09red/K04398%09red/K02861%09red/K03171%09red/K16061%09red/K08738%09red/K04389%09red/K01367%09red/K04723%09red/K02187%09r…
Retrograde endocannabinoid signaling	KEGG PATHWAY	ko04723	221	221	0.519	0.643982	TR108507_c0_g1|TR16899_c0_g1|TR110374_c0_g1|TR105234_c0_g1|TR42027_c0_g1|TR29646_c0_g1|TR83484_c0_g2|TR55078_c0_g1|TR105959_c0_g1|TR83484_c0_g1|TR93529_c0_g1|TR19774_c0_g1|TR25051_c0_g1|TR32305_c0_g1|TR3167_c0_g1|TR66639_c0_g1|TR3168_c0_g1|TR91903_c0_g1|TR23608_c0_g1|TR51225_c0_g1|TR83701_c0_g1|TR60919_c0_g1|TR74040_c0_g1|TR47127_c0_g2|TR41366_c0_g1|TR4861_c0_g1|TR106435_c0_g1|TR54632_c0_g1|TR236…	http://www.genome.jp/kegg-bin/show_pathway?ko04723/K04539%09red/K04538%09red/K04537%09red/K02677%09red/K13985%09red/K04850%09red/K13806%09red/K08043%09red/K08042%09red/K08041%09red/K08047%09red/K08046%09red/K04849%09red/K08049%09red/K04441%09red/K04440%09red/K04277%09red/K04371%09red/K12302%09red/K04536%09red/K04960%09red/K04542%09red/K04543%09red/K04541%09red/K04546%09red/K04547%09red/K05198%09r…
TGF-beta signaling pathway	KEGG PATHWAY	ko04350	221	221	0.519	0.643982	TR103380_c0_g1|TR19810_c0_g1|TR111378_c0_g1|TR66122_c0_g1|TR92890_c0_g1|TR110734_c0_g1|TR97293_c0_g1|TR54081_c0_g1|TR95967_c0_g1|TR80458_c0_g1|TR95592_c1_g1|TR93583_c0_g1|TR6188_c0_g1|TR32413_c0_g1|TR85264_c0_g1|TR28323_c0_g1|TR12342_c0_g1|TR50961_c0_g1|TR40805_c0_g1|TR75259_c0_g1|TR44102_c0_g6|TR12395_c0_g1|TR54729_c0_g1|TR23636_c0_g1|TR90156_c0_g1|TR59765_c2_g1|TR100771_c0_g2|TR81398_c0_g1|TR81…	http://www.genome.jp/kegg-bin/show_pathway?ko04350/K04514%09red/K04660%09red/K04513%09red/K04667%09red/K16857%09red/K13596%09red/K03868%09red/K04500%09red/K04662%09red/K04682%09red/K16620%09red/K04665%09red/K04664%09red/K13578%09red/K04371%09red/K04377%09red/K04684%09red/K04681%09red/K04680%09red/K04683%09red/K04501%09red/K03094%09red/K03456%09red/K04688%09red/K10162%09red/K04388%09red/K04678%09r…
Gastric acid secretion	KEGG PATHWAY	ko04971	216	216	0.519217	0.643982	TR85661_c0_g1|TR16899_c0_g1|TR105234_c0_g1|TR23608_c0_g1|TR59023_c0_g1|TR83484_c0_g2|TR55078_c0_g1|TR105959_c0_g1|TR83484_c0_g1|TR93529_c0_g1|TR25051_c0_g1|TR74360_c0_g1|TR32305_c0_g1|TR74360_c0_g2|TR1666_c0_g1|TR66639_c0_g1|TR3168_c0_g1|TR91903_c0_g1|TR81748_c0_g1|TR83701_c0_g1|TR68529_c0_g1|TR50710_c0_g1|TR47127_c0_g2|TR97912_c0_g2|TR107412_c0_g1|TR54632_c0_g1|TR12496_c0_g1|TR85305_c0_g2|TR1121…	http://www.genome.jp/kegg-bin/show_pathway?ko04971/K04515%09red/K01539%09red/K02677%09red/K08043%09red/K08042%09red/K08041%09red/K08047%09red/K08046%09red/K08045%09red/K08049%09red/K04960%09red/K04218%09red/K08007%09red/K02183%09red/K13855%09red/K04995%09red/K00907%09red/K05858%09red/K04345%09red/K05742%09red/K04959%09red/K04958%09red/K01540%09red/K05003%09red/K04630%09red/K04632%09red/K04634%09r…
Epithelial cell signaling in Helicobacter pylori infection	KEGG PATHWAY	ko05120	215	215	0.519262	0.643982	TR29610_c0_g2|TR5140_c0_g1|TR75982_c0_g1|TR35878_c0_g1|TR106951_c0_g1|TR106579_c0_g1|TR110654_c0_g1|TR29610_c0_g1|TR111478_c0_g1|TR9426_c5_g3|TR88209_c0_g1|TR5372_c0_g1|TR10269_c0_g1|TR12608_c0_g1|TR46255_c0_g1|TR95292_c0_g1|TR16392_c2_g1|TR35991_c0_g1|TR21485_c0_g1|TR28834_c0_g2|TR84378_c0_g1|TR42777_c0_g1|TR70305_c0_g1|TR104455_c0_g1|TR70454_c0_g2|TR83001_c0_g1|TR77706_c0_g1|TR80037_c0_g1|TR105…	http://www.genome.jp/kegg-bin/show_pathway?ko05120/K06786%09red/K06785%09red/K04430%09red/K01116%09red/K04734%09red/K04393%09red/K04392%09red/K07210%09red/K04448%09red/K02155%09red/K02154%09red/K02153%09red/K02152%09red/K02151%09red/K10030%09red/K05099%09red/K05737%09red/K06089%09red/K04441%09red/K04440%09red/K02150%09red/K07293%09red/K04409%09red/K08727%09red/K03662%09red/K04735%09red/K03661%09r…
Salivary secretion	KEGG PATHWAY	ko04970	215	215	0.519262	0.643982	TR16899_c0_g1|TR105234_c0_g1|TR14354_c0_g1|TR59023_c0_g1|TR83484_c0_g2|TR55078_c0_g1|TR105959_c0_g1|TR83484_c0_g1|TR93529_c0_g1|TR68593_c0_g10|TR25051_c0_g1|TR55476_c0_g1|TR1666_c0_g1|TR66639_c0_g1|TR91903_c0_g1|TR68593_c0_g5|TR83699_c0_g2|TR41670_c0_g1|TR83699_c0_g1|TR83701_c0_g1|TR47127_c0_g2|TR55165_c0_g1|TR75848_c5_g15|TR107412_c0_g1|TR29426_c0_g1|TR68593_c0_g2|TR54632_c0_g1|TR23633_c0_g1|TR8…	http://www.genome.jp/kegg-bin/show_pathway?ko04970/K01539%09red/K02677%09red/K13912%09red/K04136%09red/K13899%09red/K08043%09red/K08042%09red/K08041%09red/K08047%09red/K08046%09red/K08045%09red/K08049%09red/K10951%09red/K07376%09red/K04960%09red/K04142%09red/K02183%09red/K13855%09red/K04137%09red/K04936%09red/K05850%09red/K05858%09red/K04345%09red/K05742%09red/K04975%09red/K04959%09red/K04958%09r…
Acute myeloid leukemia	KEGG PATHWAY	ko05221	214	214	0.519306	0.643982	TR29610_c0_g2|TR79260_c0_g1|TR61669_c0_g1|TR106951_c0_g1|TR98511_c0_g1|TR33373_c0_g1|TR33373_c0_g2|TR29610_c0_g1|TR49628_c0_g2|TR49628_c0_g3|TR97293_c0_g1|TR40897_c0_g2|TR64120_c0_g1|TR96775_c0_g1|TR18381_c0_g1|TR77288_c0_g1|TR5372_c0_g1|TR72010_c0_g1|TR40562_c0_g1|TR28916_c0_g1|TR25617_c0_g1|TR31511_c0_g1|TR47418_c0_g1|TR48894_c1_g1|TR80011_c0_g1|TR90880_c0_g1|TR34726_c0_g1|TR87869_c0_g1|TR62246…	http://www.genome.jp/kegg-bin/show_pathway?ko05221/K04692%09red/K02158%09red/K04735%09red/K09055%09red/K11224%09red/K11223%09red/K07210%09red/K10053%09red/K08527%09red/K10055%09red/K10054%09red/K10056%09red/K05092%09red/K05091%09red/K04368%09red/K08367%09red/K04369%09red/K04702%09red/K04371%09red/K02649%09red/K04504%09red/K03099%09red/K04503%09red/K04688%09red/K04467%09red/K02580%09red/K00922%09r…
Prolactin signaling pathway	KEGG PATHWAY	ko04917	211	211	0.519443	0.643982	TR86676_c0_g1|TR79260_c0_g1|TR82319_c0_g1|TR61669_c0_g1|TR42027_c0_g1|TR98511_c0_g1|TR33373_c0_g1|TR33373_c0_g2|TR64120_c0_g2|TR8864_c0_g1|TR64120_c0_g1|TR96775_c0_g1|TR106577_c0_g2|TR78603_c0_g1|TR72010_c0_g1|TR28916_c0_g1|TR25617_c0_g1|TR110523_c0_g1|TR43307_c0_g1|TR48894_c1_g1|TR80011_c0_g1|TR34975_c0_g1|TR90880_c0_g1|TR34726_c0_g1|TR87869_c0_g1|TR41366_c0_g1|TR33631_c1_g1|TR53684_c0_g1|TR1037…	http://www.genome.jp/kegg-bin/show_pathway?ko04917/K04696%09red/K04697%09red/K04694%09red/K07593%09red/K04692%09red/K10151%09red/K04735%09red/K03083%09red/K04698%09red/K04699%09red/K11224%09red/K04695%09red/K09408%09red/K11220%09red/K11223%09red/K09444%09red/K04368%09red/K04379%09red/K04441%09red/K04440%09red/K04447%09red/K04701%09red/K04371%09red/K17447%09red/K00501%09red/K02649%09red/K10322%09r…
Notch signaling pathway	KEGG PATHWAY	ko04330	211	211	0.519443	0.643982	TR47118_c0_g1|TR68477_c0_g1|TR303_c0_g1|TR105445_c1_g1|TR100352_c0_g1|TR50457_c0_g1|TR46748_c0_g2|TR39911_c0_g1|TR10269_c0_g1|TR46748_c0_g1|TR54041_c0_g1|TR108664_c0_g1|TR108575_c0_g1|TR16431_c0_g1|TR28323_c0_g1|TR7140_c0_g1|TR97101_c1_g1|TR50961_c1_g1|TR32617_c0_g1|TR21181_c0_g2|TR45050_c1_g1|TR45050_c1_g2|TR21181_c0_g1|TR8606_c0_g1|TR8834_c0_g1|TR85965_c0_g1|TR5488_c0_g1|TR65905_c3_g1|TR105952_…	http://www.genome.jp/kegg-bin/show_pathway?ko04330/K06067%09red/K06066%09red/K06065%09red/K06063%09red/K06062%09red/K06061%09red/K02353%09red/K02599%09red/K04522%09red/K04505%09red/K06171%09red/K06170%09red/K06172%09red/K05948%09red/K06058%09red/K06059%09red/K06057%09red/K06054%09red/K06055%09red/K06052%09red/K06053%09red/K06051%09red/K04498%09red/K04496%09red
p53 signaling pathway	KEGG PATHWAY	ko04115	208	208	0.519582	0.643982	TR17782_c0_g4|TR44607_c0_g9|TR17782_c0_g2|TR17782_c0_g3|TR30569_c0_g1|TR44607_c0_g2|TR44607_c0_g3|TR44607_c0_g1|TR44607_c0_g6|TR2264_c0_g1|TR44607_c0_g4|TR44607_c0_g5|TR106321_c0_g1|TR59522_c0_g1|TR36734_c0_g1|TR30887_c0_g1|TR39553_c0_g1|TR10983_c0_g1|TR103301_c6_g2|TR27771_c0_g1|TR71327_c0_g1|TR15187_c1_g1|TR85264_c0_g1|TR82034_c2_g1|TR62019_c0_g1|TR79879_c0_g1|TR10057_c0_g1|TR88931_c1_g1|TR7249…	http://www.genome.jp/kegg-bin/show_pathway?ko04115/K10143%09red/K02159%09red/K10152%09red/K01110%09red/K04390%09red/K10141%09red/K04503%09red/K16857%09red/K10137%09red/K10134%09red/K10135%09red/K10132%09red/K10131%09red/K02216%09red/K02091%09red/K04399%09red/K04398%09red/K10808%09red/K05868%09red/K02089%09red/K08738%09red/K10138%09red/K02187%09red/K04506%09red/K04728%09red/K10147%09red/K10146%09r…
Endometrial cancer	KEGG PATHWAY	ko05213	208	208	0.519582	0.643982	TR86676_c0_g1|TR79260_c0_g1|TR98511_c0_g1|TR33373_c0_g1|TR33373_c0_g2|TR49628_c0_g1|TR49628_c0_g2|TR49628_c0_g3|TR93932_c0_g1|TR64120_c0_g1|TR31511_c0_g1|TR71667_c0_g1|TR95613_c0_g1|TR40562_c0_g1|TR28916_c0_g1|TR25617_c0_g1|TR91684_c0_g1|TR102612_c0_g10|TR48894_c1_g1|TR11127_c0_g1|TR73430_c0_g1|TR90880_c0_g1|TR34726_c0_g1|TR87869_c0_g1|TR68535_c10_g7|TR53684_c0_g1|TR93133_c0_g1|TR12972_c0_g6|TR10…	http://www.genome.jp/kegg-bin/show_pathway?ko05213/K05689%09red/K01110%09red/K03083%09red/K09408%09red/K02158%09red/K02157%09red/K04399%09red/K08734%09red/K04357%09red/K04456%09red/K04369%09red/K04371%09red/K06272%09red/K04375%09red/K04377%09red/K04451%09red/K02105%09red/K03099%09red/K04503%09red/K05691%09red/K08845%09red/K02085%09red/K00922%09red/K07827%09red/K04385%09red/K05083%09red/K06276%09r…
NF-kappa B signaling pathway	KEGG PATHWAY	ko04064	208	208	0.519582	0.643982	TR29610_c0_g2|TR29610_c0_g1|TR56056_c0_g1|TR48379_c1_g1|TR106951_c0_g1|TR2420_c0_g10|TR68453_c0_g1|TR11233_c0_g1|TR2229_c0_g1|TR99038_c0_g1|TR5372_c0_g1|TR56788_c0_g1|TR96404_c1_g3|TR2420_c0_g8|TR2420_c0_g9|TR35525_c0_g1|TR2420_c0_g3|TR2420_c0_g1|TR2420_c0_g6|TR2420_c0_g7|TR2420_c0_g4|TR2420_c0_g5|TR38597_c0_g1|TR42777_c0_g1|TR70305_c0_g1|TR80011_c0_g1|TR33734_c0_g2|TR33734_c0_g1|TR102211_c1_g2|T…	http://www.genome.jp/kegg-bin/show_pathway?ko04064/K06856%09red/K16072%09red/K10577%09red/K04733%09red/K12793%09red/K01116%09red/K04734%09red/K01348%09red/K03160%09red/K04729%09red/K03174%09red/K10130%09red/K07210%09red/K03161%09red/K05403%09red/K03158%09red/K10031%09red/K10030%09red/K02861%09red/K03171%09red/K09253%09red/K07370%09red/K07371%09red/K05842%09red/K09849%09red/K10652%09red/K05468%09r…
Fc epsilon RI signaling pathway	KEGG PATHWAY	ko04664	208	208	0.519582	0.643982	TR86676_c0_g1|TR79260_c0_g1|TR98511_c0_g1|TR33373_c0_g1|TR33373_c0_g2|TR27340_c0_g1|TR64120_c0_g2|TR64120_c0_g1|TR12855_c0_g2|TR12855_c0_g1|TR71667_c0_g1|TR72010_c0_g1|TR35525_c0_g1|TR25617_c0_g1|TR72313_c0_g1|TR72313_c0_g2|TR48894_c1_g1|TR70305_c0_g1|TR88565_c0_g1|TR13825_c0_g1|TR11118_c0_g1|TR90880_c0_g1|TR34726_c0_g1|TR686_c0_g1|TR41366_c0_g1|TR48485_c0_g1|TR53684_c0_g1|TR105863_c0_g1|TR63871_…	http://www.genome.jp/kegg-bin/show_pathway?ko04664/K07983%09red/K04432%09red/K04433%09red/K04430%09red/K04431%09red/K07860%09red/K07861%09red/K03084%09red/K01116%09red/K04392%09red/K05730%09red/K07370%09red/K04368%09red/K16342%09red/K04441%09red/K04440%09red/K04371%09red/K02649%09red/K06856%09red/K03099%09red/K12077%09red/K00922%09red/K05854%09red/K07362%09red/K07361%09red/K05859%09red/K04369%09r…
Insulin secretion	KEGG PATHWAY	ko04911	207	207	0.519629	0.643982	TR108507_c0_g1|TR22875_c0_g1|TR16899_c0_g1|TR105234_c0_g1|TR31645_c0_g1|TR102359_c0_g1|TR71944_c0_g1|TR83484_c0_g1|TR93529_c0_g1|TR84739_c0_g1|TR28359_c0_g1|TR41291_c0_g1|TR74360_c0_g1|TR74360_c0_g2|TR11814_c4_g10|TR1666_c0_g1|TR66639_c0_g1|TR91903_c0_g1|TR55495_c0_g1|TR20457_c7_g13|TR68529_c0_g1|TR19454_c0_g2|TR97912_c0_g2|TR54632_c0_g1|TR12496_c0_g1|TR39792_c0_g1|TR55078_c0_g1|TR59992_c0_g1|TR6…	http://www.genome.jp/kegg-bin/show_pathway?ko04911/K04515%09red/K07593%09red/K07594%09red/K02677%09red/K08424%09red/K07882%09red/K08508%09red/K15297%09red/K08043%09red/K08042%09red/K08041%09red/K08047%09red/K08046%09red/K08045%09red/K08049%09red/K04960%09red/K07299%09red/K04587%09red/K04374%09red/K01539%09red/K12407%09red/K09048%09red/K09049%09red/K04944%09red/K09047%09red/K04351%09red/K04936%09r…
Thyroid hormone synthesis	KEGG PATHWAY	ko04918	206	206	0.519676	0.643982	TR18687_c0_g1|TR16899_c0_g1|TR105234_c0_g1|TR83484_c0_g2|TR102359_c0_g1|TR105959_c0_g1|TR83484_c0_g1|TR93529_c0_g1|TR14414_c0_g1|TR45260_c0_g1|TR32305_c0_g1|TR11814_c4_g10|TR1666_c0_g1|TR66639_c0_g1|TR91903_c0_g1|TR17284_c0_g1|TR59690_c0_g1|TR83701_c0_g1|TR47127_c0_g2|TR54632_c0_g1|TR23633_c0_g1|TR85305_c0_g2|TR39932_c0_g1|TR55078_c0_g1|TR59992_c0_g1|TR6956_c0_g1|TR42746_c1_g1|TR64545_c0_g1|TR983…	http://www.genome.jp/kegg-bin/show_pathway?ko04918/K01539%09red/K02677%09red/K05870%09red/K15173%09red/K08043%09red/K08042%09red/K08041%09red/K09487%09red/K08047%09red/K08046%09red/K08045%09red/K08049%09red/K14702%09red/K09582%09red/K04374%09red/K04960%09red/K09047%09red/K09048%09red/K09049%09red/K00383%09red/K05858%09red/K08054%09red/K04345%09red/K09490%09red/K15225%09red/K04959%09red/K04958%09r…
Arrhythmogenic right ventricular cardiomyopathy (ARVC)	KEGG PATHWAY	ko05412	205	205	0.519724	0.643982	TR108507_c0_g1|TR46910_c0_g3|TR58603_c0_g3|TR58603_c0_g2|TR13658_c2_g2|TR80534_c0_g1|TR72587_c0_g1|TR33297_c0_g2|TR32845_c0_g1|TR30918_c0_g1|TR44004_c0_g1|TR62697_c0_g1|TR103425_c0_g1|TR23310_c0_g1|TR55793_c0_g1|TR107858_c0_g1|TR9227_c1_g1|TR43213_c0_g7|TR130_c0_g1|TR102076_c0_g1|TR58603_c0_g1|TR68639_c0_g1|TR29665_c0_g1|TR69762_c0_g1|TR62310_c0_g1|TR87197_c0_g1|TR18332_c0_g1|TR51885_c0_g1|TR3329…	http://www.genome.jp/kegg-bin/show_pathway?ko05412/K07597%09red/K07601%09red/K06480%09red/K10056%09red/K04865%09red/K06736%09red/K04861%09red/K05719%09red/K04863%09red/K04862%09red/K06485%09red/K06484%09red/K07372%09red/K06481%09red/K12569%09red/K06483%09red/K06482%09red/K06265%09red/K06591%09red/K04857%09red/K12566%09red/K12564%09red/K05699%09red/K02105%09red/K05691%09red/K05692%09red/K10381%09r…
Antigen processing and presentation	KEGG PATHWAY	ko04612	204	204	0.519772	0.643982	TR6400_c1_g9|TR6400_c1_g8|TR48219_c0_g1|TR43597_c0_g1|TR13075_c0_g1|TR6400_c1_g3|TR79803_c0_g1|TR59576_c0_g1|TR22131_c0_g1|TR6400_c1_g7|TR6400_c1_g6|TR6400_c1_g5|TR6400_c1_g12|TR13385_c0_g1|TR40880_c14_g8|TR97870_c0_g1|TR40880_c14_g1|TR40880_c14_g3|TR40880_c14_g2|TR20843_c0_g2|TR40880_c14_g4|TR40880_c14_g7|TR40880_c14_g6|TR61692_c0_g1|TR57429_c0_g1|TR10296_c0_g1|TR40880_c14_g5|TR36057_c0_g1|TR186…	http://www.genome.jp/kegg-bin/show_pathway?ko04612/K01369%09red/K01368%09red/K01365%09red/K01363%09red/K08059%09red/K06751%09red/K06752%09red/K09489%09red/K08061%09red/K08060%09red/K08062%09red/K08065%09red/K08064%09red/K05653%09red/K08066%09red/K06696%09red/K06697%09red/K06698%09red/K05654%09red/K08054%09red/K08055%09red/K08056%09red/K08057%09red/K10785%09red/K06505%09red/K08058%09red/K05870%09r…
GABAergic synapse	KEGG PATHWAY	ko04727	204	204	0.519772	0.643982	TR108507_c0_g1|TR110374_c0_g1|TR23608_c0_g1|TR87507_c0_g1|TR29646_c0_g1|TR105959_c0_g1|TR6064_c0_g2|TR93529_c0_g1|TR31806_c0_g3|TR31806_c0_g2|TR32305_c0_g1|TR66639_c0_g1|TR3168_c0_g1|TR3168_c0_g2|TR8477_c0_g1|TR110667_c0_g1|TR51225_c0_g1|TR81611_c0_g1|TR81611_c0_g2|TR60919_c0_g1|TR49632_c0_g1|TR6434_c0_g1|TR94509_c0_g1|TR4861_c0_g1|TR106435_c0_g1|TR21520_c0_g1|TR23633_c0_g1|TR104242_c0_g1|TR53756…	http://www.genome.jp/kegg-bin/show_pathway?ko04727/K14992%09red/K04538%09red/K04537%09red/K02677%09red/K04850%09red/K01580%09red/K01915%09red/K06027%09red/K01425%09red/K08043%09red/K08042%09red/K08041%09red/K08047%09red/K08046%09red/K04849%09red/K08049%09red/K14207%09red/K08341%09red/K04536%09red/K13576%09red/K15374%09red/K04344%09red/K04542%09red/K04543%09red/K04541%09red/K04546%09red/K04547%09r…
Inositol phosphate metabolism	KEGG PATHWAY	ko00562	203	203	0.51982	0.643982	TR79260_c0_g1|TR16899_c0_g1|TR91660_c0_g1|TR112263_c0_g1|TR109438_c0_g1|TR55078_c0_g1|TR64120_c0_g2|TR82993_c0_g1|TR64120_c0_g1|TR79844_c4_g12|TR89800_c0_g1|TR107528_c0_g1|TR54244_c0_g1|TR16438_c0_g1|TR29635_c0_g1|TR29635_c0_g2|TR14710_c0_g1|TR45096_c0_g1|TR81997_c0_g1|TR1139_c0_g1|TR30058_c0_g1|TR70305_c0_g1|TR47101_c0_g1|TR20901_c0_g1|TR101413_c0_g1|TR13989_c0_g1|TR53684_c0_g1|TR49651_c0_g1|TR8…	http://www.genome.jp/kegg-bin/show_pathway?ko00562/K00999%09red/K00913%09red/K01110%09red/K01116%09red/K00914%09red/K01858%09red/K00911%09red/K13711%09red/K03103%09red/K05860%09red/K15909%09red/K00469%09red/K03084%09red/K00889%09red/K00888%09red/K01109%09red/K01108%09red/K10572%09red/K01107%09red/K01106%09red/K05857%09red/K00921%09red/K00922%09red/K00923%09red/K05859%09red/K05858%09red/K00920%09r…
Glycolysis / Gluconeogenesis	KEGG PATHWAY	ko00010	203	203	0.51982	0.643982	TR72353_c0_g1|TR99116_c0_g1|TR72353_c0_g3|TR72353_c0_g2|TR87256_c0_g1|TR68654_c0_g1|TR62941_c0_g1|TR34711_c0_g1|TR4489_c0_g1|TR8864_c0_g1|TR40038_c0_g1|TR14607_c0_g1|TR72476_c0_g1|TR68470_c0_g1|TR17653_c0_g1|TR110824_c0_g1|TR44076_c0_g1|TR44076_c0_g2|TR15794_c0_g1|TR42883_c0_g1|TR64367_c0_g1|TR52397_c0_g1|TR15794_c0_g2|TR99015_c0_g2|TR99015_c0_g1|TR7634_c0_g1|TR99701_c0_g1|TR38006_c0_g1|TR40926_c…	http://www.genome.jp/kegg-bin/show_pathway?ko00010/K01803%09red/K00850%09red/K01689%09red/K14085%09red/K10705%09red/K01623%09red/K01810%09red/K00873%09red/K00627%09red/K00134%09red/K01835%09red/K01834%09red/K01837%09red/K01895%09red/K01084%09red/K00016%09red/K12407%09red/K00844%09red/K13997%09red/K01596%09red/K03841%09red/K00927%09red/K15779%09red/K00002%09red/K00149%09red/K00161%09red/K00162%09r…
Morphine addiction	KEGG PATHWAY	ko05032	195	195	0.520221	0.643982	TR7918_c0_g1|TR110374_c0_g1|TR23608_c0_g1|TR29646_c0_g1|TR105959_c0_g1|TR93529_c0_g1|TR21230_c0_g1|TR19774_c0_g1|TR85760_c0_g1|TR26387_c0_g1|TR32305_c0_g1|TR81988_c0_g1|TR66639_c0_g1|TR101557_c0_g1|TR3168_c0_g1|TR3168_c0_g2|TR108422_c1_g1|TR51225_c0_g1|TR60919_c0_g1|TR6434_c0_g1|TR54568_c0_g1|TR80345_c0_g1|TR72515_c0_g1|TR23633_c0_g1|TR53756_c0_g1|TR13104_c0_g2|TR64389_c0_g1|TR64545_c0_g1|TR64545…	http://www.genome.jp/kegg-bin/show_pathway?ko05032/K04539%09red/K04538%09red/K04537%09red/K02677%09red/K04439%09red/K00910%09red/K13755%09red/K08043%09red/K08042%09red/K08041%09red/K08047%09red/K08046%09red/K04849%09red/K13296%09red/K08049%09red/K01120%09red/K04536%09red/K04542%09red/K04543%09red/K04541%09red/K04546%09red/K04547%09red/K04545%09red/K04632%09red/K04344%09red/K04345%09red/K04347%09r…
Viral myocarditis	KEGG PATHWAY	ko05416	191	191	0.520431	0.643982	TR47176_c0_g1|TR47176_c0_g2|TR31522_c0_g1|TR43597_c0_g1|TR36057_c0_g1|TR79803_c0_g1|TR13658_c2_g2|TR12089_c0_g1|TR3573_c0_g1|TR90149_c0_g1|TR77412_c1_g1|TR56788_c0_g1|TR78498_c0_g1|TR19160_c0_g1|TR18620_c0_g2|TR58193_c3_g8|TR3231_c0_g1|TR95569_c1_g1|TR66954_c1_g2|TR13825_c0_g1|TR66954_c1_g1|TR1210_c0_g1|TR100653_c0_g3|TR48074_c0_g1|TR87869_c0_g1|TR44974_c1_g2|TR2388_c0_g3|TR2388_c0_g1|TR44974_c1_…	http://www.genome.jp/kegg-bin/show_pathway?ko05416/K07860%09red/K07861%09red/K06788%09red/K08738%09red/K04392%09red/K03260%09red/K03161%09red/K03160%09red/K04399%09red/K04398%09red/K06751%09red/K06752%09red/K06464%09red/K04006%09red/K06265%09red/K06619%09red/K07818%09red/K02187%09red/K12566%09red/K12564%09red/K06856%09red/K04503%09red/K05692%09red/K04726%09red/K10785%09red/K05703%09red/K10352%09r…
Vibrio cholerae infection	KEGG PATHWAY	ko05110	191	191	0.520431	0.643982	TR15495_c0_g1|TR14354_c0_g1|TR106579_c0_g1|TR110654_c0_g1|TR105959_c0_g1|TR93529_c0_g1|TR88209_c0_g1|TR12608_c0_g1|TR88017_c0_g1|TR95292_c0_g1|TR96575_c0_g1|TR16392_c2_g1|TR54244_c0_g1|TR22563_c0_g1|TR70305_c0_g1|TR104455_c0_g1|TR4392_c0_g1|TR4392_c0_g2|TR41786_c0_g1|TR10106_c1_g2|TR70454_c0_g2|TR83001_c0_g1|TR10106_c1_g1|TR77706_c0_g1|TR41576_c2_g1|TR41576_c1_g1|TR59589_c0_g1|TR42746_c1_g1|TR163…	http://www.genome.jp/kegg-bin/show_pathway?ko05110/K02677%09red/K01116%09red/K02155%09red/K02154%09red/K02153%09red/K02152%09red/K02151%09red/K02150%09red/K08043%09red/K09481%09red/K10955%09red/K08049%09red/K10950%09red/K10951%09red/K07937%09red/K05692%09red/K03662%09red/K03661%09red/K02144%09red/K02145%09red/K02146%09red/K02147%09red/K02148%09red/K02149%09red/K05859%09red/K09582%09red/K04345%09r…
Hypertrophic cardiomyopathy (HCM)	KEGG PATHWAY	ko05410	189	189	0.520538	0.643982	TR108507_c0_g1|TR41142_c0_g1|TR111378_c0_g1|TR13658_c2_g2|TR78847_c0_g1|TR30918_c0_g1|TR49434_c1_g3|TR62697_c0_g1|TR8267_c3_g8|TR107858_c0_g1|TR9227_c1_g1|TR130_c0_g1|TR47202_c0_g1|TR68639_c0_g1|TR31240_c0_g1|TR100653_c0_g2|TR54729_c0_g1|TR25882_c24_g11|TR12802_c0_g1|TR87197_c0_g1|TR18332_c0_g1|TR109025_c0_g1|TR76537_c0_g1|TR102076_c0_g2|TR28386_c0_g1|TR43279_c0_g1|TR107924_c0_g1|TR105358_c0_g1|T…	http://www.genome.jp/kegg-bin/show_pathway?ko05410/K09290%09red/K12314%09red/K06480%09red/K07198%09red/K07199%09red/K01283%09red/K04865%09red/K10351%09red/K04861%09red/K05719%09red/K04863%09red/K04862%09red/K06485%09red/K06484%09red/K06487%09red/K05865%09red/K06481%09red/K12569%09red/K06483%09red/K06482%09red/K06265%09red/K06591%09red/K12568%09red/K05405%09red/K04857%09red/K12567%09red/K12566%09r…
Non-small cell lung cancer	KEGG PATHWAY	ko05223	187	187	0.520647	0.643982	TR86676_c0_g1|TR79260_c0_g1|TR98511_c0_g1|TR33373_c0_g1|TR33373_c0_g2|TR49628_c0_g1|TR49628_c0_g2|TR49628_c0_g3|TR64120_c0_g2|TR69200_c1_g1|TR64120_c0_g1|TR32007_c0_g1|TR17390_c0_g1|TR31511_c0_g1|TR28916_c0_g1|TR25617_c0_g1|TR110523_c0_g1|TR37869_c0_g1|TR48894_c1_g1|TR70305_c0_g1|TR90880_c0_g1|TR34726_c0_g1|TR87869_c0_g1|TR53684_c0_g1|TR105863_c0_g1|TR93697_c0_g2|TR83634_c0_g1|TR22520_c0_g1|TR230…	http://www.genome.jp/kegg-bin/show_pathway?ko05223/K04411%09red/K02677%09red/K02091%09red/K01116%09red/K09408%09red/K02158%09red/K08524%09red/K08525%09red/K08526%09red/K04399%09red/K06618%09red/K04357%09red/K04456%09red/K17454%09red/K04369%09red/K04371%09red/K02649%09red/K04451%09red/K09389%09red/K03099%09red/K04503%09red/K08845%09red/K00922%09red/K09850%09red/K02089%09red/K05859%09red/K07827%09r…
PPAR signaling pathway	KEGG PATHWAY	ko03320	184	184	0.520814	0.643982	TR12645_c0_g1|TR17571_c0_g1|TR107816_c0_g1|TR9057_c0_g1|TR60746_c0_g1|TR69200_c1_g1|TR96619_c1_g19|TR17390_c0_g1|TR9545_c0_g1|TR24108_c0_g1|TR42422_c0_g1|TR56333_c0_g9|TR18579_c0_g1|TR29510_c0_g1|TR56333_c0_g5|TR56333_c0_g4|TR31314_c0_g4|TR84218_c6_g1|TR99447_c0_g1|TR102612_c0_g10|TR32496_c0_g1|TR56761_c0_g1|TR52397_c0_g1|TR10865_c0_g9|TR35904_c0_g4|TR35904_c0_g2|TR85260_c0_g1|TR21174_c0_g1|TR825…	http://www.genome.jp/kegg-bin/show_pathway?ko03320/K15013%09red/K00489%09red/K00488%09red/K08757%09red/K08756%09red/K08754%09red/K08524%09red/K08525%09red/K08526%09red/K08771%09red/K08770%09red/K08749%09red/K00249%09red/K01897%09red/K07294%09red/K00507%09red/K06086%09red/K04504%09red/K08751%09red/K08536%09red/K01596%09red/K08745%09red/K08746%09red/K08530%09red/K10226%09red/K00864%09red/K08768%09r…
Rheumatoid arthritis	KEGG PATHWAY	ko05323	183	183	0.52087	0.643982	TR111378_c0_g1|TR79803_c0_g1|TR110654_c0_g1|TR97870_c0_g1|TR88209_c0_g1|TR98744_c0_g1|TR12608_c0_g1|TR95292_c0_g1|TR16392_c2_g1|TR8267_c3_g8|TR18620_c0_g2|TR42777_c0_g1|TR66954_c1_g2|TR13825_c0_g1|TR66954_c1_g1|TR70454_c0_g2|TR83001_c0_g1|TR46623_c0_g1|TR12395_c0_g1|TR2388_c0_g1|TR92180_c1_g1|TR41576_c2_g1|TR41576_c1_g1|TR59589_c0_g1|TR16392_c0_g1|TR64581_c0_g1|TR104823_c0_g1|TR96197_c2_g22|TR587…	http://www.genome.jp/kegg-bin/show_pathway?ko05323/K01365%09red/K04519%09red/K02149%09red/K02155%09red/K02154%09red/K02153%09red/K02152%09red/K10031%09red/K02150%09red/K06752%09red/K06464%09red/K06538%09red/K05482%09red/K05448%09red/K05096%09red/K05405%09red/K04379%09red/K02151%09red/K10030%09red/K05465%09red/K06856%09red/K03662%09red/K03661%09red/K01371%09red/K05417%09red/K02144%09red/K02145%09r…
Cardiac muscle contraction	KEGG PATHWAY	ko04260	179	179	0.521101	0.643982	TR108507_c0_g1|TR36746_c0_g2|TR36746_c0_g1|TR51654_c5_g1|TR4612_c0_g1|TR77553_c0_g1|TR4612_c0_g3|TR19968_c0_g1|TR90099_c0_g1|TR1666_c0_g1|TR44763_c0_g1|TR40896_c0_g1|TR19696_c0_g1|TR107858_c0_g1|TR7713_c0_g1|TR26349_c0_g1|TR32370_c0_g1|TR26349_c0_g3|TR26349_c0_g2|TR68400_c0_g1|TR105358_c0_g1|TR12802_c0_g2|TR12802_c0_g1|TR59992_c0_g1|TR87197_c0_g1|TR6076_c0_g2|TR6076_c0_g1|TR93198_c0_g1|TR53600_c0…	http://www.genome.jp/kegg-bin/show_pathway?ko04260/K09290%09red/K02256%09red/K12314%09red/K02272%09red/K02273%09red/K02270%09red/K02271%09red/K04865%09red/K04850%09red/K04861%09red/K04860%09red/K04863%09red/K04862%09red/K05865%09red/K04868%09red/K00420%09red/K02266%09red/K01539%09red/K12749%09red/K02268%09red/K02261%09red/K02263%09red/K02262%09red/K02265%09red/K02264%09red/K02267%09red/K05742%09r…
Pathogenic Escherichia coli infection	KEGG PATHWAY	ko05130	179	179	0.521101	0.643982	TR107895_c0_g1|TR6933_c0_g1|TR37593_c0_g1|TR89155_c0_g1|TR107448_c0_g1|TR22175_c0_g1|TR21305_c0_g1|TR51708_c0_g2|TR51708_c0_g1|TR6188_c0_g1|TR99135_c0_g1|TR94093_c0_g1|TR16880_c0_g2|TR68535_c10_g7|TR7372_c0_g2|TR7372_c0_g1|TR96161_c0_g1|TR102837_c0_g1|TR76767_c1_g2|TR100771_c0_g2|TR11331_c0_g1|TR75812_c3_g3|TR72385_c8_g1|TR75812_c3_g7|TR86885_c0_g1|TR4336_c0_g2|TR31862_c0_g1|TR66062_c0_g1|TR4336_…	http://www.genome.jp/kegg-bin/show_pathway?ko05130/K04514%09red/K05689%09red/K04513%09red/K12791%09red/K04393%09red/K17388%09red/K05719%09red/K06088%09red/K07374%09red/K07375%09red/K06106%09red/K05758%09red/K06619%09red/K08007%09red/K05754%09red/K05755%09red/K05756%09red/K05757%09red/K02105%09red/K05692%09red/K11294%09red/K10168%09red/K07365%09red/K10160%09red/K05747%09red/K05703%09red
Bile secretion	KEGG PATHWAY	ko04976	175	175	0.52134	0.643982	TR5401_c0_g1|TR34174_c6_g14|TR86793_c0_g1|TR105959_c0_g1|TR93529_c0_g1|TR69200_c1_g1|TR11806_c0_g1|TR24218_c0_g1|TR12166_c3_g2|TR1666_c0_g1|TR104584_c0_g1|TR63598_c0_g1|TR12928_c0_g2|TR12928_c0_g1|TR13819_c0_g1|TR19454_c0_g2|TR12166_c3_g25|TR26972_c0_g1|TR52884_c0_g1|TR52884_c0_g2|TR3775_c0_g1|TR112185_c1_g1|TR5962_c0_g1|TR59992_c0_g1|TR64545_c0_g1|TR64545_c0_g2|TR47825_c0_g1|TR45260_c0_g1|TR2893…	http://www.genome.jp/kegg-bin/show_pathway?ko04976/K05043%09red/K01539%09red/K05683%09red/K05681%09red/K00489%09red/K12473%09red/K14360%09red/K08524%09red/K08043%09red/K08042%09red/K08041%09red/K05673%09red/K08046%09red/K08045%09red/K08049%09red/K08563%09red/K14341%09red/K09869%09red/K07299%09red/K13575%09red/K09864%09red/K13855%09red/K13857%09red/K01253%09red/K08047%09red/K08537%09red/K04345%09r…
NOD-like receptor signaling pathway	KEGG PATHWAY	ko04621	173	173	0.521462	0.643982	TR29610_c0_g2|TR29610_c0_g1|TR56056_c0_g1|TR106951_c0_g1|TR34840_c0_g1|TR67540_c1_g2|TR52069_c0_g1|TR99519_c0_g1|TR2229_c0_g1|TR111478_c0_g1|TR96928_c0_g2|TR5372_c0_g1|TR19415_c0_g1|TR106223_c0_g1|TR42777_c0_g1|TR80011_c0_g1|TR96928_c0_g4|TR14925_c0_g1|TR41366_c0_g1|TR16148_c0_g1|TR92180_c1_g1|TR105649_c0_g2|TR53313_c0_g1|TR16259_c0_g1|TR90308_c1_g4|TR55108_c0_g1|TR16259_c0_g3|TR47642_c0_g2|TR143…	http://www.genome.jp/kegg-bin/show_pathway?ko04621/K12799%09red/K12792%09red/K12793%09red/K12794%09red/K12795%09red/K12796%09red/K07210%09red/K10030%09red/K11859%09red/K09487%09red/K04735%09red/K12800%09red/K05482%09red/K12804%09red/K04441%09red/K04440%09red/K05405%09red/K04371%09red/K04398%09red/K04427%09red/K16060%09red/K08727%09red/K04519%09red/K04404%09red/K04403%09red/K08846%09red/K01370%09r…
Glutathione metabolism	KEGG PATHWAY	ko00480	170	170	0.52165	0.643982	TR42857_c4_g6|TR89753_c0_g3|TR52893_c0_g1|TR89753_c0_g1|TR99729_c0_g1|TR77319_c0_g12|TR77319_c0_g13|TR77319_c0_g10|TR77319_c0_g11|TR62568_c0_g1|TR84508_c0_g1|TR64490_c1_g13|TR50246_c0_g1|TR83547_c0_g1|TR56029_c0_g1|TR42857_c4_g26|TR89753_c0_g2|TR38437_c0_g2|TR42749_c0_g1|TR38437_c0_g1|TR60485_c0_g1|TR60485_c0_g2|TR33324_c0_g1|TR33324_c0_g2|TR99994_c0_g1|TR111088_c0_g1|TR96111_c0_g2|TR96111_c0_g1|…	http://www.genome.jp/kegg-bin/show_pathway?ko00480/K05361%09red/K05360%09red/K11140%09red/K11142%09red/K01581%09red/K11205%09red/K11204%09red/K01469%09red/K13299%09red/K00036%09red/K00682%09red/K00033%09red/K00031%09red/K00799%09red/K01255%09red/K00432%09red/K00681%09red/K01920%09red/K00802%09red/K10808%09red/K00383%09red/K00797%09red/K10807%09red
Vasopressin-regulated water reabsorption	KEGG PATHWAY	ko04962	166	166	0.521908	0.643982	TR14626_c0_g1|TR87507_c0_g1|TR2514_c0_g2|TR102359_c0_g1|TR105959_c0_g1|TR2514_c0_g1|TR535_c0_g2|TR91255_c0_g1|TR86838_c0_g1|TR11814_c4_g10|TR101018_c0_g1|TR70114_c0_g1|TR7324_c0_g1|TR36524_c0_g1|TR79771_c4_g9|TR91923_c0_g1|TR11322_c0_g1|TR14073_c0_g1|TR49632_c0_g1|TR94692_c0_g1|TR108904_c0_g1|TR56462_c0_g1|TR49159_c0_g1|TR51888_c1_g1|TR109625_c0_g1|TR23633_c0_g1|TR45075_c0_g1|TR10004_c0_g1|TR7977…	http://www.genome.jp/kegg-bin/show_pathway?ko04962/K07888%09red/K07889%09red/K06027%09red/K07887%09red/K08043%09red/K08046%09red/K04648%09red/K08049%09red/K10428%09red/K10424%09red/K10426%09red/K10427%09red/K09048%09red/K09047%09red/K12462%09red/K04345%09red/K04228%09red/K05870%09red/K10413%09red/K10415%09red/K10414%09red/K10417%09red/K10416%09red/K13502%09red/K10418%09red/K04632%09red/K07905%09r…
Fatty acid degradation	KEGG PATHWAY	ko00071	157	157	0.522525	0.643982	TR9057_c0_g1|TR90250_c1_g1|TR17571_c0_g1|TR107816_c0_g1|TR1912_c0_g4|TR52831_c0_g1|TR4720_c0_g1|TR91482_c0_g1|TR76262_c1_g1|TR47810_c0_g1|TR14607_c0_g1|TR47810_c0_g2|TR105412_c0_g1|TR105412_c0_g3|TR105412_c0_g2|TR69302_c0_g1|TR42422_c0_g1|TR50076_c0_g1|TR99447_c0_g1|TR17924_c0_g1|TR10865_c0_g9|TR35904_c0_g4|TR35904_c0_g2|TR85260_c0_g1|TR57695_c0_g1|TR35904_c0_g1|TR82604_c0_g1|TR105412_c1_g1|TR602…	http://www.genome.jp/kegg-bin/show_pathway?ko00071/K15013%09red/K14085%09red/K00626%09red/K07509%09red/K07508%09red/K00249%09red/K00248%09red/K01897%09red/K13239%09red/K13238%09red/K07511%09red/K07513%09red/K09479%09red/K09478%09red/K00149%09red/K08766%09red/K08765%09red/K00128%09red/K00232%09red/K00252%09red/K00121%09red/K00255%09red/K07514%09red/K07515%09red/K00022%09red
Citrate cycle (TCA cycle)	KEGG PATHWAY	ko00020	157	157	0.522525	0.643982	TR62094_c0_g1|TR72476_c0_g1|TR50718_c1_g1|TR67630_c0_g2|TR67630_c0_g1|TR69622_c0_g1|TR87232_c0_g1|TR70016_c0_g1|TR88348_c0_g1|TR18403_c0_g1|TR18403_c0_g2|TR52397_c0_g1|TR21548_c0_g1|TR49062_c0_g3|TR49977_c1_g1|TR79866_c0_g1|TR8704_c1_g1|TR69622_c1_g2|TR69622_c1_g1|TR3050_c0_g1|TR28636_c0_g1|TR71361_c0_g1|TR15794_c0_g1|TR49062_c0_g1|TR15794_c0_g2|TR38101_c0_g1|TR45243_c0_g1|TR45243_c0_g2|TR94210_c…	http://www.genome.jp/kegg-bin/show_pathway?ko00020/K01681%09red/K01648%09red/K00627%09red/K01647%09red/K01958%09red/K01899%09red/K13997%09red/K00030%09red/K00031%09red/K00236%09red/K01679%09red/K01596%09red/K01900%09red/K00658%09red/K00164%09red/K00161%09red/K00162%09red/K00234%09red/K00235%09red/K00382%09red/K00237%09red/K00025%09red/K00026%09red
Protein digestion and absorption	KEGG PATHWAY	ko04974	156	156	0.522597	0.643982	TR93042_c0_g1|TR51036_c0_g1|TR3525_c0_g1|TR83974_c0_g2|TR83974_c0_g1|TR1666_c0_g1|TR57085_c0_g2|TR57085_c0_g1|TR98563_c0_g2|TR98563_c0_g1|TR73942_c0_g1|TR29036_c0_g1|TR101564_c0_g1|TR93042_c0_g2|TR87451_c0_g1|TR59992_c0_g1|TR52778_c0_g1|TR88497_c0_g1|TR86272_c0_g1|TR100678_c0_g1|TR80785_c0_g1|TR27406_c0_g1|TR8759_c0_g1|TR109231_c0_g1|TR67033_c0_g1|TR108346_c0_g1|TR879_c0_g1|TR43794_c10_g1|TR70970…	http://www.genome.jp/kegg-bin/show_pathway?ko04974/K14210%09red/K13868%09red/K01346%09red/K08606%09red/K13867%09red/K01285%09red/K08779%09red/K05849%09red/K06519%09red/K16628%09red/K16629%09red/K01540%09red/K08187%09red/K05616%09red/K14207%09red/K01312%09red/K01278%09red/K01539%09red/K05334%09red/K01298%09red/K09632%09red/K14211%09red/K08132%09red/K01291%09red/K14208%09red/K06236%09red/K16630%09r…
Arginine and proline metabolism	KEGG PATHWAY	ko00330	154	154	0.522742	0.643982	TR19619_c5_g6|TR47262_c0_g1|TR95795_c0_g1|TR8190_c1_g1|TR31806_c0_g1|TR31806_c0_g3|TR31806_c0_g2|TR14607_c0_g1|TR10960_c0_g1|TR64640_c0_g1|TR72748_c0_g1|TR7041_c2_g4|TR64490_c1_g13|TR109555_c0_g2|TR110667_c0_g1|TR56002_c0_g1|TR27119_c0_g1|TR42749_c0_g1|TR99015_c0_g2|TR99015_c0_g1|TR27367_c0_g1|TR33324_c0_g1|TR33324_c0_g2|TR106827_c0_g1|TR83837_c0_g1|TR83837_c0_g2|TR9311_c0_g1|TR49686_c0_g1|TR7549…	http://www.genome.jp/kegg-bin/show_pathway?ko00330/K01915%09red/K11142%09red/K01581%09red/K14085%09red/K00819%09red/K00933%09red/K12657%09red/K01425%09red/K00261%09red/K00318%09red/K14455%09red/K14454%09red/K00286%09red/K00542%09red/K00613%09red/K14677%09red/K01755%09red/K11394%09red/K00797%09red/K01476%09red/K01611%09red/K00802%09red/K00274%09red/K00273%09red/K00657%09red/K00294%09red/K00149%09r…
Synaptic vesicle cycle	KEGG PATHWAY	ko04721	153	153	0.522816	0.643982	TR93384_c0_g1|TR38791_c2_g1|TR26824_c1_g1|TR38791_c2_g2|TR87507_c0_g1|TR110654_c0_g1|TR75109_c0_g1|TR79708_c0_g1|TR88209_c0_g1|TR68532_c0_g1|TR12608_c0_g1|TR107483_c0_g1|TR95292_c0_g1|TR16392_c2_g1|TR104705_c1_g2|TR77686_c1_g1|TR104455_c0_g1|TR3674_c0_g1|TR49632_c0_g1|TR108219_c0_g1|TR70454_c0_g2|TR83001_c0_g1|TR111583_c0_g1|TR41576_c2_g1|TR77686_c1_g5|TR41576_c1_g1|TR65768_c0_g1|TR59589_c0_g1|TR…	http://www.genome.jp/kegg-bin/show_pathway?ko04721/K07882%09red/K15295%09red/K02155%09red/K02154%09red/K02153%09red/K02152%09red/K02151%09red/K02150%09red/K04645%09red/K04644%09red/K04849%09red/K04646%09red/K06027%09red/K12302%09red/K15293%09red/K03661%09red/K02144%09red/K02145%09red/K02146%09red/K02147%09red/K02148%09red/K02149%09red/K15296%09red/K08486%09red/K04344%09red/K11827%09red/K11826%09r…
Ovarian steroidogenesis	KEGG PATHWAY	ko04913	152	152	0.522891	0.643982	TR61890_c0_g1|TR105959_c0_g1|TR93529_c0_g1|TR55689_c1_g1|TR55689_c1_g2|TR12166_c3_g1|TR12166_c3_g2|TR12166_c3_g6|TR66639_c0_g1|TR34824_c0_g1|TR1475_c0_g1|TR102655_c0_g1|TR72313_c0_g1|TR72313_c0_g2|TR55689_c9_g9|TR97403_c0_g1|TR12928_c0_g1|TR55689_c9_g4|TR55689_c9_g1|TR12166_c3_g25|TR48485_c0_g1|TR2421_c0_g1|TR3315_c0_g2|TR52884_c0_g1|TR52884_c0_g2|TR64545_c0_g1|TR64545_c0_g2|TR102145_c1_g19|TR236…	http://www.genome.jp/kegg-bin/show_pathway?ko04913/K12473%09red/K08043%09red/K08042%09red/K08041%09red/K08047%09red/K08046%09red/K08045%09red/K08049%09red/K16620%09red/K16342%09red/K00461%09red/K07408%09red/K04527%09red/K05498%09red/K04345%09red/K05459%09red/K05087%09red/K00044%09red/K13885%09red/K07418%09red/K04632%09red/K07410%09red/K13373%09red
N-Glycan biosynthesis	KEGG PATHWAY	ko00510	149	149	0.523119	0.643982	TR50713_c0_g1|TR90964_c3_g2|TR4109_c0_g1|TR88713_c0_g1|TR57497_c0_g1|TR66939_c0_g2|TR30553_c0_g1|TR66939_c0_g1|TR66939_c0_g6|TR66939_c0_g7|TR66939_c0_g4|TR66939_c0_g5|TR65722_c0_g1|TR66939_c0_g8|TR66939_c0_g9|TR105752_c0_g1|TR78049_c0_g1|TR109713_c0_g1|TR66022_c0_g1|TR100867_c0_g1|TR99073_c0_g1|TR24601_c0_g1|TR41030_c0_g1|TR16485_c0_g1|TR40620_c0_g1|TR56175_c1_g1|TR111123_c0_g1|TR57681_c0_g1|TR83…	http://www.genome.jp/kegg-bin/show_pathway?ko00510/K12670%09red/K07968%09red/K07967%09red/K07966%09red/K03845%09red/K00744%09red/K07252%09red/K09661%09red/K03842%09red/K03843%09red/K07441%09red/K03846%09red/K03847%09red/K03844%09red/K00729%09red/K00726%09red/K03848%09red/K03849%09red/K00721%09red/K07151%09red/K05546%09red/K01231%09red/K01230%09red/K01001%09red/K12666%09red/K12667%09red/K12668%09r…
Cysteine and methionine metabolism	KEGG PATHWAY	ko00270	149	149	0.523119	0.643982	TR19619_c5_g6|TR71815_c0_g1|TR9046_c3_g2|TR64846_c0_g1|TR67612_c0_g8|TR9311_c0_g1|TR67612_c0_g7|TR83571_c0_g1|TR47564_c0_g1|TR67612_c0_g4|TR64490_c1_g13|TR103017_c0_g1|TR2152_c0_g1|TR58826_c0_g1|TR42749_c0_g1|TR107665_c0_g2|TR94304_c0_g1|TR5819_c0_g1|TR9046_c3_g1|TR74756_c0_g1|TR98813_c0_g1|TR86898_c0_g1|TR15996_c0_g1|TR48130_c1_g1|TR18619_c1_g1|TR38510_c0_g10|TR15667_c0_g1|TR62668_c0_g2|TR62668_…	http://www.genome.jp/kegg-bin/show_pathway?ko00270/K01011%09red/K00815%09red/K14455%09red/K14454%09red/K09880%09red/K00544%09red/K00789%09red/K00548%09red/K08964%09red/K01251%09red/K01697%09red/K08967%09red/K01758%09red/K08963%09red/K00772%09red/K01611%09red/K00802%09red/K17399%09red/K17398%09red/K00016%09red/K00456%09red/K00797%09red/K00558%09red
Aminoacyl-tRNA biosynthesis	KEGG PATHWAY	ko00970	147	147	0.523275	0.643982	TR73764_c0_g1|TR2438_c0_g1|TR2438_c0_g2|TR77610_c0_g1|TR26895_c0_g1|TR43931_c0_g1|TR110450_c0_g3|TR103765_c0_g1|TR51725_c3_g2|TR51725_c3_g3|TR22075_c0_g1|TR5395_c0_g1|TR97610_c0_g1|TR48075_c0_g1|TR53302_c0_g1|TR96356_c0_g1|TR7188_c0_g1|TR106066_c0_g1|TR76653_c0_g1|TR30078_c0_g1|TR1613_c0_g1|TR44432_c0_g1|TR44432_c0_g2|TR55429_c0_g2|TR30078_c0_g2|TR61904_c0_g1|TR80960_c0_g1|TR95952_c0_g1|TR86730_c…	http://www.genome.jp/kegg-bin/show_pathway?ko00970/K01870%09red/K01873%09red/K01872%09red/K01875%09red/K00604%09red/K01876%09red/K10837%09red/K01880%09red/K04567%09red/K14163%09red/K01893%09red/K01892%09red/K01890%09red/K01866%09red/K01867%09red/K01868%09red/K01869%09red/K03341%09red/K01881%09red/K01883%09red/K01885%09red/K01886%09red/K01887%09red/K01889%09red/K01874%09red
Amphetamine addiction	KEGG PATHWAY	ko05031	141	141	0.523763	0.643982	TR108507_c0_g1|TR59023_c0_g1|TR102359_c0_g1|TR8190_c1_g1|TR66520_c0_g1|TR62539_c1_g11|TR62539_c1_g10|TR74360_c0_g2|TR11814_c4_g10|TR70308_c1_g2|TR70308_c1_g3|TR20457_c7_g13|TR68529_c0_g1|TR74040_c0_g1|TR62539_c1_g1|TR97912_c0_g2|TR107412_c0_g1|TR62539_c1_g2|TR62539_c1_g5|TR62539_c1_g4|TR62539_c1_g7|TR62539_c1_g6|TR62539_c1_g9|TR12496_c0_g1|TR83012_c1_g2|TR105959_c0_g1|TR8983_c0_g1|TR87390_c0_g3|T…	http://www.genome.jp/kegg-bin/show_pathway?ko05031/K04515%09red/K02677%09red/K11411%09red/K08045%09red/K15494%09red/K04379%09red/K00501%09red/K06269%09red/K04374%09red/K02183%09red/K04850%09red/K09048%09red/K09049%09red/K05213%09red/K09047%09red/K05198%09red/K09029%09red/K00274%09red/K04345%09red/K04448%09red/K04348%09red/K05870%09red/K06268%09red/K04450%09red/K04632%09red/K08155%09red
Pyruvate metabolism	KEGG PATHWAY	ko00620	140	140	0.523848	0.643982	TR99116_c0_g1|TR87256_c0_g1|TR68654_c0_g1|TR34711_c0_g1|TR4489_c0_g1|TR14607_c0_g1|TR72476_c0_g1|TR39035_c0_g1|TR105296_c0_g1|TR7398_c0_g1|TR15794_c0_g2|TR99015_c0_g2|TR99015_c0_g1|TR38006_c0_g1|TR74756_c0_g1|TR28636_c0_g1|TR68297_c0_g1|TR68149_c3_g1|TR34577_c0_g1|TR83838_c11_g39|TR4720_c0_g1|TR57103_c0_g1|TR78313_c0_g1|TR15794_c0_g1|TR86502_c0_g1|TR66446_c0_g1|TR38101_c0_g1|TR15996_c0_g1|TR49769…	http://www.genome.jp/kegg-bin/show_pathway?ko00620/K14085%09red/K00873%09red/K11262%09red/K00627%09red/K00626%09red/K01958%09red/K00011%09red/K01895%09red/K00016%09red/K01069%09red/K13997%09red/K01512%09red/K01759%09red/K01067%09red/K01596%09red/K00049%09red/K00149%09red/K00161%09red/K00162%09red/K00128%09red/K00029%09red/K00382%09red/K00025%09red/K00027%09red/K00026%09red/K00102%09red
Drug metabolism - cytochrome P450	KEGG PATHWAY	ko00982	139	139	0.523933	0.643982	TR89753_c0_g3|TR89753_c0_g2|TR89753_c0_g1|TR8190_c1_g1|TR77319_c0_g12|TR77319_c0_g13|TR77319_c0_g10|TR77319_c0_g11|TR28110_c0_g1|TR12791_c0_g1|TR12791_c0_g2|TR100295_c0_g1|TR50246_c0_g1|TR83547_c0_g1|TR38437_c0_g2|TR38437_c0_g1|TR60485_c0_g1|TR60485_c0_g2|TR43407_c0_g1|TR96111_c0_g2|TR96111_c0_g1|TR43407_c0_g6|TR43407_c0_g9|TR77319_c0_g8|TR77319_c0_g9|TR73554_c31_g1|TR43407_c0_g10|TR43407_c0_g13|…	http://www.genome.jp/kegg-bin/show_pathway?ko00982/K00274%09red/K00157%09red/K13299%09red/K00129%09red/K00699%09red/K00799%09red/K00121%09red/K07424%09red/K00485%09red
Bladder cancer	KEGG PATHWAY	ko05219	139	139	0.523933	0.643982	TR98511_c0_g1|TR33373_c0_g1|TR33373_c0_g2|TR49628_c0_g1|TR49628_c0_g2|TR49628_c0_g3|TR10163_c0_g1|TR32007_c0_g1|TR62611_c0_g1|TR31511_c0_g1|TR15187_c1_g1|TR40562_c0_g1|TR85264_c0_g1|TR42777_c0_g1|TR87869_c0_g1|TR68535_c10_g7|TR84907_c0_g1|TR105863_c0_g1|TR106649_c1_g1|TR105863_c0_g2|TR87534_c1_g1|TR10626_c0_g2|TR84301_c0_g2|TR96197_c2_g22|TR96197_c2_g21|TR68535_c5_g1|TR48870_c0_g1|TR98185_c3_g2|T…	http://www.genome.jp/kegg-bin/show_pathway?ko05219/K05689%09red/K01403%09red/K16857%09red/K10030%09red/K06618%09red/K04357%09red/K05448%09red/K05094%09red/K17454%09red/K04369%09red/K04371%09red/K00758%09red/K04377%09red/K09389%09red/K08803%09red/K04503%09red/K01398%09red/K08845%09red/K09850%09red/K02089%09red/K07827%09red/K06643%09red/K05083%09red/K04368%09red/K02833%09red/K07828%09red/K04451%09r…
Glycerolipid metabolism	KEGG PATHWAY	ko00561	138	138	0.524019	0.643982	TR67916_c0_g1|TR4720_c0_g1|TR79673_c0_g1|TR13418_c0_g1|TR95391_c0_g1|TR107002_c0_g1|TR60488_c0_g1|TR87883_c0_g2|TR29482_c0_g1|TR107783_c0_g2|TR105478_c0_g1|TR104756_c0_g1|TR99015_c0_g2|TR11814_c4_g4|TR88556_c0_g1|TR35920_c0_g1|TR81984_c1_g1|TR50908_c0_g1|TR77186_c0_g8|TR13124_c0_g1|TR78313_c0_g1|TR77186_c0_g9|TR17126_c1_g1|TR17126_c1_g2|TR23443_c0_g1|TR17122_c3_g1|TR46999_c0_g1|TR15336_c0_g10|TR3…	http://www.genome.jp/kegg-bin/show_pathway?ko00561/K12298%09red/K00629%09red/K11160%09red/K14085%09red/K00863%09red/K01189%09red/K09881%09red/K16816%09red/K15728%09red/K01046%09red/K01080%09red/K00011%09red/K13513%09red/K13517%09red/K15788%09red/K00901%09red/K11155%09red/K00864%09red/K00002%09red/K13523%09red/K00149%09red/K00128%09red/K13509%09red/K01054%09red/K01059%09red/K13506%09red
Amino sugar and nucleotide sugar metabolism	KEGG PATHWAY	ko00520	138	138	0.524019	0.643982	TR60871_c0_g1|TR60871_c0_g2|TR104796_c0_g1|TR26553_c0_g1|TR52522_c0_g1|TR8864_c0_g1|TR77956_c0_g1|TR111815_c0_g2|TR111815_c0_g1|TR105008_c0_g1|TR42883_c0_g1|TR18184_c0_g1|TR86520_c0_g1|TR100726_c0_g1|TR100726_c0_g2|TR30889_c0_g1|TR81410_c1_g2|TR46407_c0_g2|TR46407_c0_g1|TR103534_c1_g1|TR101440_c0_g1|TR106664_c0_g1|TR65064_c0_g1|TR81120_c1_g1|TR17653_c0_g1|TR67620_c0_g1|TR111157_c0_g1|TR111157_c0_…	http://www.genome.jp/kegg-bin/show_pathway?ko00520/K00972%09red/K02377%09red/K00976%09red/K16190%09red/K05305%09red/K05304%09red/K12373%09red/K02564%09red/K01443%09red/K01810%09red/K00621%09red/K08678%09red/K01836%09red/K00884%09red/K08080%09red/K00012%09red/K00965%09red/K00966%09red/K12407%09red/K00963%09red/K00849%09red/K12409%09red/K00983%09red/K01711%09red/K00820%09red/K01639%09red/K01840%09r…
Chemical carcinogenesis	KEGG PATHWAY	ko05204	137	137	0.524106	0.643982	TR61890_c0_g1|TR89753_c0_g3|TR89753_c0_g2|TR89753_c0_g1|TR77319_c0_g12|TR77319_c0_g13|TR77319_c0_g10|TR77319_c0_g11|TR11764_c0_g1|TR12791_c0_g1|TR12791_c0_g2|TR34824_c0_g1|TR100295_c0_g1|TR50246_c0_g1|TR10928_c12_g10|TR11962_c0_g2|TR46774_c0_g1|TR38437_c0_g2|TR38437_c0_g1|TR60485_c0_g1|TR60485_c0_g2|TR15212_c0_g1|TR96111_c0_g2|TR96111_c0_g1|TR77319_c0_g8|TR77319_c0_g9|TR73554_c31_g1|TR3456_c0_g1|…	http://www.genome.jp/kegg-bin/show_pathway?ko05204/K00816%09red/K13299%09red/K09097%09red/K00079%09red/K07408%09red/K01253%09red/K15680%09red/K00129%09red/K00699%09red/K00799%09red/K00622%09red/K00121%09red/K07424%09red/K07410%09red
Metabolism of xenobiotics by cytochrome P450	KEGG PATHWAY	ko00980	137	137	0.524106	0.643982	TR61890_c0_g1|TR89753_c0_g3|TR89753_c0_g2|TR89753_c0_g1|TR77319_c0_g12|TR77319_c0_g13|TR77319_c0_g10|TR77319_c0_g11|TR11764_c0_g1|TR12791_c0_g1|TR12791_c0_g2|TR2601_c3_g6|TR34824_c0_g1|TR100295_c0_g1|TR50246_c0_g1|TR10928_c12_g10|TR11962_c0_g2|TR38437_c0_g2|TR38437_c0_g1|TR60485_c0_g1|TR60485_c0_g2|TR96111_c0_g2|TR96111_c0_g1|TR77319_c0_g8|TR77319_c0_g9|TR73554_c31_g1|TR3456_c0_g1|TR77319_c0_g1|T…	http://www.genome.jp/kegg-bin/show_pathway?ko00980/K07408%09red/K13299%09red/K00078%09red/K00079%09red/K01253%09red/K15680%09red/K00129%09red/K00699%09red/K00799%09red/K15303%09red/K00121%09red/K07416%09red/K07424%09red/K07410%09red
Proteasome	KEGG PATHWAY	ko03050	135	135	0.524283	0.643982	TR41917_c0_g1|TR110971_c0_g1|TR765_c2_g2|TR111138_c0_g1|TR102680_c0_g1|TR37797_c0_g1|TR61493_c0_g1|TR11901_c0_g1|TR40214_c0_g1|TR38189_c0_g1|TR71301_c0_g1|TR7472_c0_g1|TR71301_c0_g2|TR33242_c0_g1|TR14375_c0_g2|TR60932_c0_g1|TR88056_c0_g1|TR66051_c0_g1|TR70506_c0_g1|TR13495_c0_g1|TR105708_c2_g16|TR67277_c0_g1|TR29533_c0_g1|TR86056_c0_g1|TR64685_c0_g1|TR32722_c0_g1|TR98089_c0_g2|TR12785_c0_g1|TR980…	http://www.genome.jp/kegg-bin/show_pathway?ko03050/K03064%09red/K03065%09red/K03066%09red/K03061%09red/K03062%09red/K10881%09red/K03028%09red/K03029%09red/K03063%09red/K02728%09red/K02729%09red/K02725%09red/K02726%09red/K02727%09red/K06696%09red/K06697%09red/K06698%09red/K06699%09red/K02740%09red/K02741%09red/K03039%09red/K03038%09red/K03037%09red/K03036%09red/K03035%09red/K03033%09red/K03032%09r…
Endocrine and other factor-regulated calcium reabsorption	KEGG PATHWAY	ko04961	134	134	0.524373	0.643982	TR93384_c0_g1|TR38791_c2_g1|TR16899_c0_g1|TR38791_c2_g2|TR55078_c0_g1|TR75109_c0_g1|TR104959_c0_g1|TR104959_c0_g2|TR68532_c0_g1|TR106577_c0_g2|TR1666_c0_g1|TR104705_c3_g1|TR91903_c0_g1|TR96575_c0_g1|TR53619_c1_g1|TR104705_c1_g2|TR74556_c0_g1|TR3674_c0_g1|TR111583_c0_g1|TR85305_c0_g2|TR85305_c0_g1|TR59992_c0_g1|TR105959_c0_g1|TR41291_c0_g1|TR23680_c0_g2|TR52749_c0_g1|TR23680_c0_g1|TR10977_c0_g2|TR…	http://www.genome.jp/kegg-bin/show_pathway?ko04961/K02677%09red/K07904%09red/K04645%09red/K04644%09red/K04646%09red/K08049%09red/K05858%09red/K04585%09red/K01539%09red/K08539%09red/K11825%09red/K08046%09red/K04345%09red/K04634%09red/K08550%09red/K01540%09red/K11827%09red/K11826%09red/K04632%09red/K11824%09red/K14756%09red/K01528%09red
Fanconi anemia pathway	KEGG PATHWAY	ko03460	133	133	0.524465	0.643982	TR90759_c0_g1|TR2264_c0_g1|TR105887_c0_g1|TR93932_c0_g1|TR27862_c0_g1|TR87772_c0_g1|TR110580_c1_g1|TR49160_c0_g1|TR21538_c0_g1|TR54785_c0_g1|TR73772_c0_g1|TR7216_c0_g1|TR12494_c0_g1|TR109784_c0_g1|TR15880_c0_g1|TR93718_c0_g1|TR67186_c0_g1|TR99335_c0_g1|TR41474_c0_g1|TR7361_c0_g1|TR66283_c0_g1|TR72872_c0_g1|TR91275_c0_g2|TR91275_c0_g1|TR111747_c0_g1|TR100476_c0_g1|TR59173_c0_g1|TR19756_c0_g1|TR454…	http://www.genome.jp/kegg-bin/show_pathway?ko03460/K10895%09red/K10849%09red/K13960%09red/K10740%09red/K10606%09red/K11511%09red/K10889%09red/K10896%09red/K10882%09red/K02350%09red/K03165%09red/K10605%09red/K15078%09red/K08734%09red/K08991%09red/K10858%09red/K07466%09red/K10870%09red/K08775%09red/K03509%09red/K11832%09red/K11137%09red/K03515%09red/K03510%09red/K10739%09red/K10990%09red/K10894%09r…
RIG-I-like receptor signaling pathway	KEGG PATHWAY	ko04622	132	132	0.524557	0.643982	TR29610_c0_g2|TR29610_c0_g1|TR15619_c0_g1|TR73370_c0_g2|TR106951_c0_g1|TR34840_c0_g1|TR7198_c0_g1|TR85911_c0_g2|TR85911_c0_g1|TR5372_c0_g1|TR48459_c0_g1|TR19415_c0_g1|TR56056_c0_g1|TR81929_c0_g1|TR6898_c0_g1|TR42777_c0_g1|TR80011_c0_g1|TR41366_c0_g1|TR35920_c0_g1|TR30515_c0_g1|TR48379_c1_g2|TR48379_c1_g1|TR45818_c0_g2|TR76160_c0_g1|TR12785_c0_g2|TR55108_c0_g1|TR77472_c0_g1|TR47642_c0_g2|TR67912_c…	http://www.genome.jp/kegg-bin/show_pathway?ko04622/K02373%09red/K04416%09red/K04735%09red/K04734%09red/K07211%09red/K07210%09red/K12651%09red/K12650%09red/K12653%09red/K05414%09red/K09578%09red/K10030%09red/K02861%09red/K12655%09red/K09447%09red/K10652%09red/K04441%09red/K04440%09red/K05406%09red/K04398%09red/K04427%09red/K04467%09red/K12159%09red/K12648%09red/K12649%09red/K03173%09red/K00863%09r…
Nucleotide excision repair	KEGG PATHWAY	ko03420	129	129	0.524839	0.643982	TR33453_c0_g1|TR91768_c0_g1|TR612_c0_g1|TR65054_c0_g1|TR92656_c0_g1|TR87772_c0_g1|TR45146_c0_g1|TR35003_c0_g1|TR38087_c0_g1|TR48265_c0_g1|TR61708_c0_g1|TR80441_c0_g1|TR11949_c0_g1|TR40746_c0_g1|TR80010_c0_g1|TR44703_c0_g1|TR47205_c1_g1|TR83353_c0_g1|TR103787_c0_g1|TR38996_c0_g1|TR49600_c0_g1|TR28896_c2_g1|TR9739_c0_g1|TR42057_c1_g5|TR40162_c0_g2|TR31866_c0_g1|TR78011_c0_g1|TR40278_c0_g1|TR84291_c…	http://www.genome.jp/kegg-bin/show_pathway?ko03420/K03143%09red/K03142%09red/K10747%09red/K10740%09red/K03144%09red/K10609%09red/K03141%09red/K10570%09red/K04802%09red/K03868%09red/K07466%09red/K10839%09red/K10838%09red/K06634%09red/K10739%09red/K10756%09red/K10754%09red/K10755%09red/K10610%09red/K02324%09red/K02325%09red/K02326%09red/K02327%09red/K02328%09red/K02202%09red/K10842%09red/K10843%09r…
Amyotrophic lateral sclerosis (ALS)	KEGG PATHWAY	ko05014	129	129	0.524839	0.643982	TR59522_c0_g1|TR21485_c0_g2|TR104285_c0_g1|TR70308_c1_g2|TR70308_c1_g3|TR108202_c0_g1|TR18172_c1_g1|TR88931_c1_g1|TR74040_c0_g1|TR88931_c1_g2|TR1210_c0_g1|TR41366_c0_g1|TR97207_c0_g1|TR86421_c0_g1|TR48867_c0_g1|TR22486_c0_g1|TR38054_c0_g1|TR55108_c0_g1|TR90788_c0_g1|TR4879_c0_g3|TR30377_c0_g1|TR89220_c0_g1|TR89220_c0_g2|TR30377_c0_g2|TR89220_c0_g3|TR60631_c0_g1|TR110613_c0_g1|TR110613_c0_g2|TR651…	http://www.genome.jp/kegg-bin/show_pathway?ko05014/K04432%09red/K04433%09red/K11519%09red/K11518%09red/K04392%09red/K02159%09red/K02158%09red/K07887%09red/K04399%09red/K03781%09red/K08738%09red/K04565%09red/K04441%09red/K02187%09red/K04569%09red/K04426%09red/K04726%09red/K03158%09red/K01370%09red/K02084%09red/K05198%09red/K02161%09red/K02308%09red/K05141%09red/K04348%09red/K06268%09red/K04573%09r…
Valine, leucine and isoleucine degradation	KEGG PATHWAY	ko00280	127	127	0.525033	0.643982	TR11838_c0_g1|TR8239_c0_g1|TR64441_c0_g1|TR104444_c0_g1|TR9119_c0_g1|TR52831_c0_g1|TR4720_c0_g1|TR76262_c1_g1|TR14607_c0_g1|TR105412_c0_g1|TR105412_c0_g3|TR105412_c0_g2|TR69302_c0_g1|TR50076_c0_g1|TR21522_c0_g1|TR96727_c0_g1|TR108547_c0_g1|TR1515_c0_g1|TR86350_c0_g1|TR69023_c0_g1|TR10865_c0_g9|TR99015_c0_g2|TR99015_c0_g1|TR84106_c0_g1|TR105412_c1_g1|TR7522_c0_g1|TR68297_c0_g1|TR5581_c0_g1|TR78313…	http://www.genome.jp/kegg-bin/show_pathway?ko00280/K00167%09red/K11538%09red/K14085%09red/K01640%09red/K01641%09red/K00626%09red/K00157%09red/K07509%09red/K07508%09red/K00249%09red/K00248%09red/K01027%09red/K08683%09red/K01966%09red/K01965%09red/K00826%09red/K07511%09red/K01847%09red/K01969%09red/K01968%09red/K13524%09red/K00140%09red/K09478%09red/K05606%09red/K05607%09red/K05605%09red/K07514%09r…
Fructose and mannose metabolism	KEGG PATHWAY	ko00051	126	126	0.525132	0.643982	TR72353_c0_g1|TR72353_c0_g3|TR75258_c0_g1|TR79556_c0_g1|TR13673_c0_g2|TR9943_c0_g1|TR72353_c0_g2|TR40038_c0_g1|TR649_c0_g1|TR93434_c6_g3|TR78516_c0_g1|TR42883_c0_g1|TR32793_c0_g1|TR100726_c0_g1|TR100726_c0_g2|TR59710_c0_g1|TR7634_c0_g1|TR99701_c0_g1|TR46024_c2_g4|TR53742_c0_g1|TR68975_c0_g1|TR13673_c0_g1|TR73675_c0_g1|TR59756_c2_g1|TR73322_c0_g1|TR111157_c0_g1|TR111157_c0_g2|TR93537_c0_g1|TR93537…	http://www.genome.jp/kegg-bin/show_pathway?ko00051/K00846%09red/K01809%09red/K00966%09red/K03841%09red/K00850%09red/K00976%09red/K00844%09red/K01112%09red/K05305%09red/K01803%09red/K00008%09red/K01711%09red/K01623%09red/K02377%09red/K00011%09red/K01840%09red/K01103%09red/K14634%09red
DNA replication	KEGG PATHWAY	ko03030	126	126	0.525132	0.643982	TR33453_c0_g1|TR612_c0_g1|TR99621_c0_g1|TR98573_c0_g1|TR9999_c0_g1|TR35003_c0_g1|TR38087_c0_g1|TR22955_c0_g1|TR61708_c0_g1|TR80441_c0_g1|TR2719_c0_g1|TR72222_c0_g1|TR40746_c0_g1|TR45474_c0_g1|TR38083_c0_g1|TR47205_c1_g1|TR55568_c0_g2|TR55568_c0_g1|TR92899_c6_g1|TR92899_c6_g2|TR83353_c0_g1|TR50053_c0_g1|TR27695_c0_g1|TR94155_c0_g1|TR100669_c0_g1|TR64544_c0_g1|TR64544_c0_g2|TR103158_c0_g1|TR59303_c…	http://www.genome.jp/kegg-bin/show_pathway?ko03030/K10745%09red/K10744%09red/K10747%09red/K02326%09red/K10743%09red/K03469%09red/K02210%09red/K04802%09red/K02212%09red/K10740%09red/K07466%09red/K10739%09red/K10756%09red/K10754%09red/K10755%09red/K02685%09red/K02684%09red/K02320%09red/K02321%09red/K02324%09red/K02325%09red/K02209%09red/K02327%09red/K02328%09red/K04799%09red/K03111%09red/K02540%09r…
Various types of N-glycan biosynthesis	KEGG PATHWAY	ko00513	125	125	0.525232	0.643982	TR50713_c0_g1|TR90964_c3_g2|TR4109_c0_g1|TR88713_c0_g1|TR57497_c0_g1|TR62207_c0_g1|TR106295_c0_g1|TR66939_c0_g2|TR66939_c0_g3|TR66939_c0_g1|TR66939_c0_g6|TR66939_c0_g7|TR66939_c0_g4|TR66939_c0_g5|TR65722_c0_g1|TR66939_c0_g8|TR66939_c0_g9|TR78049_c0_g1|TR66022_c0_g1|TR100867_c0_g1|TR99073_c0_g1|TR86606_c0_g1|TR24601_c0_g1|TR41030_c0_g1|TR72779_c0_g1|TR40620_c0_g1|TR56175_c1_g1|TR111123_c0_g1|TR838…	http://www.genome.jp/kegg-bin/show_pathway?ko00513/K12670%09red/K07968%09red/K07967%09red/K07966%09red/K03845%09red/K03842%09red/K03843%09red/K07441%09red/K03846%09red/K03847%09red/K03844%09red/K07151%09red/K00726%09red/K00781%09red/K01231%09red/K01230%09red/K12666%09red/K12667%09red/K12668%09red/K12669%09red/K00717%09red/K09657%09red/K09672%09red/K07432%09red/K00738%09red/K00736%09red/K14459%09r…
Hematopoietic cell lineage	KEGG PATHWAY	ko04640	125	125	0.525232	0.643982	TR6604_c0_g1|TR14414_c0_g1|TR58371_c0_g1|TR77288_c0_g1|TR31741_c0_g1|TR13421_c0_g1|TR19827_c0_g1|TR59534_c0_g1|TR54030_c0_g1|TR47418_c0_g1|TR16093_c5_g1|TR96640_c3_g12|TR130_c0_g1|TR109857_c0_g1|TR102076_c0_g1|TR90639_c0_g1|TR93235_c0_g1|TR16093_c5_g10|TR16093_c5_g14|TR27447_c0_g1|TR102076_c0_g2|TR54473_c0_g1|TR8855_c0_g1|TR90639_c1_g1|TR53396_c0_g1|TR45320_c0_g1|TR32643_c0_g1|TR7694_c0_g1|TR8785…	http://www.genome.jp/kegg-bin/show_pathway?ko04640/K00977%09red/K05061%09red/K04519%09red/K06480%09red/K11140%09red/K06461%09red/K06460%09red/K06467%09red/K06485%09red/K05092%09red/K05091%09red/K05090%09red/K06481%09red/K04006%09red/K06483%09red/K06482%09red/K06449%09red/K06260%09red/K06263%09red/K06262%09red/K05461%09red/K05405%09red/K06856%09red/K06854%09red/K05071%09red/K05072%09red/K05056%09r…
Methane metabolism	KEGG PATHWAY	ko00680	119	119	0.525858	0.643982	TR72353_c0_g1|TR72353_c0_g3|TR72353_c0_g2|TR68654_c0_g1|TR62941_c0_g1|TR36226_c0_g1|TR28852_c0_g1|TR30283_c9_g2|TR49254_c0_g1|TR40038_c0_g1|TR110824_c0_g1|TR78516_c0_g1|TR64367_c0_g1|TR49254_c1_g1|TR17792_c0_g1|TR7634_c0_g1|TR99701_c0_g1|TR35920_c0_g1|TR2291_c11_g1|TR43407_c0_g1|TR43407_c0_g4|TR73675_c0_g1|TR43407_c0_g6|TR43407_c0_g9|TR60461_c0_g1|TR88698_c0_g2|TR73322_c0_g1|TR43407_c0_g10|TR4340…	http://www.genome.jp/kegg-bin/show_pathway?ko00680/K03841%09red/K00850%09red/K01689%09red/K01070%09red/K00831%09red/K01834%09red/K00600%09red/K01623%09red/K00830%09red/K00121%09red/K00058%09red/K00863%09red/K01895%09red/K00485%09red
Inflammatory bowel disease (IBD)	KEGG PATHWAY	ko05321	119	119	0.525858	0.643982	TR55487_c0_g1|TR111378_c0_g1|TR12395_c0_g1|TR79803_c0_g1|TR87522_c0_g1|TR61669_c0_g1|TR8267_c3_g8|TR18620_c0_g2|TR30144_c0_g4|TR95569_c1_g1|TR80011_c0_g1|TR66954_c1_g1|TR63617_c0_g1|TR2388_c0_g3|TR2388_c0_g1|TR92180_c1_g1|TR54729_c0_g1|TR70723_c0_g1|TR3460_c0_g1|TR58797_c0_g4|TR58797_c0_g1|TR48167_c0_g1|TR58797_c0_g3|TR58797_c0_g2|TR112243_c0_g1|TR12947_c1_g1|TR7694_c0_g1|TR98285_c0_g1|TR98285_c0…	http://www.genome.jp/kegg-bin/show_pathway?ko05321/K05064%09red/K04692%09red/K04519%09red/K11220%09red/K11222%09red/K09035%09red/K02580%09red/K06752%09red/K05482%09red/K04446%09red/K05406%09red/K05132%09red/K05133%09red/K05405%09red/K05075%09red/K05071%09red/K05070%09red/K04500%09red/K04735%09red/K08532%09red/K10168%09red/K10160%09red/K10165%09red/K04448%09red/K10785%09red/K13375%09red/K13377%09r…
Ether lipid metabolism	KEGG PATHWAY	ko00565	117	117	0.526077	0.643982	TR618_c0_g1|TR43970_c0_g1|TR107755_c9_g2|TR67916_c0_g1|TR6840_c0_g1|TR79673_c0_g1|TR93135_c0_g1|TR33754_c0_g1|TR107002_c0_g1|TR104701_c0_g1|TR87883_c0_g2|TR72313_c0_g1|TR29482_c0_g1|TR72313_c0_g2|TR96025_c0_g1|TR11118_c0_g1|TR48485_c0_g1|TR9903_c0_g1|TR40552_c0_g1|TR63224_c0_g1|TR30036_c0_g1|TR4953_c0_g1|TR26141_c8_g3|TR26141_c8_g1|TR55603_c0_g1|TR55603_c0_g2|TR20413_c0_g1|TR20413_c0_g2|TR49838_c…	http://www.genome.jp/kegg-bin/show_pathway?ko00565/K16794%09red/K16817%09red/K14621%09red/K16795%09red/K01062%09red/K13644%09red/K08743%09red/K01122%09red/K16860%09red/K01115%09red/K16343%09red/K16342%09red/K01047%09red/K00993%09red/K00994%09red/K01080%09red/K13510%09red/K13512%09red/K00803%09red
Starch and sucrose metabolism	KEGG PATHWAY	ko00500	114	114	0.526416	0.643982	TR60871_c0_g1|TR60871_c0_g2|TR8864_c0_g1|TR16146_c0_g2|TR16146_c0_g1|TR12791_c0_g1|TR12791_c0_g2|TR77956_c0_g1|TR103632_c0_g1|TR105008_c0_g1|TR109007_c0_g1|TR42883_c0_g1|TR73557_c0_g1|TR106664_c0_g1|TR17653_c0_g1|TR31242_c0_g1|TR111962_c0_g1|TR59263_c0_g1|TR82562_c0_g1|TR51175_c0_g1|TR26279_c0_g2|TR34487_c0_g3|TR89943_c0_g1|TR48053_c0_g1|TR22226_c0_g1|TR50497_c0_g1|TR7646_c0_g1|TR64721_c0_g1|TR69…	http://www.genome.jp/kegg-bin/show_pathway?ko00500/K01176%09red/K01810%09red/K00700%09red/K00963%09red/K00688%09red/K00699%09red/K05350%09red/K00012%09red/K01084%09red/K12407%09red/K00844%09red/K01513%09red/K01835%09red/K15779%09red/K01196%09red/K01194%09red/K01195%09red/K14756%09red/K08678%09red/K12047%09red/K00693%09red/K12316%09red/K11809%09red
Glycine, serine and threonine metabolism	KEGG PATHWAY	ko00260	114	114	0.526416	0.643982	TR62941_c0_g1|TR36226_c0_g1|TR8190_c1_g1|TR30283_c9_g2|TR49254_c0_g1|TR14607_c0_g1|TR16662_c0_g1|TR32949_c0_g1|TR47940_c0_g1|TR49254_c1_g1|TR202_c0_g2|TR51933_c1_g1|TR2291_c11_g1|TR98813_c0_g1|TR96162_c0_g3|TR105773_c0_g1|TR78313_c0_g1|TR60461_c0_g1|TR88698_c0_g2|TR106488_c0_g1|TR57103_c0_g1|TR90291_c0_g1|TR20004_c0_g1|TR20004_c0_g2|TR104562_c0_g1|TR47245_c0_g1|TR38510_c0_g10|TR92467_c0_g1|TR1038…	http://www.genome.jp/kegg-bin/show_pathway?ko00260/K14085%09red/K01620%09red/K00600%09red/K00605%09red/K00315%09red/K00830%09red/K00831%09red/K00058%09red/K01834%09red/K01837%09red/K00281%09red/K00643%09red/K00314%09red/K00544%09red/K00542%09red/K00108%09red/K01697%09red/K01758%09red/K00276%09red/K15788%09red/K15789%09red/K00613%09red/K00827%09red/K00639%09red/K00274%09red/K00049%09red/K00273%09r…
Arachidonic acid metabolism	KEGG PATHWAY	ko00590	112	112	0.52665	0.643982	TR55689_c1_g1|TR90235_c0_g1|TR55689_c1_g2|TR93135_c0_g1|TR72313_c0_g1|TR72313_c0_g2|TR56029_c0_g1|TR55689_c9_g9|TR67591_c0_g1|TR11118_c0_g1|TR55689_c9_g4|TR55689_c9_g1|TR55689_c9_g3|TR48485_c0_g1|TR32362_c0_g1|TR5020_c0_g1|TR102145_c1_g14|TR102145_c1_g19|TR5499_c0_g2|TR5499_c0_g1|TR3456_c0_g1|TR20413_c0_g1|TR20413_c0_g2|TR90816_c0_g2|TR90816_c0_g1|TR29376_c1_g3|TR25882_c23_g9|TR29376_c1_g4|TR2310…	http://www.genome.jp/kegg-bin/show_pathway?ko00590/K05309%09red/K16817%09red/K15729%09red/K00079%09red/K01831%09red/K01830%09red/K01832%09red/K16343%09red/K16342%09red/K00509%09red/K00461%09red/K00681%09red/K01254%09red/K00432%09red/K00807%09red/K00490%09red/K08726%09red/K01047%09red/K14621%09red/K15730%09red/K07418%09red/K00458%09red/K15717%09red
Thyroid cancer	KEGG PATHWAY	ko05216	112	112	0.52665	0.643982	TR98511_c0_g1|TR33373_c0_g1|TR33373_c0_g2|TR49628_c0_g1|TR49628_c0_g2|TR49628_c0_g3|TR69200_c1_g1|TR17390_c0_g1|TR31511_c0_g1|TR40562_c0_g1|TR68458_c0_g1|TR85974_c0_g1|TR87869_c0_g1|TR68535_c10_g7|TR76600_c0_g1|TR105863_c0_g1|TR105863_c0_g2|TR105879_c0_g1|TR111610_c0_g1|TR111610_c0_g2|TR48870_c0_g1|TR63046_c0_g1|TR85109_c0_g1|TR90210_c2_g1|TR90210_c2_g3|TR90210_c2_g2|TR102700_c3_g1|TR69176_c0_g3|…	http://www.genome.jp/kegg-bin/show_pathway?ko05216/K09291%09red/K09290%09red/K09292%09red/K05689%09red/K08524%09red/K08525%09red/K08526%09red/K02833%09red/K04371%09red/K04377%09red/K02105%09red/K04503%09red/K09288%09red/K09289%09red/K08530%09red/K03176%09red/K04368%09red/K04369%09red/K07828%09red/K04451%09red/K04490%09red/K04491%09red/K07827%09red/K04365%09red
Type II diabetes mellitus	KEGG PATHWAY	ko04930	112	112	0.52665	0.643982	TR99116_c0_g1|TR86676_c0_g1|TR79260_c0_g1|TR87256_c0_g1|TR106951_c0_g1|TR34711_c0_g1|TR4489_c0_g1|TR44001_c5_g8|TR64120_c0_g2|TR8864_c0_g1|TR64120_c0_g1|TR11095_c0_g1|TR25617_c0_g1|TR42883_c0_g1|TR17876_c0_g1|TR369_c0_g1|TR2421_c0_g1|TR38006_c0_g1|TR22520_c0_g1|TR17959_c0_g1|TR47642_c0_g2|TR67912_c0_g1|TR48053_c0_g1|TR108507_c0_g1|TR45114_c0_g2|TR34794_c0_g1|TR60663_c1_g1|TR55252_c0_g1|TR101756_c…	http://www.genome.jp/kegg-bin/show_pathway?ko04930/K04696%09red/K04697%09red/K04694%09red/K07593%09red/K07594%09red/K04695%09red/K00873%09red/K07191%09red/K04849%09red/K00844%09red/K04440%09red/K04371%09red/K02649%09red/K04850%09red/K12407%09red/K04527%09red/K00922%09red/K07187%09red/K04344%09red/K07209%09red/K07203%09red/K16172%09red
Carbohydrate digestion and absorption	KEGG PATHWAY	ko04973	111	111	0.52677	0.643982	TR86676_c0_g1|TR79260_c0_g1|TR44001_c5_g8|TR64120_c0_g2|TR64120_c0_g1|TR1666_c0_g1|TR28916_c0_g1|TR25617_c0_g1|TR42883_c0_g1|TR48894_c1_g1|TR73430_c0_g1|TR66979_c0_g1|TR33631_c1_g1|TR53684_c0_g1|TR83634_c0_g1|TR59992_c0_g1|TR22520_c0_g1|TR18193_c0_g1|TR23306_c7_g1|TR91270_c0_g2|TR91270_c0_g3|TR48053_c0_g1|TR70970_c0_g1|TR37756_c0_g1|TR95613_c0_g1|TR60663_c1_g1|TR30214_c0_g3|TR91493_c0_g1|TR44001_…	http://www.genome.jp/kegg-bin/show_pathway?ko04973/K01539%09red/K08171%09red/K07593%09red/K01176%09red/K00844%09red/K04456%09red/K01540%09red/K00922%09red/K12047%09red/K04626%09red/K14158%09red/K08143%09red/K01084%09red/K02649%09red
Basal cell carcinoma	KEGG PATHWAY	ko05217	108	108	0.527137	0.643982	TR21920_c0_g1|TR74426_c0_g1|TR9225_c0_g1|TR54041_c0_g1|TR16293_c0_g1|TR91684_c0_g1|TR5547_c0_g1|TR71849_c0_g2|TR63901_c0_g1|TR93133_c0_g1|TR11091_c0_g1|TR3809_c0_g1|TR102811_c0_g1|TR2685_c0_g1|TR86277_c0_g1|TR1503_c0_g1|TR83453_c0_g1|TR27232_c0_g1|TR18795_c0_g1|TR81486_c0_g11|TR102700_c3_g1|TR12929_c1_g1|TR33073_c0_g1|TR38831_c0_g1|TR49366_c0_g4|TR49366_c0_g1|TR91116_c0_g1|TR47552_c0_g1|TR22488_c…	http://www.genome.jp/kegg-bin/show_pathway?ko05217/K00182%09red/K02376%09red/K02375%09red/K01384%09red/K03083%09red/K02235%09red/K02157%09red/K02353%09red/K02354%09red/K04662%09red/K06229%09red/K06228%09red/K02432%09red/K02842%09red/K06225%09red/K06226%09red/K02105%09red/K01064%09red/K02085%09red/K00714%09red/K00444%09red/K11988%09red/K04385%09red/K16797%09red/K04451%09red/K04490%09red/K04491%09r…
ABC transporters	KEGG PATHWAY	ko02010	107	107	0.527263	0.643982	TR5401_c0_g1|TR34174_c6_g14|TR1027_c0_g1|TR59576_c0_g1|TR98957_c0_g1|TR35027_c0_g1|TR28546_c0_g1|TR99014_c0_g1|TR22695_c6_g2|TR61692_c0_g1|TR105764_c0_g1|TR13819_c0_g1|TR52779_c0_g2|TR85614_c0_g1|TR72553_c0_g1|TR80392_c0_g1|TR9294_c0_g1|TR86793_c0_g1|TR75279_c0_g1|TR53900_c0_g1|TR1820_c5_g1|TR15263_c0_g3|TR52602_c1_g1|TR98089_c0_g3|TR18695_c0_g1|TR52352_c0_g1|TR27885_c0_g1|TR31576_c0_g1|TR47970_c…	http://www.genome.jp/kegg-bin/show_pathway?ko02010/K05683%09red/K05681%09red/K05677%09red/K05676%09red/K05675%09red/K05674%09red/K05673%09red/K05672%09red/K05679%09red/K05678%09red/K05655%09red/K05654%09red/K05657%09red/K05656%09red/K05653%09red/K05033%09red/K05662%09red/K05642%09red/K05665%09red/K05668%09red/K05648%09red/K05646%09red/K05661%09red/K05644%09red/K05641%09red/K05664%09red/K05643%09r…
Circadian rhythm	KEGG PATHWAY	ko04710	105	105	0.527521	0.643982	TR11969_c0_g1|TR51636_c0_g1|TR82579_c0_g1|TR63117_c0_g1|TR103805_c0_g1|TR34527_c0_g1|TR18828_c3_g1|TR53530_c1_g1|TR81151_c0_g1|TR76396_c0_g1|TR109025_c0_g1|TR47202_c0_g1|TR111431_c0_g1|TR58785_c2_g2|TR58785_c2_g3|TR54907_c0_g1|TR54907_c0_g2|TR42258_c0_g2|TR56685_c0_g1|TR13943_c0_g1|TR13943_c0_g3|TR102722_c0_g1|TR99831_c0_g1|TR21983_c0_g1|TR58785_c2_g4|TR65182_c0_g1|TR65182_c0_g3|TR65182_c0_g2|TR3…	http://www.genome.jp/kegg-bin/show_pathway?ko04710/K02296%09red/K03730%09red/K03868%09red/K03347%09red/K07200%09red/K03094%09red/K08960%09red/K02295%09red/K08959%09red/K05870%09red/K02633%09red/K07198%09red/K07199%09red/K02223%09red/K03362%09red/K09026%09red/K08532%09red/K03729%09red/K03728%09red/K10269%09red
Prion diseases	KEGG PATHWAY	ko05020	104	104	0.527652	0.643982	TR90515_c0_g1|TR98511_c0_g1|TR105959_c0_g1|TR59522_c0_g1|TR64473_c0_g1|TR80792_c0_g1|TR96575_c0_g1|TR32429_c3_g1|TR104256_c0_g1|TR40855_c0_g1|TR88931_c1_g1|TR88931_c1_g2|TR112063_c0_g1|TR84908_c0_g1|TR105863_c0_g1|TR105863_c0_g2|TR4879_c0_g3|TR24469_c0_g1|TR85372_c0_g1|TR74793_c0_g1|TR85109_c0_g1|TR1759_c0_g1|TR76836_c0_g1|TR88085_c4_g1|TR27219_c0_g1|TR82129_c0_g1|TR88508_c0_g1|TR83995_c0_g1|TR82…	http://www.genome.jp/kegg-bin/show_pathway?ko05020/K03994%09red/K03995%09red/K03996%09red/K03997%09red/K03998%09red/K03999%09red/K04519%09red/K02159%09red/K09553%09red/K04000%09red/K05635%09red/K05634%09red/K04565%09red/K05405%09red/K04371%09red/K04375%09red/K03988%09red/K03986%09red/K04345%09red/K09490%09red/K05703%09red/K09203%09red/K06491%09red/K04368%09red/K04369%09red
Sphingolipid metabolism	KEGG PATHWAY	ko00600	103	103	0.527786	0.643982	TR81736_c0_g1|TR79909_c0_g1|TR268_c0_g1|TR67916_c0_g1|TR79673_c0_g1|TR56840_c0_g1|TR97611_c0_g1|TR32627_c0_g1|TR108866_c0_g1|TR32627_c0_g2|TR107002_c0_g1|TR87883_c0_g2|TR29482_c0_g1|TR101394_c0_g1|TR107297_c0_g1|TR107297_c0_g2|TR36478_c0_g1|TR75531_c0_g1|TR2964_c1_g5|TR46977_c0_g1|TR94052_c0_g2|TR94052_c0_g1|TR95953_c0_g1|TR68177_c0_g1|TR22521_c1_g1|TR89574_c0_g1|TR87591_c0_g1|TR5517_c24_g18|TR85…	http://www.genome.jp/kegg-bin/show_pathway?ko00600/K01019%09red/K12350%09red/K12351%09red/K12352%09red/K12353%09red/K12354%09red/K12357%09red/K01441%09red/K01202%09red/K01186%09red/K01189%09red/K00720%09red/K04628%09red/K12309%09red/K04710%09red/K01080%09red/K04708%09red/K12348%09red/K01634%09red/K00654%09red/K07553%09red/K01134%09red/K04712%09red/K04711%09red/K01201%09red/K04717%09red/K04716%09r…
Tryptophan metabolism	KEGG PATHWAY	ko00380	102	102	0.527921	0.643982	TR61890_c0_g1|TR8190_c1_g1|TR76262_c1_g1|TR14607_c0_g1|TR69302_c0_g1|TR34824_c0_g1|TR104285_c0_g1|TR46774_c0_g1|TR10865_c0_g9|TR35832_c4_g32|TR99015_c0_g2|TR57695_c0_g1|TR111799_c0_g1|TR35832_c4_g25|TR48867_c0_g1|TR4720_c0_g1|TR78313_c0_g1|TR69183_c5_g2|TR93680_c0_g1|TR93680_c0_g2|TR92148_c0_g1|TR29749_c0_g1|TR23968_c0_g1|TR27489_c0_g1|TR108439_c1_g1|TR59697_c0_g1|TR41307_c0_g1|TR3049_c0_g1|TR297…	http://www.genome.jp/kegg-bin/show_pathway?ko00380/K00816%09red/K14085%09red/K00486%09red/K03781%09red/K00157%09red/K00626%09red/K01556%09red/K00463%09red/K07408%09red/K00825%09red/K03392%09red/K01432%09red/K00274%09red/K00164%09red/K00149%09red/K07515%09red/K00128%09red/K00452%09red/K00453%09red/K00252%09red/K07511%09red/K07514%09red/K07410%09red/K11182%09red/K00022%09red
Alanine, aspartate and glutamate metabolism	KEGG PATHWAY	ko00250	101	101	0.528058	0.643982	TR19619_c5_g6|TR26553_c0_g1|TR30283_c9_g2|TR31806_c0_g3|TR31806_c0_g2|TR3286_c0_g1|TR19177_c0_g1|TR72748_c0_g1|TR100573_c0_g1|TR110667_c0_g1|TR8784_c0_g1|TR56002_c0_g1|TR7490_c0_g1|TR12634_c0_g1|TR91445_c0_g1|TR27367_c0_g1|TR16793_c0_g1|TR106726_c0_g1|TR2291_c11_g1|TR49686_c0_g1|TR75499_c0_g1|TR65861_c1_g2|TR47886_c1_g1|TR31806_c0_g1|TR54_c0_g2|TR54_c0_g1|TR48130_c1_g1|TR19_c0_g1|TR110908_c0_g1|T…	http://www.genome.jp/kegg-bin/show_pathway?ko00250/K00764%09red/K00814%09red/K01939%09red/K00830%09red/K01915%09red/K01425%09red/K00261%09red/K14455%09red/K14454%09red/K01953%09red/K00139%09red/K11540%09red/K01755%09red/K01756%09red/K00827%09red/K00820%09red/K01437%09red/K13524%09red/K00272%09red/K00294%09red/K01940%09red/K13566%09red/K01580%09red
Hedgehog signaling pathway	KEGG PATHWAY	ko04340	100	100	0.528197	0.643982	TR105959_c0_g1|TR74975_c0_g1|TR74426_c0_g1|TR8379_c0_g1|TR16293_c0_g1|TR5547_c0_g1|TR71849_c0_g2|TR63901_c0_g1|TR40996_c0_g1|TR11091_c0_g1|TR18828_c3_g1|TR53530_c1_g1|TR102811_c0_g1|TR81151_c0_g1|TR86277_c0_g1|TR1503_c0_g1|TR111431_c0_g1|TR18795_c0_g1|TR78226_c0_g1|TR81486_c0_g11|TR40900_c0_g2|TR40900_c0_g1|TR76836_c0_g1|TR33073_c0_g1|TR38831_c0_g1|TR99831_c0_g1|TR100067_c0_g7|TR85372_c0_g1|TR911…	http://www.genome.jp/kegg-bin/show_pathway?ko04340/K00182%09red/K08957%09red/K01384%09red/K08959%09red/K08958%09red/K03083%09red/K04662%09red/K06229%09red/K06228%09red/K11990%09red/K00444%09red/K06225%09red/K06224%09red/K06226%09red/K08960%09red/K01064%09red/K00714%09red/K06233%09red/K04345%09red/K11988%09red/K11989%09red/K16797%09red/K06232%09red/K03362%09red/K06230%09red/K06231%09red/K00572%09r…
Basal transcription factors	KEGG PATHWAY	ko03022	99	99	0.528339	0.643982	TR6822_c0_g1|TR87386_c0_g1|TR92656_c0_g1|TR72947_c0_g1|TR45675_c0_g1|TR38156_c0_g1|TR45146_c0_g1|TR25440_c0_g1|TR70399_c0_g1|TR48265_c0_g1|TR11949_c0_g1|TR91716_c0_g1|TR86358_c0_g1|TR98420_c0_g1|TR4496_c0_g1|TR21469_c0_g1|TR61516_c0_g2|TR61516_c0_g3|TR61516_c0_g1|TR38996_c0_g1|TR26525_c0_g1|TR98992_c0_g1|TR13126_c0_g1|TR3453_c0_g2|TR3453_c0_g1|TR15865_c0_g1|TR11457_c0_g1|TR67863_c0_g2|TR39700_c0_…	http://www.genome.jp/kegg-bin/show_pathway?ko03022/K03143%09red/K03142%09red/K03141%09red/K03144%09red/K03125%09red/K03124%09red/K03127%09red/K03126%09red/K03121%09red/K03120%09red/K03123%09red/K03122%09red/K03129%09red/K03128%09red/K14651%09red/K14650%09red/K06634%09red/K14535%09red/K03136%09red/K03137%09red/K03134%09red/K03135%09red/K03132%09red/K03133%09red/K03130%09red/K03131%09red/K02202%09r…
Cytosolic DNA-sensing pathway	KEGG PATHWAY	ko04623	98	98	0.528483	0.643982	TR29610_c0_g2|TR29610_c0_g1|TR15619_c0_g1|TR106951_c0_g1|TR34840_c0_g1|TR61793_c0_g1|TR7453_c0_g1|TR5372_c0_g1|TR66566_c0_g1|TR110471_c0_g1|TR80011_c0_g1|TR22999_c0_g1|TR92180_c1_g1|TR20587_c0_g1|TR48379_c1_g2|TR48379_c1_g1|TR76160_c0_g1|TR7198_c0_g1|TR77472_c0_g2|TR77472_c0_g1|TR35354_c0_g1|TR103785_c0_g1|TR79513_c0_g1|TR37871_c0_g1|TR89004_c0_g1|TR35463_c0_g1|TR46776_c0_g1|TR46776_c0_g2|TR37053…	http://www.genome.jp/kegg-bin/show_pathway?ko04623/K12799%09red/K07211%09red/K03027%09red/K04735%09red/K04734%09red/K03020%09red/K03007%09red/K03022%09red/K03023%09red/K03024%09red/K03025%09red/K03026%09red/K07210%09red/K03009%09red/K02861%09red/K03019%09red/K05482%09red/K09447%09red/K05405%09red/K12968%09red/K14721%09red/K04519%09red/K08847%09red/K10790%09red/K01370%09red/K03014%09red/K12648%09r…
Glyoxylate and dicarboxylate metabolism	KEGG PATHWAY	ko00630	97	97	0.528628	0.643982	TR30283_c9_g2|TR67630_c0_g2|TR31806_c0_g3|TR31806_c0_g2|TR110667_c0_g1|TR104285_c0_g1|TR66699_c0_g1|TR1515_c0_g1|TR49254_c1_g1|TR98421_c0_g1|TR79866_c0_g1|TR82410_c0_g2|TR82410_c0_g1|TR2291_c11_g1|TR49686_c0_g1|TR48867_c0_g1|TR49254_c0_g1|TR47886_c1_g1|TR31806_c0_g1|TR57103_c0_g1|TR54_c0_g2|TR54_c0_g1|TR18573_c0_g2|TR67630_c0_g1|TR19_c0_g1|TR94210_c0_g1|TR95185_c0_g2|TR108439_c1_g1|TR38540_c0_g1|…	http://www.genome.jp/kegg-bin/show_pathway?ko00630/K03781%09red/K00049%09red/K00026%09red/K05606%09red/K01091%09red/K01966%09red/K11517%09red/K01432%09red/K15788%09red/K01681%09red/K00600%09red/K01965%09red/K02437%09red/K00626%09red/K00830%09red/K01915%09red/K00025%09red/K01847%09red/K01647%09red
Phototransduction - fly	KEGG PATHWAY	ko04745	96	96	0.528776	0.643982	TR16899_c0_g1|TR59023_c0_g1|TR55078_c0_g1|TR74360_c0_g1|TR74360_c0_g2|TR3167_c0_g1|TR91903_c0_g1|TR68529_c0_g1|TR97912_c0_g2|TR107412_c0_g1|TR85305_c0_g2|TR85305_c0_g1|TR83012_c1_g2|TR41291_c0_g1|TR44892_c0_g1|TR90749_c0_g1|TR31862_c0_g1|TR52749_c0_g1|TR102748_c0_g1|TR94028_c0_g1|TR82700_c0_g2|TR27577_c0_g1|TR82700_c0_g1|TR77153_c1_g1|TR45056_c0_g1|TR75008_c0_g1|TR100700_c0_g2|TR25576_c0_g1|TR684…	http://www.genome.jp/kegg-bin/show_pathway?ko04745/K04515%09red/K02677%09red/K05692%09red/K04958%09red/K04547%09red/K00910%09red/K13806%09red/K08834%09red/K05858%09red/K04634%09red/K02183%09red
Malaria	KEGG PATHWAY	ko05144	94	94	0.52908	0.643982	TR79636_c3_g2|TR24251_c0_g1|TR35991_c0_g1|TR111378_c0_g1|TR24251_c0_g2|TR11233_c0_g1|TR28835_c0_g1|TR56788_c0_g1|TR110843_c0_g1|TR71661_c1_g2|TR85264_c0_g1|TR17436_c0_g1|TR42777_c0_g1|TR12395_c0_g1|TR92180_c1_g1|TR85082_c0_g1|TR47782_c0_g2|TR47782_c0_g1|TR48167_c0_g1|TR66226_c0_g1|TR75091_c0_g1|TR98285_c0_g1|TR98285_c0_g2|TR28356_c0_g1|TR102676_c0_g1|TR66508_c0_g1|TR67052_c0_g1|TR61658_c0_g2|TR61…	http://www.genome.jp/kegg-bin/show_pathway?ko05144/K16336%09red/K04550%09red/K13822%09red/K04519%09red/K16857%09red/K13823%09red/K10160%09red/K03161%09red/K03160%09red/K10030%09red/K05099%09red/K06464%09red/K05482%09red/K05405%09red/K05406%09red/K05460%09red/K06576%09red/K04729%09red/K10785%09red/K06527%09red/K06508%09red/K06471%09red/K14624%09red/K06496%09red/K04659%09red/K06257%09red/K13375%09r…
Base excision repair	KEGG PATHWAY	ko03410	93	93	0.529235	0.643982	TR72966_c0_g1|TR21233_c0_g1|TR65549_c0_g1|TR36876_c1_g2|TR36876_c1_g1|TR74383_c0_g1|TR42174_c0_g1|TR64492_c0_g1|TR44301_c1_g2|TR27023_c0_g1|TR44301_c1_g1|TR35003_c0_g1|TR46670_c0_g1|TR38087_c0_g1|TR64087_c0_g1|TR83588_c0_g1|TR47205_c1_g1|TR20000_c0_g1|TR47957_c5_g3|TR22239_c0_g1|TR45911_c0_g1|TR103787_c0_g1|TR27695_c0_g1|TR31337_c0_g1|TR98570_c0_g1|TR9739_c0_g1|TR65054_c0_g1|TR31866_c0_g1|TR78011…	http://www.genome.jp/kegg-bin/show_pathway?ko03410/K10747%09red/K10567%09red/K04802%09red/K02330%09red/K10798%09red/K03648%09red/K03649%09red/K03512%09red/K10771%09red/K10772%09red/K10773%09red/K10569%09red/K10776%09red/K03660%09red/K03575%09red/K02324%09red/K02325%09red/K02326%09red/K02327%09red/K02328%09red/K04799%09red/K03506%09red/K03652%09red/K10800%09red/K03504%09red/K10802%09red/K10803%09r…
Propanoate metabolism	KEGG PATHWAY	ko00640	92	92	0.529393	0.643982	TR68654_c0_g1|TR4720_c0_g1|TR14607_c0_g1|TR88348_c0_g1|TR69302_c0_g1|TR1515_c0_g1|TR10865_c0_g9|TR49977_c1_g1|TR99015_c0_g1|TR107665_c0_g2|TR96690_c0_g2|TR74756_c0_g1|TR68297_c0_g1|TR38903_c0_g1|TR19193_c0_g1|TR78313_c0_g1|TR28895_c0_g2|TR28895_c0_g1|TR15996_c0_g1|TR68149_c3_g1|TR18573_c0_g2|TR103417_c0_g1|TR92148_c0_g1|TR29749_c0_g1|TR29749_c0_g2|TR108439_c1_g1|TR59697_c0_g1|TR12176_c0_g1|TR6023…	http://www.genome.jp/kegg-bin/show_pathway?ko00640/K13524%09red/K00128%09red/K00140%09red/K11262%09red/K05606%09red/K05605%09red/K07511%09red/K00149%09red/K00626%09red/K00249%09red/K01900%09red/K01965%09red/K01899%09red/K14085%09red/K01908%09red/K01895%09red/K01847%09red/K07514%09red/K07515%09red/K00016%09red/K01966%09red
RNA polymerase	KEGG PATHWAY	ko03020	91	91	0.529553	0.643982	TR57788_c1_g1|TR30425_c0_g1|TR42192_c0_g2|TR61793_c0_g1|TR7453_c0_g1|TR50196_c0_g1|TR37138_c0_g1|TR11296_c0_g1|TR82480_c0_g1|TR110471_c0_g1|TR60260_c0_g1|TR22999_c0_g1|TR87139_c0_g1|TR9487_c0_g1|TR42071_c0_g1|TR20587_c0_g1|TR82267_c0_g3|TR32035_c0_g1|TR35354_c0_g1|TR106755_c0_g1|TR32814_c0_g1|TR32814_c0_g2|TR79513_c0_g1|TR37871_c0_g1|TR89004_c0_g1|TR28186_c0_g1|TR46776_c0_g1|TR46776_c0_g2|TR76135…	http://www.genome.jp/kegg-bin/show_pathway?ko03020/K03000%09red/K03020%09red/K03007%09red/K03004%09red/K03005%09red/K03024%09red/K03025%09red/K03026%09red/K03027%09red/K03008%09red/K03009%09red/K02999%09red/K14721%09red/K03015%09red/K03014%09red/K03017%09red/K03016%09red/K03011%09red/K03010%09red/K03013%09red/K03012%09red/K03019%09red/K03018%09red/K03006%09red/K03021%09red/K03022%09red/K03023%09r…
Aldosterone-regulated sodium reabsorption	KEGG PATHWAY	ko04960	90	90	0.529716	0.643982	TR85661_c0_g1|TR86676_c0_g1|TR79260_c0_g1|TR33373_c0_g1|TR64120_c0_g2|TR64120_c0_g1|TR1666_c0_g1|TR53418_c6_g8|TR11095_c0_g1|TR25617_c0_g1|TR74043_c0_g1|TR53684_c0_g1|TR2421_c0_g1|TR25882_c24_g11|TR35304_c0_g1|TR59992_c0_g1|TR22520_c0_g1|TR70970_c0_g1|TR45114_c0_g2|TR60663_c1_g1|TR6912_c1_g2|TR84490_c0_g1|TR75308_c0_g1|TR100700_c0_g2|TR34102_c0_g1|TR41199_c0_g1|TR71667_c0_g1|TR106922_c0_g1|TR1069…	http://www.genome.jp/kegg-bin/show_pathway?ko04960/K01539%09red/K00071%09red/K04995%09red/K04527%09red/K08555%09red/K02677%09red/K05459%09red/K13302%09red/K13358%09red/K06276%09red/K01540%09red/K00922%09red/K16172%09red/K13305%09red/K04371%09red/K07827%09red/K02649%09red
Drug metabolism - other enzymes	KEGG PATHWAY	ko00983	90	90	0.529716	0.643982	TR87173_c0_g1|TR55301_c0_g1|TR12791_c0_g1|TR12791_c0_g2|TR106557_c0_g1|TR84134_c0_g1|TR55927_c0_g1|TR50935_c0_g2|TR50935_c0_g1|TR71068_c0_g1|TR101145_c0_g1|TR105462_c0_g1|TR89857_c0_g1|TR80163_c13_g2|TR107969_c0_g6|TR34684_c0_g1|TR59971_c0_g1|TR104620_c0_g1|TR101321_c0_g1|TR101321_c0_g2|TR87096_c0_g2|TR51175_c0_g1|TR1411_c0_g2|TR1411_c0_g1|TR7083_c0_g1|TR22226_c0_g1|TR75189_c0_g1|TR7646_c0_g1|TR2…	http://www.genome.jp/kegg-bin/show_pathway?ko00983/K00757%09red/K00857%09red/K07424%09red/K00088%09red/K00106%09red/K01195%09red/K00207%09red/K01951%09red/K01431%09red/K00760%09red/K01519%09red/K01489%09red/K00622%09red/K13421%09red/K00569%09red/K03927%09red/K00699%09red/K00876%09red/K00758%09red/K01464%09red
Porphyrin and chlorophyll metabolism	KEGG PATHWAY	ko00860	89	89	0.529882	0.643982	TR108625_c0_g1|TR12791_c0_g1|TR12791_c0_g2|TR32949_c0_g1|TR60472_c0_g1|TR81057_c0_g1|TR23627_c0_g1|TR111335_c0_g1|TR35993_c0_g1|TR92917_c1_g1|TR21970_c0_g1|TR54189_c0_g1|TR38712_c0_g1|TR79059_c0_g1|TR20004_c0_g1|TR90562_c0_g1|TR20004_c0_g2|TR43418_c16_g1|TR104562_c0_g1|TR51175_c0_g1|TR22226_c0_g1|TR81722_c0_g2|TR81722_c0_g1|TR8040_c3_g1|TR7646_c0_g1|TR4827_c0_g1|TR92590_c0_g1|TR33886_c0_g1|TR2504…	http://www.genome.jp/kegg-bin/show_pathway?ko00860/K02257%09red/K01749%09red/K02259%09red/K01764%09red/K00522%09red/K00643%09red/K14163%09red/K00228%09red/K01599%09red/K01698%09red/K01772%09red/K01719%09red/K13625%09red/K13624%09red/K05901%09red/K01195%09red/K00231%09red/K00214%09red/K00699%09red/K01885%09red/K00798%09red/K00510%09red
Cocaine addiction	KEGG PATHWAY	ko05030	89	89	0.529882	0.643982	TR23608_c0_g1|TR102359_c0_g1|TR105959_c0_g1|TR11814_c4_g10|TR3168_c0_g1|TR3168_c0_g2|TR20457_c7_g13|TR8983_c0_g1|TR80011_c0_g1|TR74040_c0_g1|TR8190_c1_g1|TR53398_c0_g1|TR102211_c2_g1|TR85372_c0_g1|TR103785_c0_g1|TR76836_c0_g1|TR91316_c0_g1|TR26377_c0_g2|TR26377_c0_g1|TR80676_c0_g1|TR32305_c0_g1|TR70528_c0_g2|TR70528_c0_g1|TR53619_c1_g1|TR99406_c0_g1|TR32363_c0_g1|TR110098_c2_g1|TR15951_c0_g3|TR10…	http://www.genome.jp/kegg-bin/show_pathway?ko05030/K04735%09red/K02090%09red/K08045%09red/K15494%09red/K00501%09red/K04374%09red/K09048%09red/K09049%09red/K05213%09red/K09047%09red/K05198%09red/K04630%09red/K09029%09red/K00274%09red/K04345%09red/K04448%09red/K05870%09red/K04450%09red/K11828%09red/K02580%09red/K04632%09red/K08155%09red/K15839%09red
Fatty acid elongation	KEGG PATHWAY	ko00062	88	88	0.530051	0.643982	TR68820_c0_g19|TR68820_c0_g18|TR68820_c0_g13|TR68820_c0_g12|TR68820_c0_g10|TR68820_c0_g17|TR68820_c0_g16|TR68820_c0_g15|TR68820_c0_g14|TR76262_c1_g1|TR77469_c0_g2|TR77469_c0_g3|TR77469_c0_g1|TR105412_c0_g1|TR105412_c0_g3|TR105412_c0_g2|TR26609_c0_g1|TR69302_c0_g1|TR68820_c0_g9|TR68820_c0_g8|TR68820_c0_g3|TR68820_c0_g2|TR68820_c0_g1|TR68820_c0_g7|TR68820_c0_g6|TR68820_c0_g5|TR68820_c0_g4|TR95539_c…	http://www.genome.jp/kegg-bin/show_pathway?ko00062/K10205%09red/K01068%09red/K07511%09red/K10203%09red/K10703%09red/K10258%09red/K01074%09red/K07509%09red/K07508%09red/K07512%09red/K10244%09red/K10247%09red/K10249%09red/K17360%09red/K10250%09red/K07515%09red/K10251%09red/K00022%09red
Galactose metabolism	KEGG PATHWAY	ko00052	85	85	0.530574	0.643982	TR94447_c0_g1|TR58849_c0_g1|TR85491_c0_g1|TR79556_c0_g1|TR25324_c0_g1|TR52883_c5_g1|TR88713_c0_g1|TR48926_c0_g1|TR80494_c0_g1|TR107727_c1_g1|TR8864_c0_g1|TR40038_c0_g1|TR64463_c0_g1|TR41591_c0_g1|TR65722_c0_g1|TR91493_c0_g1|TR111815_c0_g1|TR86710_c0_g1|TR111815_c0_g2|TR89201_c0_g1|TR19400_c0_g2|TR44001_c5_g5|TR66979_c0_g1|TR28690_c0_g2|TR3526_c0_g1|TR19400_c0_g1|TR42883_c0_g1|TR59263_c0_g1|TR4400…	http://www.genome.jp/kegg-bin/show_pathway?ko00052/K00965%09red/K15779%09red/K07966%09red/K00850%09red/K00844%09red/K01189%09red/K07967%09red/K00963%09red/K12407%09red/K01835%09red/K12309%09red/K01784%09red/K00011%09red/K12316%09red/K12047%09red/K01084%09red/K00849%09red
Pentose phosphate pathway	KEGG PATHWAY	ko00030	83	83	0.530939	0.643982	TR72353_c0_g1|TR60871_c0_g1|TR72353_c0_g3|TR72353_c0_g2|TR67729_c0_g1|TR9301_c0_g1|TR48926_c0_g1|TR2155_c0_g1|TR80494_c0_g1|TR73646_c0_g1|TR40038_c0_g1|TR111574_c0_g2|TR41591_c0_g1|TR76854_c0_g1|TR3795_c0_g1|TR86710_c0_g1|TR972_c0_g2|TR89201_c0_g1|TR7634_c0_g1|TR60871_c0_g2|TR110424_c0_g1|TR78516_c0_g1|TR48365_c0_g1|TR3526_c0_g1|TR100945_c0_g1|TR36913_c0_g1|TR37609_c0_g1|TR100129_c0_g1|TR15662_c0…	http://www.genome.jp/kegg-bin/show_pathway?ko00030/K15779%09red/K03841%09red/K00850%09red/K00852%09red/K01835%09red/K00615%09red/K13937%09red/K01807%09red/K01053%09red/K01057%09red/K00948%09red/K01623%09red/K01783%09red/K01810%09red/K00036%09red/K00616%09red/K01619%09red/K00033%09red
Mismatch repair	KEGG PATHWAY	ko03430	81	81	0.531316	0.643982	TR33453_c0_g1|TR42122_c0_g1|TR42122_c0_g2|TR612_c0_g1|TR40162_c0_g2|TR56205_c0_g2|TR56205_c0_g1|TR23817_c0_g1|TR31866_c0_g1|TR77886_c0_g1|TR43552_c0_g1|TR93932_c0_g1|TR88146_c0_g1|TR80441_c0_g1|TR37268_c0_g1|TR81291_c0_g2|TR84291_c0_g1|TR110580_c1_g1|TR8930_c0_g1|TR95696_c0_g1|TR92613_c0_g1|TR76130_c0_g1|TR53747_c0_g1|TR26881_c0_g1|TR78011_c0_g1|TR45291_c0_g1|TR2044_c1_g3|TR2044_c1_g2|TR2044_c1_g…	http://www.genome.jp/kegg-bin/show_pathway?ko03430/K10756%09red/K08734%09red/K08737%09red/K10746%09red/K10740%09red/K10755%09red/K03111%09red/K10754%09red/K10858%09red/K07466%09red/K08739%09red/K10747%09red/K04802%09red/K08736%09red/K02327%09red/K02328%09red/K08735%09red/K10739%09red/K03505%09red/K03504%09red
Carbon fixation in photosynthetic organisms	KEGG PATHWAY	ko00710	77	77	0.532116	0.643982	TR19619_c5_g6|TR72353_c0_g1|TR72353_c0_g3|TR72353_c0_g2|TR36405_c0_g1|TR98030_c0_g1|TR11952_c0_g1|TR27411_c0_g2|TR52488_c0_g2|TR78516_c0_g1|TR2155_c0_g1|TR11713_c0_g1|TR95185_c0_g1|TR82302_c3_g2|TR63921_c0_g1|TR87104_c0_g1|TR76854_c0_g1|TR64171_c0_g1|TR52744_c0_g1|TR972_c0_g2|TR972_c0_g1|TR14779_c1_g1|TR110424_c0_g1|TR50587_c0_g1|TR44076_c0_g2|TR17646_c0_g1|TR111574_c0_g2|TR2728_c0_g1|TR27411_c0_…	http://www.genome.jp/kegg-bin/show_pathway?ko00710/K00134%09red/K14455%09red/K14454%09red/K00615%09red/K00814%09red/K01803%09red/K01783%09red/K01807%09red/K01623%09red/K11214%09red/K03841%09red/K00927%09red/K00025%09red/K00029%09red/K00026%09red
Fat digestion and absorption	KEGG PATHWAY	ko04975	76	76	0.532326	0.643982	TR77186_c0_g6|TR77186_c0_g7|TR77186_c0_g4|TR77186_c0_g5|TR77186_c0_g2|TR77186_c0_g3|TR46999_c0_g1|TR77186_c0_g1|TR91461_c0_g1|TR67916_c0_g1|TR26839_c0_g1|TR107280_c0_g1|TR57031_c0_g3|TR57031_c0_g2|TR57031_c0_g1|TR25071_c0_g5|TR28546_c0_g1|TR51713_c0_g1|TR86595_c1_g1|TR107002_c0_g1|TR77186_c0_g10|TR43637_c0_g1|TR46991_c0_g1|TR108430_c0_g1|TR46991_c0_g2|TR3934_c0_g2|TR87883_c0_g2|TR2728_c0_g1|TR294…	http://www.genome.jp/kegg-bin/show_pathway?ko04975/K01047%09red/K14455%09red/K14457%09red/K05683%09red/K08760%09red/K13885%09red/K14461%09red/K14462%09red/K14463%09red/K12298%09red/K08751%09red/K13509%09red/K08757%09red/K11160%09red/K01080%09red/K06259%09red/K11155%09red/K05641%09red
SNARE interactions in vesicular transport	KEGG PATHWAY	ko04130	75	75	0.532539	0.643982	TR56648_c1_g1|TR87178_c0_g1|TR12385_c0_g1|TR40883_c5_g33|TR43140_c0_g1|TR40883_c5_g18|TR40883_c5_g17|TR111773_c0_g1|TR25373_c0_g1|TR33794_c0_g1|TR43600_c0_g1|TR97616_c0_g1|TR40883_c5_g31|TR51631_c0_g1|TR58623_c0_g1|TR86261_c0_g1|TR86261_c0_g2|TR71863_c0_g1|TR40883_c5_g38|TR107224_c0_g1|TR107164_c1_g1|TR90023_c0_g1|TR34766_c0_g1|TR105024_c0_g1|TR90833_c0_g1|TR16461_c0_g1|TR73251_c1_g1|TR48394_c0_g…	http://www.genome.jp/kegg-bin/show_pathway?ko04130/K08501%09red/K08507%09red/K08504%09red/K08508%09red/K08509%09red/K08487%09red/K08486%09red/K08489%09red/K08488%09red/K08513%09red/K08512%09red/K08515%09red/K08514%09red/K08517%09red/K08516%09red/K08495%09red/K08496%09red/K08497%09red/K08490%09red/K08491%09red/K08492%09red/K08493%09red/K08498%09red/K13502%09red/K13505%09red
Intestinal immune network for IgA production	KEGG PATHWAY	ko04672	75	75	0.532539	0.643982	TR2388_c0_g3|TR37974_c0_g1|TR81228_c0_g2|TR43597_c0_g1|TR9577_c0_g1|TR95569_c0_g1|TR79803_c0_g1|TR44974_c1_g2|TR10578_c0_g1|TR24962_c0_g1|TR104008_c0_g1|TR105593_c0_g1|TR93726_c0_g1|TR62417_c0_g1|TR98744_c0_g1|TR43043_c0_g1|TR95569_c0_g5|TR56788_c0_g1|TR87704_c0_g1|TR87704_c0_g2|TR29986_c0_g1|TR78498_c0_g1|TR95569_c1_g1|TR77677_c0_g1|TR77424_c1_g1|TR66954_c1_g2|TR18620_c0_g2|TR61096_c0_g2|TR95569…	http://www.genome.jp/kegg-bin/show_pathway?ko04672/K06856%09red/K13073%09red/K06752%09red/K10785%09red/K10989%09red/K05074%09red/K03159%09red/K04184%09red/K04466%09red/K13072%09red/K03161%09red/K04189%09red/K06483%09red/K05433%09red/K13375%09red/K03160%09red/K05405%09red/K05475%09red/K10031%09red/K05476%09red
Nicotinate and nicotinamide metabolism	KEGG PATHWAY	ko00760	73	73	0.53298	0.643982	TR109417_c0_g1|TR99435_c4_g22|TR5359_c0_g1|TR42516_c0_g1|TR97855_c0_g1|TR16002_c5_g1|TR89933_c0_g2|TR89933_c0_g1|TR30341_c0_g1|TR12023_c0_g1|TR99435_c4_g12|TR107458_c0_g1|TR77971_c0_g1|TR100206_c0_g1|TR66290_c0_g1|TR87432_c0_g2|TR104954_c0_g1|TR5346_c0_g1|TR99435_c4_g20|TR91562_c0_g1|TR91562_c0_g2|TR111654_c0_g2|TR50698_c0_g1|TR32242_c0_g1|TR21625_c0_g1|TR112276_c0_g1|TR105797_c0_g1|TR108004_c0_g…	http://www.genome.jp/kegg-bin/show_pathway?ko00760/K00323%09red/K03783%09red/K06210%09red/K00157%09red/K03462%09red/K00858%09red/K01513%09red/K01950%09red/K00763%09red/K10524%09red/K00541%09red/K01081%09red/K03426%09red
Carbon fixation pathways in prokaryotes	KEGG PATHWAY	ko00720	71	71	0.533439	0.643982	TR108439_c1_g1|TR83838_c11_g31|TR83838_c11_g1|TR83838_c11_g2|TR107426_c0_g1|TR66420_c0_g1|TR83838_c11_g38|TR83838_c11_g4|TR66420_c0_g2|TR95924_c1_g1|TR67630_c0_g2|TR67630_c0_g1|TR111534_c2_g10|TR42719_c2_g13|TR75205_c0_g1|TR57617_c0_g1|TR18573_c0_g2|TR68654_c0_g1|TR55101_c0_g1|TR2001_c0_g1|TR49705_c0_g1|TR108539_c0_g1|TR83838_c11_g24|TR86965_c0_g1|TR20537_c0_g1|TR83838_c11_g21|TR19193_c0_g1|TR431…	http://www.genome.jp/kegg-bin/show_pathway?ko00720/K05606%09red/K01958%09red/K00297%09red/K01679%09red/K01965%09red/K01681%09red/K01966%09red/K01648%09red/K01895%09red/K01847%09red/K00626%09red/K00031%09red
Primary immunodeficiency	KEGG PATHWAY	ko05340	70	70	0.533676	0.643982	TR40557_c1_g1|TR29610_c0_g2|TR16794_c0_g1|TR12236_c0_g2|TR37974_c0_g1|TR64805_c0_g1|TR35114_c0_g3|TR35114_c0_g2|TR59576_c0_g1|TR28932_c0_g1|TR30144_c0_g4|TR29610_c0_g1|TR99726_c0_g1|TR17554_c0_g1|TR33688_c0_g1|TR85912_c0_g1|TR49247_c0_g1|TR35114_c0_g1|TR71096_c0_g1|TR103584_c0_g1|TR56788_c0_g1|TR95759_c0_g1|TR61692_c0_g1|TR81471_c0_g1|TR63744_c0_g3|TR63744_c0_g1|TR9577_c0_g1|TR86163_c0_g1|TR51895…	http://www.genome.jp/kegg-bin/show_pathway?ko05340/K05654%09red/K10989%09red/K10887%09red/K16056%09red/K07210%09red/K03161%09red/K03160%09red/K07370%09red/K07371%09red/K08061%09red/K08060%09red/K08062%09red/K03648%09red/K05653%09red/K06856%09red/K05070%09red/K05072%09red/K05856%09red/K07360%09red/K06506%09red/K06478%09red/K06458%09red/K01488%09red/K06451%09red
Type I diabetes mellitus	KEGG PATHWAY	ko04940	70	70	0.533676	0.643982	TR95569_c0_g1|TR43597_c0_g1|TR96321_c0_g1|TR42204_c2_g5|TR79803_c0_g1|TR44974_c1_g2|TR44974_c1_g3|TR6011_c0_g2|TR6011_c0_g3|TR6011_c0_g1|TR110889_c0_g1|TR64475_c0_g1|TR93726_c0_g1|TR85808_c0_g1|TR74218_c0_g1|TR74316_c0_g1|TR107907_c0_g1|TR78498_c0_g1|TR71931_c0_g1|TR77424_c1_g1|TR36057_c0_g1|TR18620_c0_g2|TR27925_c0_g1|TR95569_c1_g1|TR87105_c0_g2|TR21473_c0_g1|TR82138_c0_g2|TR48774_c0_g1|TR66954_…	http://www.genome.jp/kegg-bin/show_pathway?ko04940/K06751%09red/K04389%09red/K06752%09red/K10785%09red/K05406%09red/K04390%09red/K04519%09red/K05468%09red/K01580%09red/K07817%09red/K04077%09red/K07818%09red/K01294%09red
Biosynthesis of unsaturated fatty acids	KEGG PATHWAY	ko01040	70	70	0.533676	0.643982	TR88770_c0_g1|TR61136_c0_g1|TR12645_c0_g1|TR17571_c0_g1|TR59494_c0_g1|TR77469_c0_g2|TR43941_c0_g2|TR77469_c0_g3|TR43941_c0_g1|TR93316_c0_g1|TR105162_c0_g1|TR26609_c0_g1|TR69302_c0_g1|TR101579_c0_g1|TR28800_c24_g5|TR29749_c1_g1|TR104549_c0_g8|TR110313_c0_g1|TR91328_c0_g1|TR94321_c0_g1|TR16896_c0_g10|TR57035_c0_g1|TR3486_c0_g1|TR95539_c0_g1|TR3486_c0_g2|TR106759_c0_g1|TR4867_c0_g1|TR16896_c0_g4|TR1…	http://www.genome.jp/kegg-bin/show_pathway?ko01040/K10205%09red/K01068%09red/K10203%09red/K10703%09red/K00507%09red/K00232%09red/K10244%09red/K10224%09red/K10258%09red/K07753%09red/K17360%09red/K07513%09red/K10226%09red/K07515%09red/K10251%09red
MAPK signaling pathway - yeast	KEGG PATHWAY	ko04011	69	69	0.533918	0.643982	TR42027_c0_g1|TR89696_c0_g5|TR80618_c0_g1|TR89696_c0_g2|TR103515_c0_g1|TR12711_c0_g1|TR93628_c0_g1|TR50635_c0_g1|TR91876_c0_g1|TR93895_c0_g1|TR75164_c0_g1|TR6188_c0_g1|TR46263_c0_g1|TR99135_c1_g1|TR44619_c0_g1|TR100238_c0_g1|TR51708_c0_g2|TR33201_c0_g1|TR24787_c0_g1|TR87328_c3_g3|TR111765_c0_g1|TR66004_c0_g1|TR49399_c0_g1|TR88583_c0_g1|TR37863_c0_g1|TR12167_c0_g1|TR27564_c0_g1|TR68688_c0_g1|TR413…	http://www.genome.jp/kegg-bin/show_pathway?ko04011/K09448%09red/K09291%09red/K04409%09red/K04513%09red/K02677%09red/K04464%09red/K01759%09red/K04441%09red/K04393%09red
One carbon pool by folate	KEGG PATHWAY	ko00670	68	68	0.534165	0.643982	TR6119_c0_g1|TR55923_c1_g1|TR4699_c0_g1|TR5899_c0_g2|TR5899_c0_g1|TR63697_c0_g1|TR100929_c0_g1|TR104001_c0_g1|TR62190_c0_g1|TR8459_c0_g1|TR55326_c0_g3|TR21652_c0_g1|TR90987_c0_g1|TR90031_c0_g1|TR55326_c0_g10|TR18288_c0_g1|TR55326_c0_g1|TR30677_c3_g1|TR87846_c0_g3|TR65160_c0_g1|TR65510_c0_g1|TR65160_c0_g2|TR67866_c0_g1|TR57162_c1_g1|TR31184_c3_g1|TR55326_c0_g11|TR63468_c0_g1|TR9341_c0_g1|TR87846_c…	http://www.genome.jp/kegg-bin/show_pathway?ko00670/K13403%09red/K13402%09red/K00289%09red/K00288%09red/K00297%09red/K00287%09red/K13990%09red/K00560%09red/K00600%09red/K00602%09red/K00605%09red/K00604%09red/K01934%09red/K11787%09red/K00548%09red
Nitrogen metabolism	KEGG PATHWAY	ko00910	67	67	0.534418	0.643982	TR87671_c0_g1|TR29919_c1_g5|TR76534_c0_g1|TR34722_c0_g1|TR104001_c0_g1|TR57997_c0_g2|TR31806_c0_g3|TR57997_c0_g1|TR40802_c0_g1|TR64343_c0_g1|TR92084_c0_g1|TR28395_c0_g1|TR43724_c0_g1|TR10219_c0_g1|TR106578_c0_g1|TR12161_c0_g1|TR81271_c0_g1|TR110667_c0_g1|TR56002_c0_g1|TR29919_c1_g3|TR87388_c0_g1|TR28395_c0_g2|TR85221_c0_g1|TR56388_c0_g1|TR105947_c0_g1|TR88385_c0_g1|TR16645_c0_g1|TR27367_c0_g1|TR5…	http://www.genome.jp/kegg-bin/show_pathway?ko00910/K01672%09red/K00261%09red/K00411%09red/K00412%09red/K00413%09red/K01953%09red/K03521%09red/K03522%09red/K00605%09red/K01915%09red/K01425%09red
Mineral absorption	KEGG PATHWAY	ko04978	67	67	0.534418	0.643982	TR22503_c0_g1|TR70970_c0_g1|TR28287_c0_g2|TR30440_c0_g1|TR43319_c0_g1|TR64491_c0_g2|TR18739_c0_g1|TR26032_c0_g1|TR32824_c0_g1|TR102497_c0_g1|TR54189_c0_g1|TR41670_c0_g1|TR89292_c0_g1|TR16321_c0_g1|TR107956_c0_g1|TR71925_c0_g1|TR56744_c0_g2|TR1666_c0_g1|TR108966_c0_g13|TR88575_c0_g1|TR61687_c0_g1|TR18939_c0_g1|TR33886_c0_g1|TR25046_c0_g1|TR16344_c0_g1|TR60472_c0_g1|TR37647_c4_g1|TR54916_c0_g1|TR19…	http://www.genome.jp/kegg-bin/show_pathway?ko04978/K04982%09red/K07213%09red/K00522%09red/K01540%09red/K12347%09red/K14704%09red/K05011%09red/K01539%09red/K05334%09red/K14710%09red/K08539%09red/K00510%09red/K13625%09red/K04975%09red/K14685%09red/K14686%09red/K08370%09red/K14736%09red/K14078%09red/K14158%09red/K14739%09red/K14688%09red
Homologous recombination	KEGG PATHWAY	ko03440	67	67	0.534418	0.643982	TR42122_c0_g1|TR42122_c0_g2|TR100669_c0_g1|TR31866_c0_g1|TR93611_c0_g1|TR78011_c0_g1|TR37268_c0_g1|TR84291_c0_g1|TR25104_c0_g1|TR1106_c0_g1|TR13449_c0_g1|TR98836_c0_g1|TR90548_c13_g2|TR99953_c0_g2|TR21538_c0_g1|TR64712_c0_g1|TR95696_c0_g1|TR14375_c0_g1|TR48331_c0_g1|TR81291_c0_g2|TR14375_c0_g2|TR89401_c0_g1|TR75497_c0_g1|TR89401_c0_g2|TR78160_c0_g1|TR12494_c0_g1|TR51344_c0_g1|TR61119_c0_g1|TR6992…	http://www.genome.jp/kegg-bin/show_pathway?ko03440/K10882%09red/K10740%09red/K10880%09red/K10881%09red/K10877%09red/K03165%09red/K08991%09red/K10871%09red/K10870%09red/K08775%09red/K10875%09red/K10739%09red/K03111%09red/K02327%09red/K02328%09red/K10869%09red/K10901%09red/K10865%09red/K10866%09red/K07466%09red/K03505%09red/K03504%09red
Retinol metabolism	KEGG PATHWAY	ko00830	67	67	0.534418	0.643982	TR52402_c0_g2|TR26457_c0_g1|TR52402_c0_g1|TR73144_c0_g1|TR70639_c0_g1|TR49175_c0_g1|TR82849_c0_g1|TR81867_c7_g2|TR53524_c0_g1|TR53524_c0_g2|TR83749_c0_g1|TR38561_c0_g1|TR88778_c0_g1|TR12791_c0_g2|TR34003_c0_g1|TR50574_c0_g3|TR46223_c0_g2|TR34824_c0_g1|TR104954_c0_g1|TR59197_c0_g1|TR59197_c0_g2|TR81172_c20_g21|TR50574_c0_g1|TR57815_c0_g1|TR56494_c0_g1|TR51263_c0_g1|TR54383_c0_g2|TR54383_c0_g3|TR54…	http://www.genome.jp/kegg-bin/show_pathway?ko00830/K09516%09red/K00678%09red/K15734%09red/K12664%09red/K00157%09red/K12665%09red/K00515%09red/K00061%09red/K07408%09red/K00699%09red/K07424%09red/K07249%09red/K11146%09red/K11147%09red/K11157%09red/K00121%09red/K11155%09red/K11153%09red/K11152%09red/K11151%09red/K11150%09red
Proximal tubule bicarbonate reclamation	KEGG PATHWAY	ko04964	66	66	0.534677	0.643982	TR2428_c0_g2|TR70970_c0_g1|TR2428_c0_g1|TR29919_c1_g5|TR27411_c0_g3|TR102497_c0_g1|TR54504_c0_g1|TR95185_c0_g2|TR89292_c0_g1|TR21146_c0_g1|TR21146_c0_g2|TR61412_c1_g12|TR61412_c1_g13|TR1666_c0_g1|TR61412_c1_g11|TR106578_c0_g1|TR56002_c0_g1|TR27411_c0_g2|TR29919_c1_g3|TR27411_c0_g1|TR19454_c0_g2|TR85120_c0_g2|TR52397_c0_g1|TR34722_c0_g1|TR31163_c0_g1|TR105947_c0_g1|TR17249_c0_g2|TR85300_c0_g1|TR27…	http://www.genome.jp/kegg-bin/show_pathway?ko04964/K01539%09red/K00261%09red/K01540%09red/K01596%09red/K00025%09red/K13577%09red/K13576%09red/K13575%09red/K09864%09red/K01425%09red
Butanoate metabolism	KEGG PATHWAY	ko00650	66	66	0.534677	0.643982	TR108439_c1_g1|TR44852_c0_g1|TR72476_c0_g1|TR11838_c0_g1|TR42204_c2_g5|TR107426_c0_g1|TR104022_c0_g1|TR19193_c0_g1|TR6064_c0_g2|TR76262_c1_g1|TR6064_c0_g1|TR73982_c0_g2|TR45243_c0_g1|TR69062_c0_g1|TR57617_c0_g1|TR69302_c0_g1|TR70475_c0_g1|TR29749_c1_g1|TR24275_c0_g2|TR52356_c0_g1|TR24275_c0_g1|TR76262_c0_g1|TR3705_c0_g1|TR107508_c0_g1|TR3486_c0_g2|TR50076_c0_g1|TR2239_c1_g1|TR86502_c0_g1|TR77681_…	http://www.genome.jp/kegg-bin/show_pathway?ko00650/K13524%09red/K01027%09red/K00022%09red/K00019%09red/K07511%09red/K00161%09red/K00139%09red/K00626%09red/K00248%09red/K00162%09red/K01907%09red/K00109%09red/K01896%09red/K01640%09red/K01641%09red/K07514%09red/K07515%09red/K01580%09red
Linoleic acid metabolism	KEGG PATHWAY	ko00591	66	66	0.534677	0.643982	TR11118_c0_g1|TR58875_c0_g1|TR107755_c9_g2|TR63417_c3_g1|TR8218_c1_g3|TR107280_c0_g1|TR55689_c1_g1|TR55689_c9_g22|TR55689_c1_g2|TR106563_c0_g2|TR35087_c0_g1|TR72313_c0_g2|TR55689_c9_g28|TR55689_c9_g29|TR30767_c0_g1|TR51713_c0_g1|TR108430_c0_g1|TR55689_c9_g20|TR55689_c9_g21|TR13747_c0_g1|TR55689_c9_g23|TR14313_c0_g1|TR55689_c9_g27|TR55689_c9_g9|TR90340_c8_g8|TR74634_c0_g1|TR82849_c0_g1|TR55689_c9_…	http://www.genome.jp/kegg-bin/show_pathway?ko00591/K14621%09red/K16817%09red/K16343%09red/K16342%09red/K01047%09red/K07418%09red/K07424%09red
Autoimmune thyroid disease	KEGG PATHWAY	ko05320	65	65	0.534941	0.643982	TR37974_c0_g1|TR43597_c0_g1|TR36057_c0_g1|TR79803_c0_g1|TR44974_c1_g2|TR95569_c0_g8|TR6011_c0_g2|TR6011_c0_g3|TR6011_c0_g1|TR6139_c0_g1|TR14414_c0_g1|TR93726_c0_g1|TR74218_c0_g1|TR15619_c0_g1|TR44900_c0_g1|TR56788_c0_g1|TR78498_c0_g1|TR71931_c0_g1|TR77424_c1_g1|TR18620_c0_g2|TR95569_c1_g1|TR87105_c0_g2|TR13825_c0_g1|TR82138_c0_g2|TR48774_c0_g1|TR66954_c1_g2|TR64560_c0_g1|TR110986_c0_g1|TR6011_c0_…	http://www.genome.jp/kegg-bin/show_pathway?ko05320/K06751%09red/K06856%09red/K06752%09red/K10785%09red/K04389%09red/K06538%09red/K04390%09red/K03160%09red/K10809%09red/K03161%09red/K07818%09red/K00431%09red/K05414%09red
Glycosaminoglycan biosynthesis - heparan sulfate / heparin	KEGG PATHWAY	ko00534	63	63	0.535489	0.643982	TR90075_c0_g2|TR57880_c0_g1|TR90075_c0_g1|TR94818_c0_g1|TR50081_c0_g1|TR19843_c0_g1|TR92088_c0_g1|TR70571_c0_g1|TR70571_c0_g2|TR103810_c0_g1|TR26962_c0_g1|TR5851_c0_g1|TR62663_c0_g1|TR6926_c0_g1|TR111318_c1_g1|TR94265_c0_g1|TR35569_c0_g1|TR111318_c0_g1|TR27957_c0_g1|TR100689_c0_g1|TR45203_c1_g1|TR104048_c0_g1|TR50982_c0_g1|TR50982_c0_g2|TR75627_c0_g1|TR88563_c0_g1|TR13760_c0_g1|TR63765_c0_g1|TR22…	http://www.genome.jp/kegg-bin/show_pathway?ko00534/K01024%09red/K02370%09red/K02369%09red/K00734%09red/K01793%09red/K02514%09red/K10158%09red/K02366%09red/K02577%09red/K02576%09red/K00771%09red/K02367%09red/K02513%09red/K00733%09red/K08102%09red/K07809%09red
Glycosaminoglycan biosynthesis - chondroitin sulfate / dermatan sulfate	KEGG PATHWAY	ko00532	62	62	0.535772	0.643982	TR14807_c0_g1|TR93714_c0_g2|TR93714_c0_g1|TR51561_c0_g1|TR45316_c0_g1|TR77875_c0_g1|TR39678_c1_g1|TR45203_c1_g1|TR50081_c0_g1|TR97753_c0_g1|TR69087_c0_g1|TR37481_c0_g1|TR69087_c0_g2|TR73461_c0_g1|TR7440_c0_g1|TR5851_c0_g1|TR80352_c0_g1|TR65070_c0_g1|TR39678_c0_g1|TR94265_c0_g1|TR94824_c0_g1|TR9595_c0_g2|TR108516_c0_g2|TR108516_c0_g1|TR27296_c0_g2|TR104048_c0_g1|TR107645_c2_g1|TR40346_c0_g1|TR8557…	http://www.genome.jp/kegg-bin/show_pathway?ko00532/K08106%09red/K04742%09red/K04743%09red/K01020%09red/K01794%09red/K00734%09red/K03193%09red/K10158%09red/K07779%09red/K00733%09red/K00771%09red/K08105%09red/K13499%09red/K03419%09red/K00746%09red/K00747%09red
Protein export	KEGG PATHWAY	ko03060	62	62	0.535772	0.643982	TR101515_c0_g1|TR98141_c0_g1|TR81772_c0_g1|TR95991_c0_g1|TR88843_c0_g1|TR7427_c0_g1|TR34952_c0_g1|TR20579_c0_g2|TR84288_c0_g1|TR81137_c1_g1|TR20130_c0_g1|TR92570_c0_g2|TR34808_c0_g1|TR93186_c0_g1|TR82067_c11_g1|TR6485_c0_g1|TR54525_c0_g1|TR102991_c0_g1|TR88092_c0_g1|TR10638_c0_g1|TR104256_c0_g1|TR22563_c0_g1|TR30637_c0_g1|TR33733_c0_g1|TR4392_c0_g1|TR4392_c0_g2|TR110657_c0_g1|TR68149_c0_g1|TR2061…	http://www.genome.jp/kegg-bin/show_pathway?ko03060/K03104%09red/K03217%09red/K09481%09red/K12272%09red/K09540%09red/K10956%09red/K12946%09red/K13280%09red/K07342%09red/K12275%09red/K09490%09red/K09647%09red/K03109%09red/K03108%09red/K03107%09red/K03106%09red/K09648%09red/K13431%09red/K12947%09red/K12948%09red
African trypanosomiasis	KEGG PATHWAY	ko05143	61	61	0.536063	0.643982	TR16899_c0_g1|TR92683_c0_g1|TR16596_c0_g1|TR89572_c0_g1|TR55410_c0_g2|TR56317_c0_g1|TR11233_c0_g1|TR55078_c0_g1|TR80618_c0_g1|TR10520_c0_g1|TR43707_c0_g2|TR92180_c1_g1|TR84873_c0_g1|TR74316_c0_g1|TR20218_c0_g1|TR91903_c0_g1|TR102748_c0_g1|TR4644_c0_g1|TR75008_c0_g1|TR86533_c0_g1|TR63584_c0_g1|TR55410_c0_g1|TR40916_c0_g1|TR13825_c0_g1|TR100700_c0_g2|TR41312_c0_g1|TR48774_c0_g1|TR17586_c0_g1|TR9397…	http://www.genome.jp/kegg-bin/show_pathway?ko05143/K06856%09red/K04234%09red/K04729%09red/K13823%09red/K01392%09red/K06527%09red/K02677%09red/K05482%09red/K04390%09red/K04519%09red/K04389%09red/K08757%09red/K05405%09red/K05406%09red/K13822%09red/K00463%09red/K04634%09red/K06241%09red/K05858%09red
Allograft rejection	KEGG PATHWAY	ko05330	61	61	0.536063	0.643982	TR37974_c0_g1|TR43597_c0_g1|TR36057_c0_g1|TR79803_c0_g1|TR44974_c1_g2|TR95569_c0_g8|TR6011_c0_g2|TR6011_c0_g3|TR6011_c0_g1|TR64475_c0_g1|TR93726_c0_g1|TR74218_c0_g1|TR74316_c0_g1|TR56788_c0_g1|TR78498_c0_g1|TR71931_c0_g1|TR77424_c1_g1|TR18620_c0_g2|TR95569_c1_g1|TR87105_c0_g2|TR13825_c0_g1|TR82138_c0_g2|TR48774_c0_g1|TR66954_c1_g2|TR64560_c0_g1|TR110986_c0_g1|TR6011_c0_g4|TR110986_c0_g3|TR21473_c…	http://www.genome.jp/kegg-bin/show_pathway?ko05330/K06751%09red/K06856%09red/K06752%09red/K10785%09red/K04389%09red/K04390%09red/K05406%09red/K03160%09red/K03161%09red/K07818%09red
Olfactory transduction	KEGG PATHWAY	ko04740	60	60	0.53636	0.643982	TR76836_c0_g1|TR111947_c0_g1|TR94028_c0_g1|TR97912_c0_g2|TR59023_c0_g1|TR93903_c0_g1|TR29426_c0_g1|TR105959_c0_g1|TR36483_c0_g1|TR27577_c0_g1|TR79244_c0_g2|TR77153_c1_g1|TR74360_c0_g1|TR67461_c0_g1|TR74360_c0_g2|TR8498_c0_g1|TR97079_c0_g1|TR97452_c0_g1|TR96575_c0_g1|TR24684_c0_g1|TR76132_c0_g2|TR63815_c0_g1|TR31461_c6_g2|TR100371_c0_g1|TR53619_c1_g1|TR68529_c0_g1|TR23633_c0_g1|TR76132_c0_g1|TR336…	http://www.genome.jp/kegg-bin/show_pathway?ko04740/K04515%09red/K08043%09red/K04345%09red/K05030%09red/K07376%09red/K04257%09red/K08328%09red/K04633%09red/K02183%09red
beta-Alanine metabolism	KEGG PATHWAY	ko00410	60	60	0.53636	0.643982	TR36620_c3_g2|TR42204_c2_g5|TR55301_c0_g1|TR4720_c0_g1|TR6064_c0_g2|TR6191_c0_g1|TR6064_c0_g1|TR90701_c0_g1|TR823_c0_g1|TR88736_c2_g1|TR64490_c1_g35|TR69062_c0_g1|TR59697_c0_g1|TR69302_c0_g1|TR82710_c0_g1|TR93130_c0_g1|TR65241_c0_g1|TR64490_c1_g13|TR79463_c0_g1|TR93569_c0_g1|TR108848_c0_g1|TR3486_c0_g1|TR3486_c0_g2|TR10865_c0_g9|TR13860_c0_g1|TR42749_c0_g1|TR99015_c0_g2|TR99015_c0_g1|TR105462_c0_…	http://www.genome.jp/kegg-bin/show_pathway?ko00410/K13524%09red/K00128%09red/K00140%09red/K05605%09red/K00149%09red/K00207%09red/K00802%09red/K00249%09red/K00129%09red/K00797%09red/K01580%09red/K00276%09red/K14085%09red/K01431%09red/K07511%09red/K08660%09red/K07514%09red/K07515%09red/K01464%09red
Other types of O-glycan biosynthesis	KEGG PATHWAY	ko00514	60	60	0.53636	0.643982	TR90056_c0_g1|TR56352_c0_g1|TR69072_c0_g1|TR72277_c0_g1|TR6385_c0_g2|TR88713_c0_g1|TR81569_c0_g1|TR90964_c3_g2|TR44064_c0_g2|TR19611_c0_g1|TR65946_c0_g1|TR53088_c0_g1|TR50219_c0_g1|TR30306_c0_g1|TR66388_c0_g1|TR86913_c2_g4|TR65722_c0_g1|TR31305_c0_g1|TR27904_c0_g1|TR57713_c2_g1|TR11203_c0_g1|TR20299_c0_g1|TR46158_c5_g1|TR86606_c0_g1|TR31305_c0_g2|TR96360_c0_g1|TR57713_c0_g1|TR29564_c0_g1|TR43353_…	http://www.genome.jp/kegg-bin/show_pathway?ko00514/K07968%09red/K05948%09red/K13646%09red/K00728%09red/K03691%09red/K00781%09red/K07967%09red/K07966%09red/K13675%09red/K13676%09red/K13667%09red/K11703%09red/K00715%09red/K09666%09red/K09667%09red/K09661%09red/K09674%09red
2-Oxocarboxylic acid metabolism	KEGG PATHWAY	ko01210	59	59	0.536666	0.643982	TR19619_c5_g6|TR62094_c0_g1|TR83523_c0_g1|TR11713_c0_g1|TR95924_c1_g1|TR67630_c0_g2|TR67630_c0_g1|TR110723_c0_g1|TR75126_c1_g1|TR22705_c0_g1|TR48130_c0_g1|TR14779_c1_g1|TR55101_c0_g1|TR110664_c0_g1|TR18403_c0_g1|TR13850_c0_g1|TR108539_c0_g1|TR107063_c0_g1|TR107537_c21_g6|TR86965_c0_g1|TR22705_c0_g2|TR2728_c0_g1|TR89660_c0_g1|TR2001_c0_g1|TR34580_c0_g1|TR32424_c1_g1|TR18443_c0_g1|TR67710_c0_g1|TR2…	http://www.genome.jp/kegg-bin/show_pathway?ko01210/K14455%09red/K14454%09red/K01681%09red/K00825%09red/K00826%09red/K00814%09red/K14677%09red/K01647%09red/K00030%09red/K00031%09red
Dorso-ventral axis formation	KEGG PATHWAY	ko04320	59	59	0.536666	0.643982	TR99273_c0_g1|TR30676_c0_g1|TR72010_c0_g1|TR37703_c0_g2|TR27178_c0_g1|TR37703_c0_g1|TR45322_c0_g10|TR66213_c0_g1|TR9426_c5_g3|TR13349_c0_g1|TR86122_c0_g1|TR86450_c0_g1|TR16112_c0_g1|TR101551_c0_g1|TR87829_c0_g1|TR87829_c0_g2|TR81066_c0_g1|TR42842_c0_g1|TR108575_c0_g1|TR66274_c0_g1|TR59371_c0_g1|TR37058_c0_g2|TR45050_c1_g1|TR45050_c1_g2|TR109733_c1_g1|TR87069_c0_g1|TR16112_c0_g2|TR33373_c0_g1|TR51…	http://www.genome.jp/kegg-bin/show_pathway?ko04320/K03211%09red/K04361%09red/K03099%09red/K02678%09red/K02599%09red/K04368%09red/K02098%09red/K04371%09red/K07827%09red/K04364%09red
Graft-versus-host disease	KEGG PATHWAY	ko05332	59	59	0.536666	0.643982	TR43597_c0_g1|TR36057_c0_g1|TR8267_c3_g8|TR79803_c0_g1|TR44974_c1_g2|TR44974_c1_g3|TR6011_c0_g2|TR6011_c0_g3|TR6011_c0_g1|TR64475_c0_g1|TR93726_c0_g1|TR74218_c0_g1|TR78498_c0_g1|TR71931_c0_g1|TR77424_c1_g1|TR18620_c0_g2|TR95569_c1_g1|TR87105_c0_g2|TR21473_c0_g1|TR82138_c0_g2|TR48774_c0_g1|TR66954_c1_g2|TR64560_c0_g1|TR110986_c0_g1|TR6011_c0_g4|TR110986_c0_g3|TR110986_c0_g2|TR2388_c0_g3|TR96321_c0…	http://www.genome.jp/kegg-bin/show_pathway?ko05332/K06751%09red/K04389%09red/K06752%09red/K10785%09red/K04519%09red/K05405%09red/K04390%09red/K07818%09red
Terpenoid backbone biosynthesis	KEGG PATHWAY	ko00900	58	58	0.536979	0.643982	TR9440_c0_g1|TR108439_c1_g1|TR28935_c1_g1|TR27168_c0_g1|TR90924_c0_g1|TR25649_c0_g1|TR107426_c0_g1|TR65270_c0_g1|TR19193_c0_g1|TR108472_c0_g1|TR90834_c0_g1|TR99178_c0_g1|TR66329_c0_g1|TR99178_c0_g2|TR66335_c0_g1|TR57617_c0_g1|TR108787_c0_g1|TR70037_c0_g1|TR13077_c0_g1|TR52356_c0_g1|TR107508_c0_g1|TR7556_c0_g1|TR476_c0_g1|TR60709_c0_g1|TR99806_c0_g1|TR95668_c0_g1|TR47998_c0_g1|TR64123_c1_g1|TR3241…	http://www.genome.jp/kegg-bin/show_pathway?ko00900/K05906%09red/K06013%09red/K12505%09red/K12504%09red/K13273%09red/K01823%09red/K08658%09red/K05955%09red/K00869%09red/K01597%09red/K05954%09red/K00587%09red/K00787%09red/K00804%09red/K01641%09red/K00021%09red/K00626%09red/K11778%09red
Vitamin digestion and absorption	KEGG PATHWAY	ko04977	57	57	0.5373	0.643982	TR92844_c0_g1|TR32235_c0_g1|TR25071_c0_g4|TR93844_c0_g1|TR61857_c7_g1|TR25071_c0_g5|TR51226_c0_g1|TR38561_c0_g1|TR38267_c0_g1|TR35087_c0_g1|TR28154_c0_g1|TR53191_c0_g1|TR3934_c0_g3|TR11637_c0_g1|TR106055_c0_g1|TR98903_c10_g3|TR43519_c0_g1|TR3934_c0_g2|TR52402_c6_g3|TR52402_c6_g4|TR67559_c0_g3|TR83455_c0_g1|TR65044_c0_g1|TR16801_c0_g1|TR67559_c0_g5|TR67559_c0_g4|TR64022_c0_g1|TR98056_c0_g1|TR12450…	http://www.genome.jp/kegg-bin/show_pathway?ko04977/K00678%09red/K14622%09red/K14619%09red/K14618%09red/K14609%09red/K08760%09red/K14610%09red/K14617%09red/K14616%09red/K14462%09red/K13885%09red/K14621%09red/K08757%09red/K01435%09red/K05665%09red/K14620%09red/K14386%09red
Collecting duct acid secretion	KEGG PATHWAY	ko04966	57	57	0.5373	0.643982	TR83789_c0_g1|TR68994_c0_g1|TR110654_c0_g1|TR104823_c0_g2|TR104823_c0_g3|TR104823_c0_g1|TR55866_c0_g1|TR37846_c0_g1|TR95607_c4_g6|TR95607_c4_g7|TR88209_c0_g1|TR39777_c0_g1|TR91816_c0_g1|TR91816_c0_g2|TR12608_c0_g1|TR33633_c0_g3|TR61992_c0_g1|TR3143_c0_g1|TR16392_c2_g1|TR3143_c0_g2|TR91404_c0_g1|TR33575_c0_g1|TR105335_c0_g1|TR44826_c0_g1|TR5717_c0_g1|TR104455_c0_g1|TR92840_c0_g1|TR92840_c0_g2|TR70…	http://www.genome.jp/kegg-bin/show_pathway?ko04966/K02153%09red/K02145%09red/K02146%09red/K02147%09red/K02148%09red/K02149%09red/K02155%09red/K02154%09red/K13627%09red/K02152%09red/K02151%09red/K02150%09red
Glycosylphosphatidylinositol(GPI)-anchor biosynthesis	KEGG PATHWAY	ko00563	56	56	0.53763	0.643982	TR94130_c0_g1|TR95760_c0_g1|TR92439_c0_g2|TR87656_c0_g1|TR65495_c0_g1|TR79125_c0_g1|TR92874_c0_g1|TR28404_c0_g2|TR24104_c1_g1|TR5631_c0_g1|TR97209_c0_g1|TR34940_c0_g1|TR51209_c0_g1|TR22534_c0_g1|TR49332_c0_g2|TR105752_c0_g1|TR96184_c0_g1|TR10037_c0_g1|TR96184_c0_g2|TR4107_c0_g1|TR104974_c0_g1|TR103258_c0_g1|TR57329_c0_g1|TR21255_c0_g1|TR93297_c0_g1|TR37286_c0_g1|TR70017_c0_g1|TR25606_c1_g1|TR9819…	http://www.genome.jp/kegg-bin/show_pathway?ko00563/K07542%09red/K07541%09red/K03860%09red/K03861%09red/K05294%09red/K05291%09red/K05290%09red/K05293%09red/K03434%09red/K05310%09red/K09658%09red/K05292%09red/K08098%09red/K03857%09red/K03859%09red/K03858%09red/K05288%09red/K05289%09red/K05286%09red/K05287%09red/K05284%09red/K05285%09red/K05283%09red
Histidine metabolism	KEGG PATHWAY	ko00340	55	55	0.537969	0.643982	TR55326_c0_g4|TR27390_c0_g1|TR27390_c0_g2|TR11915_c0_g1|TR38817_c0_g1|TR63468_c0_g1|TR8190_c1_g1|TR88736_c2_g1|TR90701_c0_g1|TR63988_c0_g2|TR55326_c0_g10|TR55326_c0_g11|TR38152_c1_g1|TR59697_c0_g1|TR93130_c0_g1|TR65241_c0_g1|TR73855_c0_g1|TR47990_c0_g1|TR108848_c0_g1|TR29104_c0_g2|TR45526_c0_g1|TR13860_c0_g1|TR11135_c2_g1|TR99015_c0_g2|TR99015_c0_g1|TR69800_c0_g1|TR43300_c0_g1|TR63517_c0_g1|TR682…	http://www.genome.jp/kegg-bin/show_pathway?ko00340/K00274%09red/K00546%09red/K01745%09red/K00149%09red/K13990%09red/K08660%09red/K00128%09red/K00129%09red/K01712%09red/K01468%09red/K01590%09red/K14085%09red/K00599%09red/K11182%09red/K01437%09red
Taste transduction	KEGG PATHWAY	ko04742	55	55	0.537969	0.643982	TR76836_c0_g1|TR5012_c0_g1|TR105234_c0_g1|TR39162_c0_g1|TR12496_c0_g1|TR76136_c0_g1|TR83484_c0_g1|TR42082_c0_g3|TR53096_c0_g1|TR84431_c0_g1|TR37802_c1_g1|TR44837_c0_g1|TR42082_c0_g2|TR97079_c0_g1|TR22560_c0_g1|TR52774_c0_g1|TR94739_c0_g1|TR96575_c0_g1|TR54632_c0_g1|TR53619_c1_g1|TR258_c0_g1|TR88361_c0_g1|TR51225_c0_g1|TR112163_c0_g1|TR29646_c0_g1|TR79351_c0_g1|TR71305_c0_g1|TR67108_c0_g1|TR32363_…	http://www.genome.jp/kegg-bin/show_pathway?ko04742/K04960%09red/K04345%09red/K04344%09red/K08046%09red/K04849%09red/K04626%09red/K04536%09red/K04547%09red/K04632%09red
Steroid biosynthesis	KEGG PATHWAY	ko00100	55	55	0.537969	0.643982	TR27658_c0_g2|TR62793_c1_g7|TR110996_c0_g1|TR27658_c0_g1|TR88102_c1_g1|TR40186_c0_g1|TR62793_c1_g1|TR10251_c0_g1|TR12660_c0_g2|TR19052_c0_g1|TR24443_c0_g1|TR62793_c1_g4|TR95607_c3_g5|TR96078_c0_g1|TR111987_c0_g1|TR47318_c0_g1|TR21680_c0_g1|TR16060_c0_g1|TR71721_c0_g2|TR71721_c0_g1|TR91755_c0_g1|TR61805_c0_g1|TR6285_c0_g2|TR6285_c0_g1|TR62793_c1_g10|TR104756_c0_g1|TR55672_c0_g1|TR60163_c0_g1|TR627…	http://www.genome.jp/kegg-bin/show_pathway?ko00100/K07436%09red/K05917%09red/K12298%09red/K01824%09red/K07438%09red/K07748%09red/K13373%09red/K07419%09red/K00213%09red/K01052%09red/K00227%09red/K01852%09red/K07750%09red/K00637%09red/K00222%09red/K09828%09red
alpha-Linolenic acid metabolism	KEGG PATHWAY	ko00592	55	55	0.537969	0.643982	TR88770_c0_g1|TR58875_c0_g1|TR107755_c9_g2|TR17571_c0_g1|TR72313_c0_g1|TR8218_c1_g3|TR43941_c0_g2|TR43941_c0_g1|TR106563_c0_g2|TR35087_c0_g1|TR28800_c24_g5|TR51713_c0_g1|TR108430_c0_g1|TR72313_c0_g2|TR13747_c0_g1|TR30767_c0_g1|TR14313_c0_g1|TR14313_c0_g2|TR90340_c8_g8|TR74634_c0_g1|TR85260_c0_g1|TR92511_c0_g1|TR48485_c0_g1|TR76416_c0_g1|TR90282_c0_g1|TR92511_c0_g2|TR106802_c0_g1|TR93135_c0_g1|TR1…	http://www.genome.jp/kegg-bin/show_pathway?ko00592/K14621%09red/K16817%09red/K16343%09red/K16342%09red/K00232%09red/K01047%09red/K07513%09red/K10226%09red
Tyrosine metabolism	KEGG PATHWAY	ko00350	55	55	0.537969	0.643982	TR19619_c5_g6|TR2728_c0_g1|TR8190_c1_g1|TR11713_c0_g1|TR91202_c0_g1|TR83571_c0_g1|TR14414_c0_g1|TR83749_c0_g1|TR88778_c0_g1|TR38152_c1_g1|TR107838_c0_g1|TR93130_c0_g1|TR104954_c0_g1|TR45465_c0_g2|TR45465_c0_g1|TR57815_c0_g1|TR70263_c0_g1|TR45815_c3_g1|TR54709_c0_g1|TR103883_c0_g1|TR81149_c0_g1|TR81149_c0_g2|TR74979_c0_g1|TR39231_c0_g2|TR48130_c2_g1|TR69800_c0_g1|TR48213_c0_g1|TR42677_c0_g1|TR1564…	http://www.genome.jp/kegg-bin/show_pathway?ko00350/K00815%09red/K07253%09red/K14455%09red/K14454%09red/K00157%09red/K00129%09red/K00545%09red/K01557%09red/K01555%09red/K00680%09red/K00501%09red/K00506%09red/K00505%09red/K00599%09red/K00274%09red/K00276%09red/K01800%09red/K01827%09red/K00451%09red/K00457%09red/K00121%09red/K00431%09red
Other glycan degradation	KEGG PATHWAY	ko00511	53	53	0.538674	0.643982	TR81736_c0_g1|TR20344_c0_g2|TR25324_c0_g1|TR106836_c0_g1|TR49066_c0_g2|TR95773_c0_g1|TR5517_c24_g18|TR52138_c0_g1|TR98875_c0_g1|TR89574_c0_g1|TR5517_c24_g14|TR81840_c0_g1|TR63010_c0_g1|TR98467_c0_g1|TR89640_c0_g1|TR54103_c0_g1|TR59385_c3_g1|TR15678_c0_g1|TR113_c0_g1|TR70828_c0_g1|TR55168_c0_g1|TR107702_c0_g1|TR23013_c1_g1|TR38657_c0_g1|TR77808_c0_g1|TR60655_c0_g1|TR60655_c0_g2|TR49066_c0_g1|TR560…	http://www.genome.jp/kegg-bin/show_pathway?ko00511/K01192%09red/K01191%09red/K01186%09red/K14459%09red/K17108%09red/K12373%09red/K12357%09red/K12309%09red/K01201%09red/K01206%09red/K01444%09red/K01227%09red/K12311%09red/K12312%09red
Mucin type O-Glycan biosynthesis	KEGG PATHWAY	ko00512	52	52	0.539042	0.643982	TR24138_c0_g1|TR4725_c0_g1|TR20276_c0_g1|TR53126_c0_g1|TR51302_c0_g1|TR62635_c0_g1|TR5653_c0_g1|TR76220_c0_g1|TR18851_c0_g1|TR47893_c0_g1|TR23350_c0_g1|TR20748_c0_g1|TR15881_c0_g1|TR84419_c0_g1|TR65848_c0_g1|TR70265_c0_g1|TR109826_c0_g1|TR109826_c0_g2|TR85962_c0_g1|TR59775_c0_g2|TR59775_c0_g1|TR80337_c0_g2|TR82076_c0_g1|TR44402_c0_g1|TR40498_c0_g1|TR71115_c0_g1|TR43621_c0_g1|TR17427_c0_g1|TR60615…	http://www.genome.jp/kegg-bin/show_pathway?ko00512/K00731%09red/K09653%09red/K03368%09red/K00710%09red/K09905%09red/K03479%09red/K09663%09red
Pentose and glucuronate interconversions	KEGG PATHWAY	ko00040	51	51	0.539421	0.643982	TR22226_c0_g1|TR49175_c0_g1|TR88736_c2_g1|TR7646_c0_g1|TR64721_c0_g1|TR90701_c0_g1|TR12791_c0_g1|TR12791_c0_g2|TR19400_c0_g1|TR107297_c2_g1|TR100945_c0_g1|TR8860_c0_g1|TR14163_c0_g1|TR81172_c20_g21|TR111119_c0_g4|TR111119_c0_g2|TR111119_c0_g3|TR108848_c0_g1|TR111119_c0_g1|TR54383_c0_g2|TR54383_c0_g3|TR54383_c0_g1|TR96309_c0_g1|TR19400_c0_g2|TR37888_c0_g1|TR99015_c0_g2|TR99015_c0_g1|TR81410_c1_g2|…	http://www.genome.jp/kegg-bin/show_pathway?ko00040/K00854%09red/K16190%09red/K00963%09red/K03331%09red/K00078%09red/K01195%09red/K00128%09red/K00699%09red/K01783%09red/K00011%09red/K00012%09red/K14756%09red/K13247%09red
Non-homologous end-joining	KEGG PATHWAY	ko03450	51	51	0.539421	0.643982	TR20607_c0_g1|TR61519_c0_g1|TR76722_c0_g2|TR29784_c0_g1|TR87010_c0_g2|TR92816_c0_g1|TR28355_c1_g1|TR104417_c0_g2|TR85912_c0_g1|TR63350_c0_g1|TR59899_c0_g1|TR13449_c0_g1|TR79191_c0_g1|TR43178_c0_g1|TR36627_c0_g1|TR36627_c0_g2|TR109350_c0_g1|TR107340_c0_g1|TR46503_c0_g1|TR50253_c0_g1|TR61119_c0_g1|TR13876_c0_g1|TR61967_c0_g1|TR85647_c0_g1|TR98818_c0_g1|TR19727_c0_g1|TR87010_c0_g1|TR8299_c0_g1|TR246…	http://www.genome.jp/kegg-bin/show_pathway?ko03450/K10886%09red/K10887%09red/K04799%09red/K10885%09red/K00977%09red/K10777%09red/K06642%09red/K10866%09red/K10884%09red/K10980%09red/K10865%09red/K03512%09red/K03513%09red
MAPK signaling pathway - fly	KEGG PATHWAY	ko04013	50	50	0.539811	0.643982	TR99273_c0_g1|TR30676_c0_g1|TR27178_c0_g1|TR45322_c0_g10|TR66213_c0_g1|TR9426_c5_g3|TR13349_c0_g1|TR86122_c0_g1|TR86450_c0_g1|TR80668_c0_g1|TR87829_c0_g1|TR56640_c0_g1|TR81066_c0_g1|TR10517_c0_g1|TR66274_c0_g1|TR37058_c0_g2|TR37058_c0_g1|TR87069_c0_g1|TR64350_c0_g1|TR33373_c0_g1|TR72010_c0_g1|TR34726_c0_g1|TR105818_c0_g1|TR70147_c0_g1|TR29692_c0_g1|TR56379_c1_g1|TR75333_c0_g1|TR107461_c0_g1|TR720…	http://www.genome.jp/kegg-bin/show_pathway?ko04013/K03211%09red/K04361%09red/K05088%09red/K02678%09red/K04368%09red/K12380%09red/K04371%09red/K03099%09red/K07827%09red/K07293%09red/K04364%09red
Regulation of autophagy	KEGG PATHWAY	ko04140	49	49	0.540213	0.643982	TR24785_c0_g1|TR15619_c0_g1|TR105542_c0_g1|TR39401_c0_g2|TR64258_c0_g1|TR45143_c0_g1|TR10586_c0_g1|TR75133_c0_g1|TR58506_c0_g1|TR49691_c0_g1|TR112005_c0_g1|TR50226_c0_g1|TR21974_c0_g1|TR89811_c0_g1|TR24215_c0_g2|TR112153_c0_g1|TR55382_c0_g1|TR81611_c0_g2|TR26060_c0_g1|TR81611_c0_g1|TR74760_c0_g1|TR67498_c0_g1|TR58785_c0_g1|TR92577_c0_g1|TR54954_c0_g1|TR17150_c0_g1|TR59405_c0_g1|TR82300_c0_g1|TR21…	http://www.genome.jp/kegg-bin/show_pathway?ko04140/K00914%09red/K08269%09red/K08339%09red/K08341%09red/K08342%09red/K08343%09red/K07198%09red/K08333%09red/K05414%09red/K08334%09red/K08337%09red/K08336%09red
Glycosaminoglycan degradation	KEGG PATHWAY	ko00531	49	49	0.540213	0.643982	TR89574_c0_g1|TR22226_c0_g1|TR42023_c0_g1|TR25324_c0_g1|TR12951_c0_g1|TR49066_c0_g2|TR95773_c0_g1|TR7646_c0_g1|TR6239_c0_g1|TR56840_c0_g1|TR62646_c0_g1|TR98875_c0_g1|TR33786_c0_g1|TR62646_c0_g2|TR9515_c0_g1|TR8860_c0_g1|TR6273_c0_g1|TR81406_c0_g1|TR90968_c0_g1|TR45866_c0_g1|TR29656_c0_g1|TR44645_c1_g1|TR67840_c0_g1|TR51436_c0_g1|TR77808_c0_g1|TR18225_c0_g2|TR18225_c0_g1|TR60439_c0_g1|TR49066_c0_g…	http://www.genome.jp/kegg-bin/show_pathway?ko00531/K01197%09red/K01132%09red/K01195%09red/K07964%09red/K12373%09red/K10532%09red/K01135%09red/K12309%09red/K01137%09red/K01217%09red/K01205%09red/K01136%09red/K01565%09red
Phenylalanine metabolism	KEGG PATHWAY	ko00360	47	47	0.541054	0.643982	TR19619_c5_g6|TR8190_c1_g1|TR11713_c0_g1|TR83571_c0_g1|TR48213_c0_g1|TR88006_c0_g2|TR93130_c0_g1|TR85510_c0_g2|TR2728_c0_g1|TR70263_c0_g1|TR45815_c3_g1|TR109665_c0_g16|TR85510_c0_g1|TR48130_c2_g1|TR109665_c0_g9|TR109665_c0_g8|TR69800_c0_g1|TR109665_c0_g5|TR109665_c0_g4|TR109665_c0_g7|TR109665_c0_g6|TR109665_c0_g1|TR109665_c0_g3|TR109665_c0_g2|TR42677_c0_g1|TR108147_c0_g1|TR48130_c0_g1|TR12171_c0_…	http://www.genome.jp/kegg-bin/show_pathway?ko00360/K00274%09red/K00276%09red/K14455%09red/K14454%09red/K00129%09red/K11188%09red/K00815%09red/K00457%09red/K07253%09red/K00500%09red
Asthma	KEGG PATHWAY	ko05310	44	44	0.542422	0.643982	TR37974_c0_g1|TR43597_c0_g1|TR58042_c0_g1|TR24962_c0_g1|TR44974_c1_g2|TR95569_c0_g8|TR79803_c0_g1|TR93726_c0_g1|TR12855_c0_g1|TR56788_c0_g1|TR39169_c0_g1|TR78498_c0_g1|TR27997_c0_g1|TR77424_c1_g1|TR18620_c0_g2|TR95569_c1_g1|TR66954_c1_g2|TR21473_c0_g1|TR66954_c1_g1|TR87105_c0_g2|TR12855_c0_g2|TR13825_c0_g1|TR2388_c0_g3|TR96321_c0_g1|TR2388_c0_g1|TR44974_c1_g3|TR79210_c0_g1|TR100608_c0_g1|TR31826_…	http://www.genome.jp/kegg-bin/show_pathway?ko05310/K06856%09red/K07983%09red/K06752%09red/K10785%09red/K10788%09red/K03161%09red/K03160%09red
Selenocompound metabolism	KEGG PATHWAY	ko00450	44	44	0.542422	0.643982	TR103827_c0_g3|TR103827_c0_g2|TR103827_c0_g1|TR32451_c0_g1|TR73764_c0_g1|TR31985_c0_g1|TR100929_c0_g1|TR8459_c0_g1|TR81091_c0_g1|TR24466_c0_g1|TR86913_c2_g5|TR17889_c0_g1|TR25249_c0_g1|TR43351_c0_g1|TR3049_c0_g1|TR78624_c0_g1|TR78624_c0_g2|TR35837_c0_g1|TR110450_c0_g3|TR99058_c0_g1|TR67344_c0_g1|TR67344_c0_g2|TR51725_c3_g2|TR51725_c3_g3|TR46774_c0_g1|TR34174_c4_g1|TR93034_c0_g2|TR22082_c0_g1|TR93…	http://www.genome.jp/kegg-bin/show_pathway?ko00450/K10837%09red/K03341%09red/K01008%09red/K01758%09red/K00384%09red/K13811%09red/K01874%09red/K00816%09red/K01763%09red/K00548%09red
Two-component system	KEGG PATHWAY	ko02020	42	42	0.543414	0.643982	TR108439_c1_g1|TR39288_c0_g1|TR36097_c0_g1|TR107426_c0_g1|TR57997_c0_g2|TR31806_c0_g3|TR57997_c0_g1|TR52199_c0_g1|TR57617_c0_g1|TR110667_c0_g1|TR39288_c0_g2|TR19193_c0_g1|TR105151_c7_g8|TR86592_c0_g1|TR107508_c0_g1|TR47804_c0_g1|TR72495_c0_g1|TR19294_c1_g1|TR88385_c0_g1|TR16645_c0_g1|TR1703_c0_g1|TR109245_c0_g1|TR49686_c0_g1|TR96357_c0_g1|TR84706_c0_g1|TR67578_c0_g1|TR63819_c9_g2|TR47886_c1_g1|TR…	http://www.genome.jp/kegg-bin/show_pathway?ko02020/K00411%09red/K00412%09red/K00413%09red/K08738%09red/K01077%09red/K02259%09red/K01915%09red/K00027%09red/K00626%09red
Steroid hormone biosynthesis	KEGG PATHWAY	ko00140	41	41	0.543937	0.643982	TR61890_c0_g1|TR49175_c0_g1|TR82849_c0_g1|TR28285_c0_g1|TR54117_c0_g1|TR12791_c0_g1|TR12791_c0_g2|TR64866_c0_g1|TR26609_c0_g1|TR49683_c3_g9|TR34824_c0_g1|TR104549_c0_g8|TR81172_c20_g21|TR90106_c0_g1|TR28110_c0_g1|TR54383_c0_g2|TR54383_c0_g3|TR54383_c0_g1|TR16797_c1_g1|TR78693_c0_g1|TR74979_c0_g1|TR103113_c0_g2|TR103113_c0_g1|TR53027_c0_g1|TR91755_c0_g1|TR77523_c4_g2|TR58402_c0_g1|TR104691_c0_g1|T…	http://www.genome.jp/kegg-bin/show_pathway?ko00140/K00699%09red/K07430%09red/K01015%09red/K00489%09red/K15680%09red/K00071%09red/K12345%09red/K12344%09red/K12343%09red/K13373%09red/K07408%09red/K13370%09red/K00545%09red/K00513%09red/K00044%09red/K07424%09red/K07410%09red/K10251%09red/K01131%09red
Fatty acid biosynthesis	KEGG PATHWAY	ko00061	38	38	0.545626	0.643982	TR103316_c0_g2|TR33513_c0_g1|TR24723_c0_g1|TR55624_c0_g2|TR82882_c0_g1|TR91868_c0_g1|TR6316_c0_g1|TR76745_c0_g1|TR37281_c0_g1|TR60237_c0_g1|TR39035_c0_g1|TR61443_c0_g1|TR61443_c0_g2|TR44894_c0_g1|TR108462_c0_g1|TR32110_c0_g1|TR17605_c0_g1|TR17605_c0_g2|TR72638_c0_g1|TR56615_c0_g2|TR111994_c0_g2|TR111994_c0_g1|TR105710_c0_g1|TR42054_c3_g1|TR18954_c0_g1|TR103316_c0_g1|TR106225_c0_g1|TR63434_c0_g1|T…	http://www.genome.jp/kegg-bin/show_pathway?ko00061/K00645%09red/K01071%09red/K00665%09red/K11262%09red/K09458%09red
Phototransduction	KEGG PATHWAY	ko04744	37	37	0.546234	0.643982	TR55130_c0_g1|TR59023_c0_g1|TR36483_c0_g1|TR27577_c0_g1|TR82700_c0_g1|TR81988_c0_g1|TR52774_c0_g1|TR110728_c0_g7|TR85070_c0_g1|TR63815_c0_g3|TR63815_c0_g1|TR19130_c0_g1|TR70070_c1_g1|TR79351_c0_g1|TR107412_c0_g1|TR23000_c0_g1|TR53388_c0_g1|TR87533_c13_g1|TR29646_c0_g1|TR93195_c0_g1|TR51225_c0_g1|TR82700_c0_g2|TR23000_c0_g2|TR23000_c0_g3|TR66458_c1_g3|TR83451_c0_g1|TR66008_c0_g1|TR105205_c0_g1|TR7…	http://www.genome.jp/kegg-bin/show_pathway?ko04744/K04536%09red/K04439%09red/K08328%09red/K04631%09red/K02183%09red/K00909%09red
Circadian rhythm - fly	KEGG PATHWAY	ko04711	37	37	0.546234	0.643982	TR11969_c0_g1|TR53712_c0_g1|TR105923_c0_g1|TR54907_c0_g2|TR13159_c0_g1|TR81186_c0_g1|TR18673_c0_g6|TR62595_c4_g1|TR18673_c0_g5|TR5423_c0_g1|TR18673_c0_g8|TR63117_c0_g1|TR85662_c0_g1|TR51636_c0_g1|TR103805_c0_g1|TR58519_c0_g1|TR21983_c0_g1|TR105144_c0_g1|TR97527_c0_g1|TR105144_c0_g2|TR62595_c2_g1|TR85662_c0_g2|TR9342_c0_g1|TR95630_c0_g1|TR99831_c0_g1|TR42685_c0_g1|TR77211_c0_g1|TR62595_c1_g1|TR772…	http://www.genome.jp/kegg-bin/show_pathway?ko04711/K08960%09red/K09057%09red/K03083%09red/K02296%09red/K02633%09red/K02223%09red
Plant-pathogen interaction	KEGG PATHWAY	ko04626	36	36	0.546867	0.643982	TR31231_c0_g1|TR31231_c0_g2|TR59023_c0_g1|TR82700_c0_g2|TR52069_c0_g1|TR82700_c0_g1|TR24568_c0_g1|TR71551_c0_g1|TR87727_c0_g7|TR63815_c0_g3|TR63815_c0_g1|TR13188_c0_g2|TR13188_c0_g3|TR13188_c0_g1|TR2667_c0_g1|TR234_c3_g3|TR15336_c0_g10|TR107412_c0_g1|TR15336_c0_g4|TR87533_c13_g1|TR107100_c0_g1|TR43128_c0_g2|TR22040_c0_g5|TR23000_c0_g1|TR23000_c0_g2|TR23000_c0_g3|TR66458_c1_g3|TR78910_c0_g1|TR6243…	http://www.genome.jp/kegg-bin/show_pathway?ko04626/K09487%09red/K12795%09red/K02358%09red/K04368%09red/K04079%09red/K00864%09red/K02183%09red
Glycosphingolipid biosynthesis - lacto and neolacto series	KEGG PATHWAY	ko00601	34	34	0.548215	0.643982	TR79636_c3_g1|TR88713_c0_g1|TR70929_c0_g1|TR90964_c3_g2|TR53088_c0_g1|TR66388_c0_g1|TR65722_c0_g1|TR92743_c0_g1|TR70929_c1_g1|TR10844_c0_g1|TR20299_c0_g1|TR46158_c5_g1|TR37819_c0_g1|TR86606_c0_g1|TR84655_c0_g1|TR29564_c0_g1|TR7696_c0_g1|TR3866_c0_g1|TR58849_c0_g1|TR91007_c0_g1|TR78173_c0_g1|TR85951_c0_g3|TR85951_c0_g2|TR85951_c0_g1|TR84774_c0_g1|TR69712_c0_g1|TR69174_c0_g1|TR51950_c0_g1|TR35832_c…	http://www.genome.jp/kegg-bin/show_pathway?ko00601/K07969%09red/K07968%09red/K03766%09red/K07967%09red/K07966%09red/K07970%09red/K03494%09red/K00781%09red/K07819%09red/K07820%09red/K00741%09red/K00742%09red
Ascorbate and aldarate metabolism	KEGG PATHWAY	ko00053	34	34	0.548215	0.643982	TR49175_c0_g1|TR90415_c0_g1|TR81410_c1_g2|TR4720_c0_g1|TR88736_c2_g1|TR64721_c0_g1|TR90701_c0_g1|TR12791_c0_g1|TR59697_c0_g1|TR12791_c0_g2|TR107528_c0_g1|TR81172_c20_g21|TR108848_c0_g1|TR54383_c0_g2|TR54383_c0_g3|TR54383_c0_g1|TR78693_c0_g1|TR37888_c0_g1|TR99015_c0_g2|TR99015_c0_g1|TR72956_c16_g2|TR28110_c0_g1|TR43300_c0_g1|TR68297_c0_g1|TR33657_c0_g1|TR77523_c4_g2|TR78313_c0_g1|TR89589_c0_g1|TR1…	http://www.genome.jp/kegg-bin/show_pathway?ko00053/K00128%09red/K16190%09red/K00149%09red/K01053%09red/K00699%09red/K14085%09red/K00012%09red/K00469%09red
Sulfur metabolism	KEGG PATHWAY	ko00920	33	33	0.548934	0.643982	TR32379_c0_g1|TR10851_c0_g1|TR99058_c0_g1|TR34174_c4_g1|TR64846_c0_g1|TR28285_c0_g1|TR67435_c0_g1|TR24466_c0_g1|TR25249_c0_g1|TR78624_c0_g1|TR78624_c0_g2|TR14807_c0_g1|TR108516_c0_g2|TR108516_c0_g1|TR14308_c32_g6|TR40346_c0_g1|TR68773_c0_g1|TR99800_c4_g9|TR32451_c0_g1|TR19429_c0_g2|TR54547_c0_g1|TR73298_c0_g1|TR57513_c0_g2|TR28055_c0_g2|TR28055_c0_g1|TR57513_c0_g1|TR111272_c0_g1|TR8624_c0_g2|TR15…	http://www.genome.jp/kegg-bin/show_pathway?ko00920/K16949%09red/K04742%09red/K15759%09red/K01015%09red/K07779%09red/K01011%09red/K13811%09red/K17218%09red/K00387%09red/K01082%09red
Glycosaminoglycan biosynthesis - keratan sulfate	KEGG PATHWAY	ko00533	32	32	0.549686	0.643982	TR90964_c3_g2|TR88713_c0_g1|TR97358_c0_g1|TR66726_c0_g1|TR5653_c0_g1|TR53088_c0_g1|TR27011_c0_g1|TR66388_c0_g1|TR65722_c0_g1|TR100867_c0_g1|TR20299_c0_g1|TR46158_c5_g1|TR99073_c0_g1|TR86606_c0_g1|TR14399_c0_g1|TR29564_c0_g1|TR92111_c0_g1|TR71115_c0_g1|TR92111_c1_g1|TR58849_c0_g1|TR91007_c0_g1|TR78173_c0_g1|TR84774_c0_g1|TR69712_c0_g1|TR3910_c0_g1|TR35832_c3_g8|TR20877_c0_g1|TR35832_c3_g13|TR81473…	http://www.genome.jp/kegg-bin/show_pathway?ko00533/K07969%09red/K04745%09red/K07967%09red/K07966%09red/K00717%09red/K00781%09red/K03368%09red/K09664%09red/K00741%09red/K07968%09red
Streptomycin biosynthesis	KEGG PATHWAY	ko00521	32	32	0.549686	0.643982	TR42883_c0_g1|TR109438_c0_g1|TR8864_c0_g1|TR35636_c0_g1|TR28430_c0_g1|TR41591_c0_g1|TR86710_c0_g1|TR44001_c5_g5|TR44001_c5_g3|TR47331_c1_g1|TR85491_c0_g1|TR44001_c5_g8|TR14710_c0_g1|TR70831_c0_g1|TR107657_c0_g3|TR94447_c0_g1|TR94447_c0_g2|TR43717_c0_g1|TR98721_c0_g1|TR47331_c0_g1|TR50468_c0_g1|TR80815_c0_g1|TR91165_c0_g2|TR91165_c0_g1|TR63131_c0_g1|TR107657_c0_g1|TR107657_c0_g2|TR80579_c0_g1|TR10…	http://www.genome.jp/kegg-bin/show_pathway?ko00521/K12407%09red/K01092%09red/K00844%09red/K01835%09red/K01710%09red/K01858%09red
Pantothenate and CoA biosynthesis	KEGG PATHWAY	ko00770	31	31	0.550475	0.643982	TR15342_c0_g1|TR36620_c3_g2|TR102602_c0_g1|TR55301_c0_g1|TR43230_c0_g2|TR58963_c0_g1|TR110723_c0_g1|TR84587_c0_g1|TR77356_c0_g1|TR61374_c0_g1|TR47658_c0_g1|TR96727_c0_g1|TR56843_c0_g2|TR93569_c0_g1|TR68670_c0_g1|TR43125_c0_g1|TR105462_c0_g1|TR7522_c0_g1|TR6084_c0_g1|TR13177_c1_g1|TR83523_c0_g1|TR823_c0_g1|TR106781_c0_g1|TR56079_c2_g1|TR69023_c0_g1|TR84587_c1_g2|TR84587_c1_g3|TR18493_c0_g1|TR1476_…	http://www.genome.jp/kegg-bin/show_pathway?ko00770/K01464%09red/K01513%09red/K06133%09red/K00207%09red/K00826%09red/K09680%09red/K01431%09red/K01922%09red/K02318%09red/K01598%09red
Phenylalanine, tyrosine and tryptophan biosynthesis	KEGG PATHWAY	ko00400	31	31	0.550475	0.643982	TR19619_c5_g6|TR11713_c0_g1|TR83571_c0_g1|TR85510_c0_g2|TR2728_c0_g1|TR12171_c0_g2|TR48130_c2_g1|TR109665_c0_g9|TR109665_c0_g8|TR109665_c0_g5|TR109665_c0_g4|TR109665_c0_g7|TR109665_c0_g6|TR109665_c0_g1|TR109665_c0_g3|TR109665_c0_g2|TR108147_c0_g1|TR48130_c0_g1|TR12171_c0_g1|TR85510_c0_g1|TR88706_c0_g1|TR40760_c0_g1|TR48130_c1_g1|TR109665_c0_g11|TR109665_c0_g10|TR109665_c0_g13|TR109665_c0_g12|TR10…	http://www.genome.jp/kegg-bin/show_pathway?ko00400/K00500%09red/K14455%09red/K14454%09red/K00815%09red
Maturity onset diabetes of the young	KEGG PATHWAY	ko04950	30	30	0.551302	0.643982	TR73827_c0_g1|TR22950_c0_g1|TR8864_c0_g1|TR22950_c0_g2|TR90782_c0_g1|TR59546_c0_g2|TR59546_c0_g1|TR112226_c0_g1|TR37126_c2_g1|TR44375_c0_g1|TR44375_c0_g2|TR15417_c0_g1|TR16094_c3_g1|TR50249_c0_g1|TR59263_c0_g2|TR87283_c0_g1|TR15308_c0_g1|TR6298_c0_g1|TR70497_c0_g1|TR38682_c0_g1|TR90933_c0_g4|TR90933_c0_g1|TR90933_c0_g3|TR90933_c0_g2|TR72872_c0_g1|TR59263_c0_g1|TR13253_c0_g1|TR35729_c0_g1|TR91953_…	http://www.genome.jp/kegg-bin/show_pathway?ko04950/K12407%09red/K08040%09red/K07594%09red/K08024%09red/K06054%09red/K08027%09red/K07292%09red/K08036%09red/K08037%09red/K08034%09red/K08035%09red/K08031%09red/K07593%09red/K08026%09red
Folate biosynthesis	KEGG PATHWAY	ko00790	28	28	0.553086	0.643982	TR48758_c0_g1|TR24028_c0_g1|TR36097_c0_g1|TR52199_c0_g1|TR69702_c0_g1|TR1255_c0_g1|TR1255_c0_g2|TR105151_c7_g8|TR97673_c0_g3|TR38266_c0_g1|TR71700_c0_g1|TR58736_c0_g1|TR70316_c0_g1|TR63306_c0_g1|TR14482_c0_g1|TR81225_c0_g1|TR28194_c0_g1|TR81225_c0_g2|TR11013_c0_g1|TR17212_c0_g1|TR82767_c0_g1|TR74403_c0_g1|TR87846_c0_g1|TR87846_c0_g3|TR13379_c0_g1|TR45828_c11_g53|TR22320_c0_g1|TR84706_c0_g1	http://www.genome.jp/kegg-bin/show_pathway?ko00790/K00072%09red/K00357%09red/K03635%09red/K01930%09red/K00287%09red/K03639%09red/K01077%09red/K01737%09red/K01307%09red/K01495%09red
Benzoate degradation	KEGG PATHWAY	ko00362	27	27	0.55405	0.643982	TR88770_c0_g1|TR108439_c1_g1|TR107426_c0_g1|TR52831_c0_g1|TR80154_c0_g1|TR6191_c0_g1|TR105412_c0_g1|TR105412_c0_g3|TR105412_c0_g2|TR57617_c0_g1|TR69302_c0_g1|TR29749_c1_g1|TR19193_c0_g1|TR3486_c0_g1|TR107508_c0_g1|TR3486_c0_g2|TR10865_c0_g9|TR105412_c1_g1|TR106802_c0_g1|TR110054_c0_g1|TR82604_c0_g2|TR82604_c0_g1|TR49307_c0_g1|TR10272_c0_g1|TR29749_c0_g1|TR29749_c0_g2|TR76993_c0_g1	http://www.genome.jp/kegg-bin/show_pathway?ko00362/K07509%09red/K07508%09red/K00626%09red/K00680%09red/K07511%09red/K07513%09red/K07514%09red/K07515%09red
Synthesis and degradation of ketone bodies	KEGG PATHWAY	ko00072	26	26	0.55507	0.643982	TR11838_c0_g1|TR18924_c0_g2|TR108439_c1_g1|TR107426_c0_g1|TR104022_c0_g1|TR73982_c0_g2|TR57617_c0_g1|TR70475_c0_g1|TR52356_c0_g1|TR19193_c0_g1|TR3705_c0_g1|TR107508_c0_g1|TR5581_c0_g1|TR40005_c0_g1|TR21535_c0_g1|TR40248_c0_g1|TR52815_c0_g2|TR90561_c0_g2|TR52815_c0_g1|TR18924_c0_g1|TR11214_c0_g1|TR44852_c0_g1|TR32713_c0_g1|TR94528_c0_g1|TR34147_c0_g1|TR77885_c0_g1	http://www.genome.jp/kegg-bin/show_pathway?ko00072/K01027%09red/K01640%09red/K01641%09red/K00626%09red/K00019%09red
Glycosphingolipid biosynthesis - ganglio series	KEGG PATHWAY	ko00604	26	26	0.55507	0.643982	TR89574_c0_g1|TR25324_c0_g1|TR5653_c0_g1|TR95773_c0_g1|TR34560_c0_g1|TR56840_c0_g1|TR98875_c0_g1|TR50111_c1_g1|TR27904_c0_g1|TR77808_c0_g1|TR71115_c0_g1|TR50111_c0_g1|TR49066_c0_g1|TR49066_c0_g2|TR65972_c0_g1|TR75506_c0_g1|TR3910_c0_g1|TR31578_c0_g1|TR34560_c0_g2|TR103308_c0_g1|TR40963_c0_g1|TR19876_c0_g1|TR43353_c0_g1|TR86078_c0_g1|TR6217_c0_g1|TR92893_c0_g1	http://www.genome.jp/kegg-bin/show_pathway?ko00604/K00725%09red/K00715%09red/K12373%09red/K12309%09red/K03368%09red/K03374%09red/K03370%09red/K03372%09red
Renin-angiotensin system	KEGG PATHWAY	ko04614	25	25	0.556149	0.643982	TR61774_c0_g1|TR35771_c0_g1|TR110007_c0_g1|TR78489_c0_g1|TR38544_c0_g1|TR1608_c0_g1|TR55410_c0_g2|TR8679_c0_g1|TR55410_c0_g1|TR86033_c0_g1|TR57970_c0_g1|TR31240_c0_g1|TR17155_c0_g1|TR103834_c0_g1|TR92719_c0_g1|TR58387_c0_g1|TR70063_c0_g1|TR47377_c0_g1|TR6604_c0_g1|TR77768_c0_g1|TR89572_c0_g1|TR5688_c0_g3|TR5688_c0_g2|TR75138_c0_g1|TR5688_c0_g1	http://www.genome.jp/kegg-bin/show_pathway?ko04614/K13289%09red/K01392%09red/K01393%09red/K01257%09red/K11140%09red/K11141%09red/K01283%09red/K04167%09red
Primary bile acid biosynthesis	KEGG PATHWAY	ko00120	24	24	0.557295	0.643982	TR27206_c0_g3|TR18708_c12_g1|TR105438_c0_g1|TR64866_c0_g1|TR33104_c0_g1|TR56333_c0_g9|TR56333_c0_g5|TR56333_c0_g4|TR62474_c0_g1|TR27206_c0_g4|TR84218_c6_g1|TR32496_c0_g1|TR40455_c0_g1|TR81945_c0_g1|TR9720_c0_g1|TR104691_c0_g1|TR38852_c0_g1|TR4835_c0_g1|TR87190_c0_g1|TR87190_c0_g2|TR56709_c0_g1|TR51336_c0_g1|TR65171_c0_g2|TR65171_c0_g1	http://www.genome.jp/kegg-bin/show_pathway?ko00120/K12405%09red/K07431%09red/K07430%09red/K12408%09red/K08764%09red/K11992%09red/K00489%09red/K00488%09red/K01796%09red/K10223%09red/K07439%09red
Sulfur relay system	KEGG PATHWAY	ko04122	24	24	0.557295	0.643982	TR48758_c0_g1|TR70784_c0_g1|TR64846_c0_g1|TR92580_c0_g1|TR95162_c0_g1|TR56301_c0_g1|TR89564_c0_g1|TR16925_c0_g1|TR97673_c0_g3|TR3403_c2_g5|TR3403_c2_g1|TR14482_c0_g1|TR81225_c0_g1|TR81225_c0_g2|TR47556_c2_g1|TR47556_c2_g2|TR47556_c2_g3|TR47556_c2_g5|TR47556_c2_g7|TR47556_c2_g8|TR47556_c2_g9|TR16487_c0_g1|TR49209_c0_g1|TR47556_c2_g10	http://www.genome.jp/kegg-bin/show_pathway?ko04122/K03635%09red/K04487%09red/K03639%09red/K12161%09red/K01011%09red/K00566%09red/K14169%09red/K14168%09red/K11996%09red
Ubiquinone and other terpenoid-quinone biosynthesis	KEGG PATHWAY	ko00130	23	23	0.558513	0.643982	TR61146_c0_g1|TR84188_c0_g1|TR83571_c0_g1|TR48213_c0_g1|TR23546_c0_g1|TR25279_c0_g1|TR40938_c0_g1|TR75704_c0_g1|TR91424_c5_g19|TR15137_c0_g2|TR15137_c0_g1|TR102050_c0_g2|TR13577_c0_g1|TR102050_c0_g1|TR36807_c0_g1|TR108147_c0_g1|TR85510_c0_g2|TR85510_c0_g1|TR64092_c7_g1|TR88706_c0_g1|TR70263_c0_g1|TR100395_c0_g1|TR53864_c0_g1	http://www.genome.jp/kegg-bin/show_pathway?ko00130/K00355%09red/K06126%09red/K06127%09red/K00457%09red/K00591%09red/K05357%09red/K00815%09red/K06134%09red/K10106%09red
Riboflavin metabolism	KEGG PATHWAY	ko00740	23	23	0.558513	0.643982	TR17433_c0_g1|TR34167_c0_g1|TR109604_c0_g1|TR110685_c0_g1|TR103441_c0_g1|TR13305_c0_g1|TR111690_c0_g1|TR92848_c0_g1|TR12584_c0_g1|TR7146_c0_g1|TR81057_c0_g1|TR41924_c2_g1|TR107764_c0_g1|TR87244_c0_g1|TR35547_c0_g1|TR13177_c1_g1|TR56079_c2_g1|TR96362_c0_g1|TR7180_c0_g2|TR7180_c0_g3|TR81149_c1_g1|TR7180_c0_g1|TR53564_c0_g1	http://www.genome.jp/kegg-bin/show_pathway?ko00740/K14379%09red/K05901%09red/K01513%09red/K00861%09red/K00953%09red/K00505%09red/K14410%09red/K14394%09red/K14395%09red
Circadian rhythm - plant	KEGG PATHWAY	ko04712	23	23	0.558513	0.643982	TR76501_c0_g1|TR32655_c1_g1|TR99038_c0_g1|TR27771_c0_g1|TR88022_c0_g2|TR88022_c0_g1|TR59357_c0_g1|TR104735_c0_g1|TR39811_c0_g2|TR33734_c0_g2|TR33734_c0_g1|TR102200_c0_g13|TR32655_c4_g3|TR20391_c0_g1|TR32655_c2_g1|TR84854_c0_g1|TR91394_c0_g1|TR39811_c0_g1|TR31856_c0_g1|TR40182_c0_g1|TR40182_c0_g2|TR40182_c0_g3|TR16168_c0_g1	http://www.genome.jp/kegg-bin/show_pathway?ko04712/K10143%09red/K03097%09red/K03115%09red
Aminobenzoate degradation	KEGG PATHWAY	ko00627	22	22	0.559813	0.643982	TR82849_c0_g1|TR19509_c0_g1|TR6191_c0_g1|TR36097_c0_g1|TR22008_c0_g1|TR52199_c0_g1|TR69302_c0_g1|TR29749_c1_g1|TR105151_c7_g8|TR3486_c0_g1|TR3486_c0_g2|TR10865_c0_g9|TR82604_c0_g2|TR11013_c0_g1|TR76781_c0_g1|TR82604_c0_g1|TR49307_c0_g1|TR10272_c0_g1|TR29749_c0_g1|TR29749_c0_g2|TR59380_c0_g1|TR84706_c0_g1	http://www.genome.jp/kegg-bin/show_pathway?ko00627/K07424%09red/K01512%09red/K01077%09red/K01045%09red/K00680%09red/K07511%09red/K07514%09red/K07515%09red
Phosphonate and phosphinate metabolism	KEGG PATHWAY	ko00440	21	21	0.561203	0.643982	TR97908_c0_g2|TR55535_c0_g1|TR38989_c0_g10|TR47798_c0_g1|TR24893_c0_g1|TR59584_c0_g2|TR36225_c0_g1|TR16141_c0_g1|TR40550_c0_g1|TR97908_c1_g3|TR54890_c0_g1|TR54507_c0_g1|TR54507_c0_g2|TR31606_c0_g1|TR98911_c0_g3|TR4953_c0_g1|TR38989_c0_g2|TR98911_c0_g1|TR103886_c0_g1|TR48321_c0_g1|TR59584_c0_g1	http://www.genome.jp/kegg-bin/show_pathway?ko00440/K13644%09red/K00967%09red/K00968%09red/K00993%09red/K00994%09red
Caprolactam degradation	KEGG PATHWAY	ko00930	19	19	0.564303	0.643982	TR42365_c0_g1|TR82604_c0_g1|TR72956_c16_g2|TR42365_c0_g2|TR82604_c0_g2|TR29749_c1_g1|TR76262_c0_g2|TR6191_c0_g1|TR2991_c0_g1|TR3486_c0_g1|TR76262_c1_g1|TR3486_c0_g2|TR10272_c0_g1|TR10865_c0_g9|TR29749_c0_g1|TR29749_c0_g2|TR68470_c0_g1|TR69302_c0_g1|TR76262_c0_g1	http://www.genome.jp/kegg-bin/show_pathway?ko00930/K00002%09red/K01053%09red/K07511%09red/K07514%09red/K07515%09red/K00022%09red
Isoquinoline alkaloid biosynthesis	KEGG PATHWAY	ko00950	18	18	0.56604	0.643982	TR19619_c5_g6|TR48130_c2_g1|TR88706_c0_g1|TR103169_c13_g1|TR81149_c1_g1|TR85510_c0_g2|TR2728_c0_g1|TR48130_c1_g1|TR8190_c1_g1|TR11713_c0_g1|TR83571_c0_g1|TR45815_c3_g1|TR108147_c0_g1|TR48130_c0_g1|TR63988_c0_g2|TR49892_c0_g1|TR63988_c0_g3|TR85510_c0_g1	http://www.genome.jp/kegg-bin/show_pathway?ko00950/K00274%09red/K00276%09red/K14455%09red/K14454%09red/K00815%09red/K00501%09red/K00505%09red
Glycosphingolipid biosynthesis - globo series	KEGG PATHWAY	ko00603	17	17	0.567926	0.643982	TR27258_c0_g1|TR102326_c0_g2|TR71115_c0_g1|TR95773_c0_g1|TR14483_c0_g1|TR49066_c0_g1|TR49066_c0_g2|TR31920_c0_g1|TR5653_c0_g1|TR102326_c0_g1|TR103308_c0_g1|TR65972_c0_g1|TR19876_c0_g1|TR84046_c0_g1|TR92524_c0_g1|TR98875_c0_g1|TR3910_c0_g1	http://www.genome.jp/kegg-bin/show_pathway?ko00603/K01189%09red/K00722%09red/K12373%09red/K03368%09red/K01204%09red/K00719%09red
Taurine and hypotaurine metabolism	KEGG PATHWAY	ko00430	17	17	0.567926	0.643982	TR5819_c0_g1|TR56029_c0_g1|TR93957_c0_g1|TR42204_c2_g5|TR60229_c0_g1|TR20132_c0_g2|TR52109_c0_g1|TR26364_c0_g2|TR482_c0_g2|TR20132_c0_g1|TR26364_c0_g1|TR45588_c0_g1|TR4837_c0_g1|TR26364_c1_g2|TR50464_c0_g1|TR15593_c0_g1|TR74082_c4_g1	http://www.genome.jp/kegg-bin/show_pathway?ko00430/K00681%09red/K10712%09red/K01594%09red/K01580%09red/K00456%09red
Vitamin B6 metabolism	KEGG PATHWAY	ko00750	17	17	0.567926	0.643982	TR94040_c0_g3|TR54935_c0_g1|TR94040_c0_g1|TR104954_c0_g1|TR49645_c0_g1|TR94040_c0_g4|TR18634_c0_g1|TR92467_c0_g1|TR104862_c1_g36|TR40724_c0_g1|TR10233_c0_g1|TR36226_c0_g1|TR104862_c1_g19|TR11835_c0_g1|TR64986_c0_g1|TR39231_c0_g1|TR39231_c0_g2	http://www.genome.jp/kegg-bin/show_pathway?ko00750/K00275%09red/K00157%09red/K00868%09red/K13248%09red/K07758%09red/K00831%09red
Cyanoamino acid metabolism	KEGG PATHWAY	ko00460	16	16	0.569984	0.643982	TR6119_c0_g1|TR56029_c0_g1|TR26364_c0_g1|TR3331_c0_g1|TR26364_c1_g2|TR47132_c0_g1|TR20132_c0_g2|TR3331_c0_g2|TR26364_c0_g2|TR482_c0_g2|TR20132_c0_g1|TR49254_c1_g1|TR106595_c10_g3|TR49254_c0_g1|TR106595_c10_g5|TR30677_c3_g1	http://www.genome.jp/kegg-bin/show_pathway?ko00460/K00681%09red/K00600%09red/K05350%09red
Tropane, piperidine and pyridine alkaloid biosynthesis	KEGG PATHWAY	ko00960	16	16	0.569984	0.643982	TR19619_c5_g6|TR48130_c2_g1|TR88706_c0_g1|TR29767_c0_g2|TR2728_c0_g1|TR48130_c1_g1|TR45815_c3_g1|TR11713_c0_g1|TR29767_c0_g1|TR83571_c0_g1|TR29767_c0_g3|TR73236_c0_g1|TR108147_c0_g1|TR48130_c0_g1|TR85510_c0_g2|TR85510_c0_g1	http://www.genome.jp/kegg-bin/show_pathway?ko00960/K01066%09red/K00276%09red/K14455%09red/K14454%09red/K00815%09red
Butirosin and neomycin biosynthesis	KEGG PATHWAY	ko00524	16	16	0.569984	0.643982	TR94447_c0_g1|TR44001_c5_g5|TR94447_c0_g2|TR59263_c0_g2|TR44001_c5_g3|TR59263_c0_g1|TR42883_c0_g1|TR85491_c0_g1|TR50468_c0_g1|TR8864_c0_g1|TR35636_c0_g1|TR44001_c5_g8|TR70831_c0_g1|TR80815_c0_g1|TR63131_c0_g1|TR48053_c0_g1	http://www.genome.jp/kegg-bin/show_pathway?ko00524/K12407%09red/K00844%09red
D-Glutamine and D-glutamate metabolism	KEGG PATHWAY	ko00471	14	14	0.574732	0.647075	TR106578_c0_g1|TR29919_c1_g5|TR56002_c0_g1|TR29919_c1_g3|TR92084_c0_g1|TR27367_c0_g1|TR75499_c0_g1|TR1238_c0_g9|TR81496_c0_g1|TR64343_c0_g1|TR31163_c0_g1|TR105947_c0_g1|TR25520_c0_g1|TR34722_c0_g1	http://www.genome.jp/kegg-bin/show_pathway?ko00471/K00261%09red/K01425%09red
Chloroalkane and chloroalkene degradation	KEGG PATHWAY	ko00625	13	13	0.577499	0.647925	TR43300_c0_g1|TR57815_c0_g1|TR108848_c0_g1|TR21494_c0_g1|TR33657_c0_g1|TR92148_c0_g1|TR83749_c0_g1|TR88778_c0_g1|TR88736_c2_g1|TR68297_c0_g1|TR99015_c0_g2|TR99015_c0_g1|TR90701_c0_g1	http://www.genome.jp/kegg-bin/show_pathway?ko00625/K00128%09red/K00121%09red/K08726%09red
Limonene and pinene degradation	KEGG PATHWAY	ko00903	10	10	0.588106	0.65364	TR43300_c0_g1|TR108848_c0_g1|TR33657_c0_g1|TR92148_c0_g1|TR90701_c0_g1|TR88736_c2_g1|TR68297_c0_g1|TR99015_c0_g2|TR99015_c0_g1|TR49307_c0_g1	http://www.genome.jp/kegg-bin/show_pathway?ko00903/K00128%09red/K00680%09red
Nicotine addiction	KEGG PATHWAY	ko05033	10	10	0.588106	0.65364	TR110876_c0_g1|TR11152_c0_g2|TR11152_c0_g1|TR112163_c0_g1|TR22294_c0_g1|TR55252_c0_g1|TR74040_c0_g1|TR46483_c0_g1|TR423_c0_g1|TR10886_c0_g1	http://www.genome.jp/kegg-bin/show_pathway?ko05033/K04344%09red/K04849%09red/K05213%09red/K05198%09red/K04813%09red/K12302%09red
Styrene degradation	KEGG PATHWAY	ko00643	9	9	0.592742	0.65364	TR45465_c0_g2|TR45465_c0_g1|TR91129_c0_g1|TR88883_c0_g1|TR23498_c0_g1|TR15647_c3_g1|TR91202_c0_g1|TR23242_c0_g1|TR23242_c0_g2	http://www.genome.jp/kegg-bin/show_pathway?ko00643/K01800%09red/K00451%09red/K01555%09red
Caffeine metabolism	KEGG PATHWAY	ko00232	9	9	0.592742	0.65364	TR71068_c0_g1|TR79642_c1_g1|TR16052_c0_g3|TR16052_c0_g2|TR18916_c0_g2|TR86441_c9_g27|TR18916_c0_g1|TR100318_c0_g1|TR106937_c2_g1	http://www.genome.jp/kegg-bin/show_pathway?ko00232/K00106%09red/K00622%09red/K00365%09red
Cell cycle - Caulobacter	KEGG PATHWAY	ko04112	9	9	0.592742	0.65364	TR25967_c0_g1|TR42912_c0_g1|TR25474_c0_g1|TR12314_c1_g1|TR90740_c0_g1|TR76372_c0_g1|TR49938_c0_g1|TR18067_c0_g1|TR93737_c3_g1	http://www.genome.jp/kegg-bin/show_pathway?ko04112/K01358%09red/K01338%09red/K03544%09red
Geraniol degradation	KEGG PATHWAY	ko00281	8	8	0.598197	0.655168	TR7633_c0_g1|TR76262_c0_g2|TR21535_c0_g1|TR44852_c0_g1|TR2991_c0_g1|TR76262_c1_g1|TR90561_c0_g2|TR76262_c0_g1	http://www.genome.jp/kegg-bin/show_pathway?ko00281/K01640%09red/K11731%09red/K00022%09red
Bacterial secretion system	KEGG PATHWAY	ko03070	8	8	0.598197	0.655168	TR93186_c0_g1|TR101515_c0_g1|TR44930_c0_g1|TR102991_c0_g1|TR53754_c1_g1|TR29866_c0_g1|TR53754_c0_g1|TR58327_c0_g1	http://www.genome.jp/kegg-bin/show_pathway?ko03070/K03106%09red/K03217%09red
Degradation of aromatic compounds	KEGG PATHWAY	ko01220	7	7	0.604742	0.657862	TR42365_c0_g1|TR72956_c16_g2|TR42365_c0_g2|TR57815_c0_g1|TR83749_c0_g1|TR88778_c0_g1|TR68470_c0_g1	http://www.genome.jp/kegg-bin/show_pathway?ko01220/K01053%09red/K00121%09red/K00002%09red
Sesquiterpenoid and triterpenoid biosynthesis	KEGG PATHWAY	ko00909	7	7	0.604742	0.657862	TR52782_c0_g1|TR54543_c0_g1|TR89044_c0_g1|TR88039_c0_g1|TR65959_c0_g1|TR75100_c0_g1|TR48638_c0_g1	http://www.genome.jp/kegg-bin/show_pathway?ko00909/K00511%09red/K00801%09red
Lysine biosynthesis	KEGG PATHWAY	ko00300	6	6	0.612799	0.659937	TR7923_c0_g1|TR11915_c0_g1|TR39118_c1_g3|TR14607_c0_g1|TR89557_c0_g1|TR78313_c0_g1	http://www.genome.jp/kegg-bin/show_pathway?ko00300/K00825%09red/K14085%09red
Valine, leucine and isoleucine biosynthesis	KEGG PATHWAY	ko00290	6	6	0.612799	0.659937	TR96727_c0_g1|TR7522_c0_g1|TR6084_c0_g1|TR110723_c0_g1|TR83523_c0_g1|TR69023_c0_g1	http://www.genome.jp/kegg-bin/show_pathway?ko00290/K00826%09red
Cutin, suberine and wax biosynthesis	KEGG PATHWAY	ko00073	6	6	0.612799	0.659937	TR22802_c0_g1|TR89112_c0_g1|TR34500_c0_g1|TR71615_c0_g1|TR43392_c0_g1|TR19816_c0_g1	http://www.genome.jp/kegg-bin/show_pathway?ko00073/K13356%09red
Thiamine metabolism	KEGG PATHWAY	ko00730	5	5	0.623052	0.662121	TR62439_c0_g1|TR56301_c0_g1|TR110124_c0_g1|TR38422_c0_g1|TR70379_c0_g1	http://www.genome.jp/kegg-bin/show_pathway?ko00730/K05307%09red/K04487%09red/K00949%09red/K06928%09red
Bisphenol degradation	KEGG PATHWAY	ko00363	5	5	0.623052	0.662121	TR29767_c0_g1|TR29767_c0_g2|TR29767_c0_g3|TR73236_c0_g1|TR59380_c0_g1	http://www.genome.jp/kegg-bin/show_pathway?ko00363/K01045%09red/K01066%09red
Novobiocin biosynthesis	KEGG PATHWAY	ko00401	5	5	0.623052	0.662121	TR108147_c0_g1|TR83571_c0_g1|TR88706_c0_g1|TR85510_c0_g2|TR85510_c0_g1	http://www.genome.jp/kegg-bin/show_pathway?ko00401/K00815%09red
Flavone and flavonol biosynthesis	KEGG PATHWAY	ko00944	5	5	0.623052	0.662121	TR95517_c0_g1|TR7646_c0_g1|TR22226_c0_g1|TR8860_c0_g1|TR28339_c0_g1	http://www.genome.jp/kegg-bin/show_pathway?ko00944/K01195%09red
Phenylpropanoid biosynthesis	KEGG PATHWAY	ko00940	4	4	0.636723	0.670016	TR106595_c10_g5|TR105012_c0_g1|TR106595_c10_g3|TR88006_c0_g2	http://www.genome.jp/kegg-bin/show_pathway?ko00940/K05350%09red/K11188%09red
Lipoic acid metabolism	KEGG PATHWAY	ko00785	4	4	0.636723	0.670016	TR67406_c0_g1|TR2381_c0_g1|TR82860_c0_g1|TR89168_c0_g1	http://www.genome.jp/kegg-bin/show_pathway?ko00785/K03644%09red/K10105%09red/K03801%09red
Biotin metabolism	KEGG PATHWAY	ko00780	4	4	0.636723	0.670016	TR58757_c0_g1|TR61857_c7_g1|TR69777_c0_g1|TR55624_c0_g2	http://www.genome.jp/kegg-bin/show_pathway?ko00780/K01942%09red/K01435%09red/K09458%09red
Betalain biosynthesis	KEGG PATHWAY	ko00965	3	3	0.656254	0.675124	TR74979_c0_g1|TR81149_c1_g1|TR97566_c0_g1	http://www.genome.jp/kegg-bin/show_pathway?ko00965/K00545%09red/K00505%09red
Toluene degradation	KEGG PATHWAY	ko00623	3	3	0.656254	0.675124	TR81978_c0_g1|TR5799_c3_g2|TR28553_c0_g1	http://www.genome.jp/kegg-bin/show_pathway?ko00623/K01061%09red
Chlorocyclohexane and chlorobenzene degradation	KEGG PATHWAY	ko00361	3	3	0.656254	0.675124	TR81978_c0_g1|TR5799_c3_g2|TR28553_c0_g1	http://www.genome.jp/kegg-bin/show_pathway?ko00361/K01061%09red
Polycyclic aromatic hydrocarbon degradation	KEGG PATHWAY	ko00624	3	3	0.656254	0.675124	TR38152_c1_g1|TR52803_c0_g4|TR54709_c0_g1	http://www.genome.jp/kegg-bin/show_pathway?ko00624/K00599%09red
Naphthalene degradation	KEGG PATHWAY	ko00626	3	3	0.656254	0.675124	TR88778_c0_g1|TR57815_c0_g1|TR83749_c0_g1	http://www.genome.jp/kegg-bin/show_pathway?ko00626/K00121%09red
Nitrotoluene degradation	KEGG PATHWAY	ko00633	3	3	0.656254	0.675124	TR106937_c2_g1|TR16052_c0_g3|TR16052_c0_g2	http://www.genome.jp/kegg-bin/show_pathway?ko00633/K00622%09red
Fluorobenzoate degradation	KEGG PATHWAY	ko00364	3	3	0.656254	0.675124	TR81978_c0_g1|TR5799_c3_g2|TR28553_c0_g1	http://www.genome.jp/kegg-bin/show_pathway?ko00364/K01061%09red
Penicillin and cephalosporin biosynthesis	KEGG PATHWAY	ko00311	2	2	0.687503	0.6918	TR41538_c0_g1|TR96162_c0_g3	http://www.genome.jp/kegg-bin/show_pathway?ko00311/K00273%09red
Polyketide sugar unit biosynthesis	KEGG PATHWAY	ko00523	2	2	0.687503	0.6918	TR91165_c0_g2|TR91165_c0_g1	http://www.genome.jp/kegg-bin/show_pathway?ko00523/K01710%09red
Atrazine degradation	KEGG PATHWAY	ko00791	2	2	0.687503	0.6918	TR104568_c0_g1|TR39669_c0_g1	http://www.genome.jp/kegg-bin/show_pathway?ko00791/K01500%09red
Insect hormone biosynthesis	KEGG PATHWAY	ko00981	2	2	0.687503	0.6918	TR109983_c0_g2|TR109983_c0_g1	http://www.genome.jp/kegg-bin/show_pathway?ko00981/K14938%09red
Biosynthesis of ansamycins	KEGG PATHWAY	ko01051	2	2	0.687503	0.6918	TR47319_c1_g1|TR79985_c0_g1	http://www.genome.jp/kegg-bin/show_pathway?ko01051/K00615%09red
D-Arginine and D-ornithine metabolism	KEGG PATHWAY	ko00472	2	2	0.687503	0.6918	TR41538_c0_g1|TR96162_c0_g3	http://www.genome.jp/kegg-bin/show_pathway?ko00472/K00273%09red
Biosynthesis of vancomycin group antibiotics	KEGG PATHWAY	ko01055	2	2	0.687503	0.6918	TR91165_c0_g2|TR91165_c0_g1	http://www.genome.jp/kegg-bin/show_pathway?ko01055/K01710%09red
Ethylbenzene degradation	KEGG PATHWAY	ko00642	1	1	0.750002	0.750002	TR49307_c0_g1	http://www.genome.jp/kegg-bin/show_pathway?ko00642/K00680%09red
Zeatin biosynthesis	KEGG PATHWAY	ko00908	1	1	0.750002	0.750002	TR43094_c0_g1	http://www.genome.jp/kegg-bin/show_pathway?ko00908/K00791%09red
--------------------
#Term	Database	ID	Input number	Background number	P-Value	Corrected P-Value	Input	Hyperlink
--------------------
#Term	Database	ID	Input number	Background number	P-Value	Corrected P-Value	Input	Hyperlink
--------------------
