# Supplementary material for: In Vivo Analysis of miR-34a Regulated Glucose Metabolism Related Genes in Megalobrama amblycephala
Source: Int J Mol Sci. 2018 Aug 16;19(8):2417. doi: 10.3390/ijms19082417 (PMC6121310; doi:10.3390/ijms19082417)
Supplement: Supplementary file 1 [file ijms-19-02417-s001.zip › supplementary file/Supplementary Table S2.xlsx]

## Sheet: Sheet1
Table S2: Detailed information of the SSRs in M. amblycephala.
ID	SSR nr.	SSR type	SSR	size	start	end
TR1_c0_g1_i1	1	p1	(T)31	31	78	108
TR1_c1_g1_i1	1	p1	(T)22	22	194	215
TR1_c1_g2_i1	1	p1	(T)10	10	80	89
TR1_c1_g2_i1	2	p1	(T)22	22	193	214
TR7_c0_g1_i1	1	p1	(A)13	13	55	67
TR7_c0_g1_i1	2	p1	(A)13	13	244	256
TR7_c0_g2_i1	1	p1	(A)13	13	180	192
TR12_c0_g1_i1	1	p1	(T)14	14	333	346
TR12_c0_g2_i1	1	p1	(T)14	14	333	346
TR13_c1_g1_i1	1	c	(T)14ctctctccctaaattttattttcttcgctatcttatgtttgtttgtttgttttcagagccacttttttttctttc(T)14	103	81	183
TR15_c0_g1_i1	1	p1	(T)10	10	278	287
TR23_c0_g1_i1	1	p4	(TAGA)25	100	1264	1363
TR24_c0_g1_i1	1	p1	(T)17	17	60	76
TR31_c0_g1_i1	1	p1	(T)28	28	30	57
TR31_c0_g2_i1	1	c	(T)11c(T)12	24	59	82
TR32_c0_g1_i1	1	c	(TC)24(AC)9	66	40	105
TR32_c0_g1_i2	1	c	(TC)18(AC)9	54	40	93
TR33_c0_g1_i1	1	p1	(T)15	15	1145	1159
TR35_c0_g1_i1	1	p1	(T)20	20	27	46
TR40_c0_g1_i1	1	p2	(GT)6	12	289	300
TR43_c0_g1_i1	1	p1	(A)27	27	83	109
TR44_c0_g1_i1	1	p1	(T)12	12	333	344
TR45_c0_g1_i1	1	p1	(T)10	10	356	365
TR46_c0_g1_i1	1	p1	(A)16	16	751	766
TR46_c0_g1_i1	2	p3	(CCT)5	15	2113	2127
TR51_c0_g1_i1	1	p2	(TC)6	12	87	98
TR55_c0_g1_i1	1	p1	(A)11	11	251	261
TR57_c0_g1_i1	1	p1	(A)11	11	1045	1055
TR59_c0_g1_i1	1	p3	(CTG)5	15	2220	2234
TR59_c0_g1_i3	1	p3	(CTG)5	15	1936	1950
TR59_c1_g1_i1	1	p2	(CT)7	14	439	452
TR59_c1_g1_i1	2	p1	(T)17	17	1931	1947
TR59_c1_g1_i2	1	p2	(CT)7	14	439	452
TR59_c1_g1_i3	1	p2	(CT)7	14	439	452
TR62_c0_g1_i1	1	p2	(TA)6	12	259	270
TR73_c0_g1_i1	1	p1	(T)16	16	627	642
TR77_c0_g1_i1	1	p2	(CA)22	44	1500	1543
TR84_c0_g1_i1	1	p1	(A)13	13	337	349
TR85_c0_g1_i1	1	p2	(AC)20	40	1	40
TR92_c0_g2_i1	1	p1	(A)11	11	27	37
TR92_c0_g2_i1	2	p1	(A)11	11	249	259
TR102_c0_g1_i1	1	c	(A)13gaaataaaatacattttaaaaaataaaaaaaaat(A)73	120	1	120
TR102_c0_g2_i1	1	c	(A)13gaaataaaatacattttaaaaaataaaaaaaaat(A)40	87	1	87
TR102_c0_g3_i1	1	c	(A)13gaaataaaatacattttaaaaaataaaaaaaaat(A)39	86	1	86
TR102_c0_g4_i1	1	c	(A)13gaaataaaatacattttaaaaaataaaaaaaaat(A)34	81	1	81
TR102_c0_g5_i1	1	c	(A)13gaaataaaatacattttaaaaaataaaaaaaaat(A)31	78	1	78
TR102_c0_g6_i1	1	c	(A)13gaaataaaatacattttaaaaaataaaaaaaaat(A)41	88	1	88
TR104_c0_g1_i2	1	p1	(A)24	24	74	97
TR104_c0_g1_i3	1	p1	(A)24	24	74	97
TR104_c0_g1_i3	2	p1	(A)10	10	1446	1455
TR104_c0_g1_i4	1	p1	(A)24	24	74	97
TR104_c0_g1_i5	1	p1	(A)24	24	74	97
TR104_c0_g1_i6	1	p1	(A)24	24	74	97
TR104_c0_g1_i8	1	p1	(A)24	24	74	97
TR106_c0_g1_i1	1	p1	(A)18	18	246	263
TR106_c0_g2_i1	1	p1	(A)18	18	245	262
TR108_c0_g1_i1	1	c	(AC)6(AT)9	30	61	90
TR108_c0_g2_i1	1	c	(AC)6(AT)10	32	61	92
TR115_c0_g1_i1	1	p1	(A)15	15	29	43
TR118_c0_g1_i1	1	c	(T)13aaaaatgataatagattaaaattgagaa(T)28	69	18	86
TR118_c0_g1_i1	2	p1	(T)16	16	633	648
TR118_c0_g2_i1	1	c	(T)13aaaaatgataatagattaaaattgagaa(T)34	75	18	92
TR118_c0_g2_i1	2	p1	(T)16	16	639	654
TR118_c0_g3_i1	1	c	(T)13aaaaatgataatagattaaaattgagaa(T)35	76	18	93
TR118_c0_g3_i1	2	p1	(T)16	16	640	655
TR118_c0_g4_i1	1	c	(T)13aaaaatgataatagattaaaattgagaa(T)31	72	18	89
TR118_c0_g4_i1	2	p1	(T)16	16	636	651
TR119_c0_g1_i1	1	p2	(AC)7	14	199	212
TR124_c2_g1_i1	1	p1	(A)17	17	212	228
TR125_c1_g1_i1	1	p1	(A)16	16	594	609
TR125_c1_g2_i1	1	c	(A)10caaaacacaccc(A)39gaaaatcacttttttcctg(T)10	90	36	125
TR125_c1_g2_i1	2	p1	(A)16	16	4660	4675
TR125_c1_g2_i2	1	c	(A)10caaaacacaccc(A)24gaaaatcacttttttcctg(T)10	75	36	110
TR125_c1_g2_i2	2	p1	(A)16	16	4645	4660
TR125_c1_g2_i3	1	p1	(A)17	17	70	86
TR125_c1_g2_i3	2	p1	(A)16	16	531	546
TR125_c1_g3_i1	1	p1	(A)10	10	213	222
TR127_c0_g1_i1	1	p1	(A)18	18	34	51
TR131_c0_g1_i1	1	p2	(TG)9	18	238	255
TR131_c0_g1_i1	2	p2	(TG)12	24	377	400
TR134_c0_g1_i1	1	p3	(CAG)5	15	293	307
TR139_c0_g1_i1	1	p1	(T)10	10	228	237
TR142_c0_g1_i1	1	p4	(TGTT)9	36	219	254
TR144_c0_g1_i1	1	p1	(A)13	13	159	171
TR149_c0_g1_i1	1	p1	(A)23	23	887	909
TR153_c0_g1_i1	1	p1	(A)14	14	51	64
TR159_c0_g1_i1	1	p3	(GAA)5	15	17	31
TR159_c0_g1_i1	2	p1	(A)13	13	440	452
TR166_c0_g1_i1	1	p1	(A)10	10	43	52
TR166_c0_g1_i1	2	p1	(T)16	16	245	260
TR168_c0_g1_i1	1	p1	(T)13	13	957	969
TR172_c0_g1_i1	1	c	(A)10tttt(A)22	36	41	76
TR172_c0_g2_i1	1	c	(A)10tttt(A)22	36	41	76
TR180_c0_g1_i1	1	p1	(T)10	10	184	193
TR183_c0_g1_i1	1	p1	(T)13	13	115	127
TR184_c0_g1_i1	1	p3	(CGC)6	18	190	207
TR185_c0_g1_i1	1	p3	(AGG)5	15	18	32
TR189_c0_g1_i1	1	p1	(A)11	11	381	391
TR189_c0_g2_i1	1	p1	(A)11	11	386	396
TR192_c0_g1_i1	1	p1	(A)14	14	80	93
TR196_c0_g1_i1	1	p1	(T)12	12	197	208
TR197_c0_g1_i1	1	p1	(T)10	10	281	290
TR198_c1_g1_i2	1	p1	(T)10	10	2889	2898
TR198_c1_g1_i2	2	p3	(AAT)5	15	3106	3120
TR200_c0_g1_i1	1	p2	(AG)15	30	428	457
TR204_c0_g1_i1	1	p2	(TA)7	14	43	56
TR204_c0_g1_i1	2	p1	(T)12	12	770	781
TR204_c0_g1_i1	3	p1	(T)14	14	1576	1589
TR204_c0_g1_i2	1	p2	(TA)7	14	43	56
TR204_c0_g1_i2	2	p1	(T)12	12	788	799
TR204_c0_g1_i2	3	p1	(T)14	14	1594	1607
TR205_c0_g1_i1	1	p1	(A)12	12	57	68
TR214_c0_g1_i1	1	c	(A)11g(A)10	22	35	56
TR218_c0_g1_i1	1	p1	(T)21	21	698	718
TR231_c0_g1_i1	1	p2	(GA)8	16	111	126
TR234_c2_g1_i1	1	p1	(T)10	10	3401	3410
TR234_c2_g1_i1	2	p1	(T)14	14	4138	4151
TR234_c2_g1_i2	1	p1	(T)10	10	3182	3191
TR234_c2_g1_i2	2	p1	(T)14	14	3919	3932
TR234_c3_g1_i1	1	c	(A)14gaaaag(A)11	31	141	171
TR234_c3_g1_i1	2	p1	(A)45	45	1487	1531
TR234_c3_g1_i2	1	c	(A)14gaaaag(A)11	31	141	171
TR246_c0_g1_i1	1	c	(T)10a(T)13	24	630	653
TR248_c0_g1_i1	1	p2	(TC)6	12	61	72
TR250_c0_g1_i1	1	c	(A)11gaaagaagaag(A)11	33	258	290
TR252_c0_g1_i1	1	p1	(A)10	10	495	504
TR258_c0_g1_i1	1	c	(TA)8cacacac(AT)25	73	3407	3479
TR264_c0_g1_i1	1	p1	(T)19	19	56	74
TR264_c0_g1_i1	2	p1	(T)11	11	217	227
TR264_c0_g1_i1	3	p1	(T)28	28	1293	1320
TR270_c0_g1_i1	1	p2	(AC)10	20	721	740
TR270_c0_g2_i1	1	p2	(AC)10	20	720	739
TR272_c0_g1_i1	1	p1	(A)10	10	163	172
TR276_c0_g1_i1	1	p2	(AC)7	14	556	569
TR276_c0_g1_i1	2	p1	(A)11	11	979	989
TR280_c0_g1_i1	1	p2	(AG)6	12	168	179
TR286_c0_g1_i1	1	p3	(AAC)8	24	1122	1145
TR292_c1_g1_i1	1	c	(T)13aa(T)12	27	285	311
TR293_c0_g1_i1	1	p5	(TAAAA)5	25	71	95
TR294_c0_g1_i1	1	p1	(T)41	41	6148	6188
TR294_c0_g1_i2	1	p1	(T)41	41	5737	5777
TR294_c0_g1_i3	1	p1	(T)41	41	6049	6089
TR294_c0_g1_i4	1	p1	(T)41	41	5638	5678
TR295_c7_g1_i1	1	p1	(T)16	16	667	682
TR295_c7_g1_i1	2	p1	(A)12	12	1319	1330
TR295_c7_g2_i1	1	p1	(A)12	12	67	78
TR295_c7_g2_i1	2	p1	(T)10	10	732	741
TR295_c8_g1_i1	1	p1	(A)15	15	59	73
TR295_c11_g1_i1	1	p1	(T)12	12	164	175
TR295_c14_g2_i1	1	p1	(T)23	23	642	664
TR295_c14_g2_i3	1	p1	(A)11	11	420	430
TR295_c14_g2_i5	1	p1	(A)11	11	706	716
TR295_c14_g2_i6	1	p1	(T)23	23	356	378
TR295_c15_g2_i1	1	p1	(T)10	10	55	64
TR295_c15_g7_i1	1	p1	(T)10	10	55	64
TR295_c15_g11_i1	1	p1	(T)11	11	224	234
TR295_c15_g12_i1	1	p1	(T)11	11	195	205
TR295_c15_g23_i1	1	p1	(T)11	11	224	234
TR295_c15_g32_i1	1	p1	(T)10	10	55	64
TR295_c18_g1_i1	1	p1	(T)10	10	96	105
TR296_c3_g1_i1	1	p1	(T)24	24	184	207
TR296_c3_g6_i1	1	p1	(T)25	25	184	208
TR296_c3_g11_i1	1	c	(T)12ctttc(G)13	30	653	682
TR296_c3_g11_i2	1	c	(T)12ctttc(G)13	30	589	618
TR296_c3_g13_i1	1	p1	(A)11	11	360	370
TR296_c3_g14_i1	1	p1	(T)29	29	74	102
TR296_c3_g15_i1	1	p1	(T)11	11	52	62
TR296_c3_g17_i1	1	p1	(T)12	12	348	359
TR296_c3_g17_i2	1	p1	(T)27	27	74	100
TR299_c0_g1_i1	1	p1	(T)10	10	696	705
TR299_c0_g1_i1	2	p1	(T)22	22	1125	1146
TR299_c0_g2_i1	1	p2	(AT)32	64	1	64
TR302_c0_g1_i1	1	p1	(A)26	26	24	49
TR303_c0_g1_i1	1	c	(AG)8ggagagg(GA)6	35	63	97
TR310_c0_g1_i1	1	p1	(T)38	38	38	75
TR310_c0_g2_i1	1	p1	(T)24	24	38	61
TR311_c0_g1_i1	1	p1	(T)22	22	292	313
TR320_c0_g1_i1	1	p1	(A)12	12	56	67
TR322_c0_g1_i1	1	p2	(TA)10	20	401	420
TR328_c0_g1_i1	1	p1	(A)24	24	65	88
TR341_c0_g1_i1	1	p3	(ATT)8	24	61	84
TR341_c0_g2_i1	1	p3	(ATT)10	30	61	90
TR341_c0_g3_i1	1	p3	(ATT)9	27	61	87
TR341_c0_g4_i1	1	p1	(T)12	12	292	303
TR341_c0_g4_i1	2	p1	(A)12	12	416	427
TR341_c0_g5_i1	1	p1	(T)10	10	292	301
TR341_c0_g5_i1	2	p1	(A)10	10	415	424
TR341_c0_g6_i1	1	p3	(ATT)11	33	61	93
TR341_c0_g7_i1	1	p3	(ATT)12	36	61	96
TR342_c0_g1_i1	1	c	(A)10c(A)10ctttataaccccaaacttttgaatggtagtatttat(ATA)5	72	165	236
TR342_c0_g2_i1	1	c	(A)10c(A)10ctttataaccccaaacttttgaatggtagtatttat(ATA)5	72	137	208
TR342_c1_g1_i1	1	p1	(T)10	10	407	416
TR342_c1_g3_i1	1	p1	(T)10	10	407	416
TR344_c0_g1_i1	1	p2	(AC)6	12	184	195
TR351_c0_g1_i1	1	p2	(TG)10	20	63	82
TR351_c0_g2_i1	1	p2	(TG)10	20	63	82
TR352_c0_g1_i1	1	p1	(A)26	26	1	26
TR352_c1_g1_i1	1	p1	(T)20	20	5	24
TR352_c1_g1_i1	2	c	(T)24aaagcctggtcgccgagatgtgaatttgttgtggttccttcaaactttttgtcaatgactggaaaaag(A)11	103	1091	1193
TR354_c0_g1_i1	1	p2	(AC)9	18	89	106
TR357_c0_g1_i1	1	p1	(A)28	28	27	54
TR360_c0_g1_i1	1	p1	(A)11	11	27	37
TR362_c1_g1_i1	1	p1	(T)19	19	16	34
TR363_c0_g1_i1	1	c	(A)22gaaaaagaaattgcctggaagcggtgcatacaacttcaaagtctttgatggggttattgtcatatccccggtgtgggaggggaaggagg(GA)7	125	191	315
TR363_c0_g1_i1	2	c	(A)22gaaaaagaaattgcctggaagcggtgcatacaacttcaaagtctttgatggggttattgtcatatccccggtgtgggaggggaaggagg(GA)7	125	1209	1333
TR363_c0_g2_i1	1	c	(A)22gaaaaagaaattgcctggaagcggtgcatacaacttcaaagtctttgatggggttattgtcatatccccggtgtgggaggggaaggagg(GA)7	125	191	315
TR363_c0_g2_i1	2	c	(A)22gaaaaagaaattgcctggaagcggtgcatacaacttcaaagtctttgatggggttattgtcatatccccggtgtgggaggggaaggagg(GA)7	125	1208	1332
TR363_c1_g1_i1	1	p3	(CAG)5	15	617	631
TR363_c1_g1_i1	2	p1	(A)13	13	827	839
TR363_c1_g2_i1	1	p3	(CAG)5	15	618	632
TR363_c1_g2_i1	2	p1	(A)13	13	828	840
TR363_c2_g1_i1	1	p1	(A)31	31	1	31
TR363_c2_g1_i2	1	p1	(A)31	31	1	31
TR363_c2_g2_i1	1	p2	(TA)8	16	57	72
TR363_c2_g2_i1	2	c	(GA)8ggacattcataagagtagcaggcaagatagtcacagtttatagaaaaattgtgtttcaaaaaacacataagaccaccgcaggcaggtaaaccccatatc(AG)10	135	338	472
TR363_c2_g2_i3	1	p2	(TA)8	16	57	72
TR363_c2_g2_i3	2	c	(GA)8ggacattcataagagtagcaggcaagatagtcacagtttatagaaaaattgtgtttcaaaaaacacataagaccaccgcaggcaggtaaaccccatatc(AG)10	135	338	472
TR363_c3_g1_i1	1	p1	(T)17	17	8	24
TR363_c3_g1_i1	2	p1	(A)18	18	234	251
TR365_c0_g1_i1	1	p1	(A)12	12	2282	2293
TR365_c0_g1_i1	2	p1	(A)12	12	2555	2566
TR366_c0_g1_i1	1	c	(TATC)5tgtctatctcatcatataccaatccaactactcatcatctacccatccatataccccatcttctaccaatccatccacccatcatcttc(CCAT)6	133	279	411
TR376_c0_g1_i1	1	p2	(TA)6	12	35	46
TR381_c0_g1_i1	1	p1	(A)41	41	1857	1897
TR381_c0_g1_i2	1	p1	(A)41	41	1856	1896
TR384_c0_g1_i1	1	p1	(T)10	10	348	357
TR385_c0_g1_i1	1	p2	(AT)6	12	363	374
TR386_c0_g1_i1	1	p1	(T)11	11	67	77
TR386_c0_g1_i1	2	p1	(T)52	52	1463	1514
TR386_c0_g1_i2	1	p1	(T)10	10	67	76
TR386_c0_g1_i2	2	p1	(T)52	52	1358	1409
TR386_c0_g1_i3	1	p1	(T)10	10	1	10
TR386_c0_g2_i1	1	c	(T)11cttttctttttttctc(T)12	39	2021	2059
TR386_c0_g2_i2	1	c	(T)11cttttctttttttctc(T)12	39	2081	2119
TR407_c0_g1_i1	1	p2	(TC)6	12	309	320
TR412_c1_g1_i1	1	p1	(T)14	14	74	87
TR413_c0_g1_i1	1	p1	(T)17	17	91	107
TR413_c0_g1_i1	2	p1	(T)25	25	523	547
TR413_c1_g1_i1	1	p1	(A)16	16	271	286
TR413_c1_g1_i2	1	p1	(A)16	16	271	286
TR413_c1_g1_i5	1	p1	(T)11	11	49	59
TR413_c1_g1_i6	1	p1	(T)10	10	160	169
TR413_c1_g1_i6	2	p1	(A)16	16	272	287
TR413_c1_g1_i7	1	p1	(T)11	11	49	59
TR413_c1_g1_i9	1	p1	(A)16	16	271	286
TR413_c1_g1_i10	1	p1	(A)16	16	271	286
TR416_c0_g1_i1	1	c	(T)10a(T)12	23	2132	2154
TR417_c0_g1_i1	1	p1	(T)15	15	48	62
TR418_c0_g1_i1	1	c	(A)11tggtttaaaaatggatctttgatagtg(A)12	50	17	66
TR425_c0_g1_i1	1	p2	(TA)6	12	504	515
TR425_c0_g1_i1	2	c	(T)10ctttggttgaggaa(C)12	36	1058	1093
TR428_c0_g1_i1	1	p1	(A)19	19	66	84
TR435_c0_g1_i1	1	p1	(A)23	23	2093	2115
TR445_c0_g1_i1	1	p1	(A)15	15	364	378
TR445_c2_g1_i1	1	p1	(T)14	14	169	182
TR445_c2_g2_i1	1	p1	(T)14	14	169	182
TR445_c2_g3_i1	1	p1	(T)18	18	170	187
TR448_c0_g2_i1	1	p3	(TTA)7	21	337	357
TR448_c0_g3_i1	1	p3	(TTA)7	21	337	357
TR450_c1_g1_i1	1	p2	(AC)12	24	56	79
TR450_c1_g1_i1	2	p2	(GT)11	22	480	501
TR450_c1_g1_i2	1	p2	(AC)12	24	56	79
TR450_c1_g1_i3	1	p2	(AC)12	24	56	79
TR450_c1_g1_i4	1	p2	(AC)12	24	56	79
TR457_c0_g1_i1	1	p3	(TTA)12	36	373	408
TR458_c0_g1_i1	1	p1	(T)10	10	222	231
TR462_c1_g1_i1	1	p1	(T)12	12	3297	3308
TR462_c1_g1_i2	1	p1	(T)12	12	3009	3020
TR464_c1_g1_i1	1	p1	(T)17	17	374	390
TR472_c0_g1_i1	1	p1	(A)39	39	1298	1336
TR476_c0_g2_i1	1	p3	(TTA)5	15	529	543
TR476_c0_g2_i2	1	p3	(TTA)5	15	551	565
TR477_c0_g1_i1	1	p1	(T)10	10	110	119
TR477_c0_g1_i1	2	p1	(T)21	21	643	663
TR477_c1_g1_i1	1	p1	(T)16	16	127	142
TR479_c0_g1_i1	1	p1	(A)32	32	200	231
TR479_c1_g1_i1	1	p1	(A)11	11	702	712
TR486_c0_g1_i1	1	c	(A)19g(A)10	30	27	56
TR486_c0_g1_i1	2	p2	(CA)7	14	932	945
TR491_c0_g1_i1	1	p1	(T)11	11	130	140
TR494_c0_g1_i1	1	p1	(A)11	11	391	401
TR494_c0_g2_i1	1	p1	(A)11	11	364	374
TR496_c0_g1_i1	1	p2	(CT)11	22	659	680
TR496_c0_g1_i2	1	c	(A)10tctaaaaacattttgcttttagtttatactgaaatctaaaagtctctcactga(CT)18	99	632	730
TR498_c0_g1_i1	1	c	(TTC)8accatctcactaga(CT)9	56	1	56
TR498_c0_g1_i1	2	c	(CT)6cc(CT)34	82	188	269
TR501_c0_g1_i1	1	p3	(CGC)5	15	231	245
TR503_c0_g1_i1	1	p2	(TC)31	62	1212	1273
TR503_c0_g1_i2	1	p2	(TC)31	62	1167	1228
TR506_c0_g1_i1	1	p2	(AT)9	18	12	29
TR508_c0_g1_i1	1	p1	(T)10	10	70	79
TR508_c0_g1_i1	2	c*	(A)15(AT)10*	34	760	793
TR509_c0_g1_i1	1	c	(TA)8atcagattatttgatatgcat(GA)6	49	289	337
TR509_c0_g2_i1	1	c	(TA)6atcagattatttgatatgcat(GA)6	45	289	333
TR514_c0_g1_i1	1	p1	(T)20	20	8	27
TR514_c0_g1_i1	2	p1	(T)11	11	216	226
TR518_c0_g1_i1	1	p3	(CTG)7	21	111	131
TR518_c0_g1_i1	2	c	(CCA)5cccccgccacacccctcaccacct(CCA)5	54	308	361
TR519_c0_g1_i1	1	p1	(T)17	17	1646	1662
TR523_c0_g1_i1	1	p3	(GAT)6	18	187	204
TR524_c0_g1_i1	1	p1	(A)11	11	85	95
TR524_c0_g1_i3	1	p1	(A)11	11	85	95
TR524_c0_g3_i1	1	p1	(A)11	11	85	95
TR535_c0_g1_i1	1	p1	(T)14	14	6	19
TR535_c0_g1_i1	2	p2	(AC)13	26	277	302
TR535_c0_g1_i1	3	p1	(T)11	11	758	768
TR535_c0_g2_i1	1	p1	(T)14	14	6	19
TR535_c0_g2_i1	2	p2	(AC)17	34	277	310
TR535_c0_g2_i1	3	p1	(T)11	11	766	776
TR535_c0_g3_i1	1	p1	(T)14	14	6	19
TR535_c0_g3_i1	2	p2	(AC)18	36	277	312
TR535_c0_g3_i1	3	p1	(T)11	11	768	778
TR535_c0_g4_i1	1	p1	(T)14	14	6	19
TR535_c0_g4_i1	2	p2	(AC)15	30	277	306
TR535_c0_g4_i1	3	p1	(T)11	11	762	772
TR535_c0_g5_i1	1	p1	(T)14	14	6	19
TR535_c0_g5_i1	2	p2	(AC)16	32	277	308
TR535_c0_g5_i1	3	p1	(T)11	11	764	774
TR535_c0_g6_i1	1	p2	(AC)33	66	1	66
TR535_c0_g6_i1	2	p1	(T)11	11	522	532
TR539_c0_g1_i1	1	p2	(TG)8	16	72	87
TR542_c0_g1_i1	1	p1	(A)27	27	43	69
TR542_c0_g1_i1	2	p1	(T)11	11	435	445
TR542_c0_g2_i1	1	p1	(A)30	30	43	72
TR542_c0_g2_i1	2	p1	(T)11	11	438	448
TR542_c0_g3_i1	1	p1	(A)29	29	43	71
TR542_c0_g3_i1	2	p1	(T)11	11	437	447
TR557_c0_g1_i1	1	p1	(T)16	16	465	480
TR562_c0_g1_i1	1	p3	(TCC)5	15	619	633
TR562_c0_g2_i1	1	c	(TCC)5tcttcatcctgactatcatcctcatcctcgttactgttcatcgtcttcatctccctcttcaccttcatcatcctcctgatcatcttcctcatct(TCC)5	124	58	181
TR563_c0_g1_i1	1	p1	(A)13	13	311	323
TR567_c0_g1_i1	1	p1	(A)10	10	324	333
TR576_c0_g1_i1	1	p3	(TGC)7	21	111	131
TR577_c0_g1_i1	1	p1	(A)11	11	23	33
TR578_c0_g1_i1	1	p2	(CA)9	18	116	133
TR585_c0_g1_i1	1	p2	(AC)6	12	397	408
TR585_c0_g2_i1	1	p2	(AC)6	12	398	409
TR585_c2_g1_i2	1	p1	(T)18	18	680	697
TR585_c2_g1_i5	1	p1	(T)18	18	672	689
TR586_c0_g1_i1	1	p1	(A)13	13	22	34
TR587_c1_g13_i1	1	p2	(TG)16	32	1240	1271
TR587_c1_g13_i5	1	p2	(TG)16	32	1523	1554
TR588_c0_g1_i1	1	p1	(T)16	16	86	101
TR591_c0_g1_i1	1	p1	(T)10	10	299	308
TR597_c0_g1_i1	1	p2	(TC)8	16	58	73
TR597_c0_g5_i1	1	p2	(TC)8	16	58	73
TR606_c2_g1_i1	1	p1	(T)11	11	417	427
TR609_c0_g1_i1	1	p1	(A)23	23	46	68
TR624_c0_g1_i1	1	p1	(T)23	23	1	23
TR624_c0_g1_i1	2	p1	(T)10	10	331	340
TR624_c0_g1_i1	3	p2	(AC)7	14	528	541
TR626_c0_g1_i1	1	p1	(A)18	18	7	24
TR627_c0_g1_i1	1	p2	(GT)14	28	293	320
TR634_c0_g1_i1	1	p4	(ATTT)5	20	49	68
TR634_c1_g1_i3	1	p3	(AGA)5	15	170	184
TR636_c0_g1_i1	1	c	(A)15g(A)15	31	1	31
TR636_c0_g1_i1	2	p1	(A)10	10	484	493
TR636_c0_g1_i1	3	p2	(AC)10	20	1691	1710
TR642_c0_g1_i1	1	p1	(A)12	12	188	199
TR642_c0_g1_i1	2	p1	(G)10	10	326	335
TR646_c0_g2_i3	1	p1	(T)41	41	1558	1598
TR646_c0_g2_i4	1	p1	(T)41	41	1373	1413
TR646_c0_g2_i6	1	p1	(T)41	41	1394	1434
TR650_c0_g1_i1	1	p3	(TAA)10	30	55	84
TR650_c0_g1_i2	1	p3	(TAA)10	30	55	84
TR652_c0_g1_i1	1	p2	(AC)14	28	37	64
TR655_c0_g1_i1	1	p1	(T)13	13	17	29
TR655_c0_g1_i1	2	p2	(CA)15	30	936	965
TR655_c0_g2_i1	1	p2	(CA)14	28	1118	1145
TR655_c0_g2_i2	1	p1	(A)11	11	1057	1067
TR668_c0_g1_i1	1	p1	(A)28	28	32	59
TR668_c0_g2_i1	1	p1	(A)26	26	32	57
TR668_c0_g3_i1	1	p1	(A)25	25	32	56
TR668_c0_g4_i1	1	p1	(A)24	24	32	55
TR672_c0_g1_i1	1	p2	(AC)13	26	431	456
TR672_c0_g2_i1	1	p2	(AC)14	28	431	458
TR673_c1_g1_i1	1	p1	(A)10	10	318	327
TR673_c4_g1_i1	1	p1	(T)26	26	287	312
TR673_c6_g4_i2	1	p2	(AC)7	14	503	516
TR673_c6_g16_i1	1	c	(TG)12tatgtgtatatgtatatatatgtatat(AC)8	67	223	289
TR673_c8_g1_i1	1	p1	(T)17	17	95	111
TR679_c2_g1_i1	1	p1	(T)23	23	54	76
TR679_c2_g3_i1	1	p1	(T)23	23	54	76
TR679_c3_g1_i1	1	p1	(T)10	10	278	287
TR679_c4_g6_i1	1	p1	(T)11	11	2122	2132
TR679_c4_g6_i2	1	p1	(T)11	11	2329	2339
TR679_c4_g6_i3	1	p1	(T)11	11	3025	3035
TR679_c4_g6_i4	1	p2	(TA)6	12	660	671
TR679_c4_g6_i4	2	p1	(T)11	11	1213	1223
TR679_c4_g6_i5	1	p2	(TA)6	12	660	671
TR679_c4_g6_i5	2	p1	(T)11	11	2116	2126
TR679_c4_g11_i1	1	p1	(T)18	18	1771	1788
TR679_c5_g3_i1	1	p2	(TA)7	14	1073	1086
TR679_c5_g3_i1	2	p1	(A)11	11	1319	1329
TR679_c5_g3_i1	3	p2	(CT)18	36	1822	1857
TR681_c0_g1_i1	1	p3	(GTG)5	15	789	803
TR681_c0_g2_i1	1	p3	(GTG)5	15	799	813
TR685_c0_g1_i1	1	p1	(T)10	10	706	715
TR686_c0_g1_i1	1	p1	(T)15	15	1859	1873
TR686_c0_g1_i1	2	p3	(TAT)6	18	2470	2487
TR686_c0_g1_i1	3	p2	(CA)7	14	3679	3692
TR686_c0_g2_i1	1	p1	(T)15	15	1860	1874
TR686_c0_g2_i1	2	p3	(TAT)6	18	2471	2488
TR686_c0_g2_i1	3	p2	(CA)7	14	3680	3693
TR686_c1_g1_i1	1	p1	(A)13	13	1086	1098
TR688_c0_g3_i1	1	p2	(AT)6	12	123	134
TR692_c0_g1_i1	1	p2	(GT)6	12	267	278
TR697_c0_g1_i1	1	p1	(T)10	10	16	25
TR700_c0_g1_i1	1	p1	(A)10	10	135	144
TR703_c0_g1_i1	1	p2	(CA)14	28	283	310
TR704_c0_g1_i1	1	p1	(T)10	10	992	1001
TR704_c0_g1_i2	1	p1	(T)10	10	1080	1089
TR705_c0_g1_i1	1	p1	(A)10	10	147	156
TR705_c0_g1_i1	2	p1	(A)30	30	568	597
TR705_c0_g2_i1	1	p1	(A)10	10	147	156
TR705_c0_g2_i1	2	p1	(A)24	24	568	591
TR707_c0_g2_i1	1	p1	(T)13	13	466	478
TR709_c0_g1_i1	1	p2	(AT)12	24	76	99
TR709_c0_g1_i1	2	p1	(T)12	12	308	319
TR709_c0_g2_i1	1	p1	(A)12	12	140	151
TR709_c0_g2_i1	2	p2	(TA)13	26	359	384
TR709_c0_g3_i1	1	p2	(AT)13	26	76	101
TR709_c0_g3_i1	2	p1	(T)12	12	310	321
TR715_c0_g1_i1	1	p1	(A)15	15	71	85
TR715_c0_g1_i1	2	p1	(A)10	10	341	350
TR720_c0_g1_i1	1	p1	(A)24	24	47	70
TR720_c0_g1_i1	2	p1	(A)11	11	434	444
TR720_c0_g2_i1	1	p1	(A)28	28	47	74
TR720_c0_g2_i1	2	p1	(A)11	11	438	448
TR720_c0_g3_i1	1	p1	(A)25	25	47	71
TR720_c0_g3_i1	2	p1	(A)11	11	435	445
TR724_c0_g1_i1	1	p2	(TA)11	22	1	22
TR725_c0_g1_i1	1	p1	(C)13	13	189	201
TR725_c0_g1_i2	1	p1	(C)13	13	189	201
TR729_c0_g1_i1	1	p2	(AT)14	28	265	292
TR729_c0_g2_i1	1	p2	(AT)12	24	264	287
TR736_c0_g1_i1	1	p1	(A)10	10	301	310
TR738_c0_g1_i1	1	p2	(TG)18	36	360	395
TR742_c0_g1_i1	1	p1	(A)22	22	46	67
TR757_c0_g1_i1	1	p1	(T)11	11	788	798
TR759_c0_g1_i1	1	p1	(T)15	15	516	530
TR765_c1_g1_i1	1	c	(ACAA)7acaggcaactagagaaagaaacactgaagtagtgatgttacagggtacagtggaaaacactgcaaacttc(T)11	109	1	109
TR765_c2_g1_i1	1	p1	(A)13	13	68	80
TR765_c2_g1_i1	2	p1	(A)18	18	894	911
TR765_c2_g1_i2	1	p1	(A)13	13	68	80
TR765_c3_g1_i1	1	p1	(A)10	10	2570	2579
TR765_c3_g1_i1	2	p1	(A)23	23	3056	3078
TR765_c4_g1_i1	1	p4	(ACAA)6	24	391	414
TR766_c1_g1_i1	1	p2	(CA)7	14	2456	2469
TR766_c1_g1_i3	1	p2	(CA)7	14	384	397
TR769_c0_g1_i1	1	p1	(T)11	11	187	197
TR770_c0_g1_i1	1	p1	(A)12	12	67	78
TR773_c0_g1_i1	1	c	(A)11tcttattaccataatgc(A)10	38	2223	2260
TR775_c0_g1_i1	1	p4	(TGTT)6	24	312	335
TR775_c0_g2_i1	1	p1	(T)10	10	2037	2046
TR775_c0_g2_i1	2	p4	(TGTT)6	24	2645	2668
TR785_c0_g1_i1	1	c	(T)11cttttttcccacctgtggtcatgaaaaaagtcaagcttttttgtccaacaggccatatatttctagctatcaatcctttctaacactctttc(T)11	114	854	967
TR786_c0_g1_i1	1	p1	(A)13	13	97	109
TR788_c0_g1_i1	1	p4	(TATT)7	28	812	839
TR788_c1_g1_i1	1	p4	(TATT)5	20	82	101
TR789_c0_g1_i1	1	p1	(A)14	14	196	209
TR789_c0_g1_i1	2	p1	(A)14	14	484	497
TR789_c0_g2_i1	1	p1	(A)14	14	210	223
TR793_c0_g1_i1	1	p2	(CA)11	22	1	22
TR796_c1_g1_i1	1	p1	(A)23	23	491	513
TR799_c0_g1_i1	1	p3	(GAG)5	15	592	606
TR805_c0_g1_i1	1	p1	(A)13	13	211	223
TR808_c1_g1_i1	1	p2	(CA)8	16	237	252
TR808_c1_g1_i2	1	p1	(A)10	10	91	100
TR810_c0_g1_i1	1	p2	(CA)7	14	980	993
TR825_c0_g1_i1	1	p3	(GTT)5	15	2270	2284
TR825_c0_g1_i2	1	p3	(GTT)5	15	2347	2361
TR825_c0_g1_i3	1	p3	(GTT)5	15	2667	2681
TR825_c0_g1_i4	1	p3	(GTT)5	15	2613	2627
TR825_c0_g1_i5	1	p3	(GTT)5	15	2293	2307
TR825_c0_g1_i6	1	p3	(GTT)5	15	2370	2384
TR825_c0_g1_i7	1	p3	(GTT)5	15	2590	2604
TR826_c0_g1_i1	1	p1	(A)10	10	67	76
TR828_c0_g1_i1	1	p1	(A)10	10	112	121
TR828_c0_g1_i1	2	p1	(A)10	10	632	641
TR845_c0_g1_i1	1	p4	(AATT)5	20	114	133
TR847_c0_g1_i1	1	p1	(T)11	11	151	161
TR852_c0_g1_i1	1	p1	(T)19	19	1	19
TR852_c1_g1_i1	1	p1	(A)20	20	19	38
TR852_c1_g1_i1	2	p2	(TA)16	32	214	245
TR853_c0_g1_i1	1	p1	(A)10	10	133	142
TR856_c0_g1_i1	1	p3	(ACC)5	15	49	63
TR861_c0_g1_i1	1	p1	(T)14	14	97	110
TR861_c0_g1_i1	2	p1	(T)18	18	275	292
TR861_c0_g2_i1	1	p1	(T)14	14	97	110
TR861_c1_g1_i1	1	p1	(T)19	19	16	34
TR861_c2_g1_i1	1	p3	(AAT)6	18	1	18
TR861_c2_g1_i1	2	c	(A)12taaataaaaataaat(A)10	37	306	342
TR862_c0_g1_i1	1	p1	(A)18	18	238	255
TR863_c0_g1_i1	1	p2	(TG)6	12	302	313
TR864_c0_g1_i4	1	p1	(T)15	15	56	70
TR872_c0_g1_i1	1	p1	(T)12	12	190	201
TR878_c0_g1_i1	1	p1	(A)12	12	270	281
TR885_c0_g1_i1	1	p2	(TC)19	38	597	634
TR887_c0_g1_i1	1	p1	(T)15	15	227	241
TR889_c0_g1_i1	1	p1	(T)13	13	231	243
TR889_c0_g2_i1	1	p1	(T)13	13	255	267
TR890_c0_g1_i1	1	p1	(T)12	12	85	96
TR890_c0_g2_i1	1	p1	(T)12	12	85	96
TR890_c0_g3_i1	1	p1	(T)12	12	85	96
TR890_c0_g4_i1	1	p1	(T)12	12	85	96
TR890_c0_g5_i1	1	p1	(T)12	12	85	96
TR890_c0_g6_i1	1	p1	(T)12	12	85	96
TR890_c0_g7_i1	1	p1	(T)12	12	85	96
TR890_c0_g8_i1	1	p1	(T)12	12	85	96
TR890_c0_g9_i1	1	p1	(T)12	12	85	96
TR890_c0_g10_i1	1	p1	(T)12	12	85	96
TR892_c0_g1_i1	1	p1	(A)16	16	20	35
TR894_c0_g1_i1	1	p2	(TA)7	14	76	89
TR895_c0_g1_i1	1	p2	(TC)6	12	2718	2729
TR895_c0_g2_i1	1	p3	(GCT)8	24	45	68
TR896_c0_g1_i1	1	p1	(T)21	21	36	56
TR896_c0_g1_i1	2	p2	(GT)8	16	396	411
TR896_c0_g1_i1	3	p4	(GTGA)6	24	526	549
TR897_c0_g1_i1	1	p1	(T)14	14	15	28
TR897_c0_g1_i1	2	p2	(TA)18	36	847	882
TR897_c0_g1_i2	1	p2	(TA)18	36	362	397
TR900_c3_g3_i1	1	p1	(A)10	10	564	573
TR902_c0_g1_i1	1	p1	(A)10	10	562	571
TR902_c0_g2_i1	1	p1	(A)10	10	561	570
TR902_c1_g1_i1	1	p1	(A)21	21	95	115
TR902_c1_g2_i1	1	p1	(A)21	21	95	115
TR902_c3_g1_i1	1	p1	(A)11	11	1122	1132
TR902_c3_g1_i2	1	p1	(A)11	11	1122	1132
TR902_c3_g1_i3	1	p1	(A)11	11	1122	1132
TR902_c3_g1_i4	1	p1	(A)11	11	1122	1132
TR902_c3_g1_i5	1	p1	(A)11	11	1122	1132
TR902_c3_g1_i7	1	p1	(A)11	11	1122	1132
TR902_c3_g1_i8	1	p1	(A)11	11	1122	1132
TR902_c3_g1_i9	1	p1	(A)11	11	1122	1132
TR902_c3_g1_i10	1	p1	(A)11	11	1122	1132
TR902_c3_g1_i12	1	p1	(A)11	11	1122	1132
TR902_c3_g1_i13	1	p1	(A)11	11	1122	1132
TR902_c3_g1_i14	1	p1	(A)11	11	1122	1132
TR902_c4_g1_i1	1	p1	(T)14	14	3	16
TR905_c0_g1_i1	1	p1	(T)20	20	6	25
TR906_c0_g1_i1	1	p2	(GT)6	12	260	271
TR917_c0_g1_i1	1	p2	(GT)9	18	368	385
TR919_c1_g1_i1	1	p1	(T)10	10	145	154
TR921_c0_g1_i1	1	p1	(T)10	10	67	76
TR922_c0_g1_i1	1	p1	(A)13	13	120	132
TR926_c0_g1_i1	1	c	(A)21taaacataaattaataatacaaatg(A)13tttattgaaactttaaaattaaaacaaaaatctaaataataaaaatataatatataataatggcgaaata(T)10	139	34	172
TR929_c0_g1_i1	1	p1	(T)27	27	494	520
TR931_c0_g1_i1	1	p1	(A)27	27	102	128
TR931_c1_g1_i1	1	c	(T)12g(T)12	25	13	37
TR933_c0_g1_i1	1	c	(T)15c(T)12	28	74	101
TR933_c0_g1_i1	2	p2	(TC)29	58	619	676
TR934_c0_g1_i1	1	p1	(A)18	18	84	101
TR934_c0_g1_i1	2	p2	(AT)49	98	369	466
TR936_c0_g1_i1	1	p1	(A)10	10	1463	1472
TR936_c0_g1_i1	2	p1	(A)10	10	2043	2052
TR936_c0_g1_i2	1	p1	(A)10	10	1451	1460
TR936_c0_g1_i2	2	p1	(A)10	10	2031	2040
TR938_c0_g1_i1	1	p2	(TG)7	14	653	666
TR938_c0_g2_i1	1	p2	(TG)7	14	657	670
TR955_c0_g1_i1	1	p1	(T)17	17	13	29
TR959_c0_g1_i1	1	p2	(TA)7	14	279	292
TR959_c0_g1_i1	2	p1	(A)16	16	474	489
TR962_c0_g1_i1	1	p1	(T)17	17	56	72
TR962_c0_g2_i1	1	p1	(T)17	17	56	72
TR969_c0_g1_i1	1	p1	(T)14	14	267	280
TR974_c1_g1_i1	1	p2	(GT)6	12	1847	1858
TR974_c1_g1_i1	2	p2	(TG)7	14	2121	2134
TR974_c1_g1_i1	3	p1	(A)10	10	2390	2399
TR974_c1_g2_i1	1	p1	(A)10	10	980	989
TR975_c0_g1_i1	1	p1	(A)10	10	281	290
TR975_c0_g1_i1	2	p1	(A)10	10	637	646
TR977_c0_g2_i2	1	p4	(TTGT)9	36	419	454
TR980_c0_g1_i1	1	p1	(T)17	17	273	289
TR984_c0_g1_i1	1	p1	(T)19	19	5444	5462
TR984_c0_g1_i2	1	p1	(T)21	21	23	43
TR984_c0_g1_i2	2	p1	(T)19	19	3523	3541
TR985_c0_g1_i1	1	p1	(T)16	16	3	18
TR989_c0_g1_i1	1	p1	(A)21	21	299	319
TR989_c0_g2_i1	1	p1	(A)21	21	298	318
TR1001_c2_g4_i3	1	p3	(TTA)5	15	284	298
TR1001_c2_g4_i5	1	p1	(T)10	10	292	301
TR1003_c0_g1_i1	1	p2	(AT)11	22	682	703
TR1004_c0_g1_i1	1	p1	(A)23	23	154	176
TR1004_c0_g1_i1	2	p1	(A)23	23	410	432
TR1004_c0_g2_i1	1	p1	(A)23	23	154	176
TR1005_c4_g1_i2	1	p1	(A)10	10	775	784
TR1005_c4_g1_i3	1	p1	(A)10	10	776	785
TR1005_c4_g1_i4	1	p1	(A)10	10	635	644
TR1005_c5_g2_i1	1	p1	(A)11	11	228	238
TR1005_c5_g2_i1	2	p1	(T)15	15	610	624
TR1005_c5_g2_i2	1	p1	(T)15	15	79	93
TR1005_c5_g2_i3	1	p1	(A)11	11	228	238
TR1005_c5_g2_i3	2	p1	(T)15	15	610	624
TR1005_c5_g3_i1	1	p1	(T)66	66	1	66
TR1005_c5_g3_i1	2	c	(A)18ctatataaaaagg(A)21	52	2131	2182
TR1005_c5_g3_i2	1	c	(A)18ctatataaaaagg(A)21	52	1371	1422
TR1005_c5_g3_i3	1	c	(A)18ctatataaaaagg(A)21	52	915	966
TR1005_c5_g3_i3	2	p1	(T)10	10	1072	1081
TR1005_c6_g7_i2	1	p1	(A)17	17	82	98
TR1005_c6_g7_i4	1	p3	(TTC)5	15	1270	1284
TR1005_c6_g14_i1	1	p1	(T)10	10	67	76
TR1005_c6_g14_i2	1	p1	(T)10	10	67	76
TR1006_c0_g1_i1	1	p2	(CA)12	24	53	76
TR1006_c0_g2_i1	1	p2	(CA)14	28	53	80
TR1006_c0_g3_i1	1	p2	(CA)15	30	53	82
TR1007_c2_g1_i3	1	p1	(T)14	14	73	86
TR1007_c2_g1_i7	1	p1	(T)14	14	73	86
TR1007_c2_g4_i1	1	p1	(T)12	12	385	396
TR1007_c2_g4_i2	1	p1	(T)12	12	406	417
TR1007_c2_g6_i1	1	p2	(CA)10	20	77	96
TR1007_c2_g7_i1	1	p2	(CA)10	20	77	96
TR1010_c0_g1_i1	1	p1	(A)17	17	173	189
TR1021_c0_g1_i2	1	p1	(T)18	18	1902	1919
TR1024_c0_g1_i1	1	p1	(T)11	11	34	44
TR1024_c1_g1_i1	1	p1	(T)24	24	22	45
TR1024_c1_g1_i1	2	p1	(A)18	18	181	198
TR1026_c0_g1_i1	1	p1	(T)27	27	248	274
TR1026_c0_g2_i1	1	p1	(T)24	24	248	271
TR1029_c0_g1_i1	1	p1	(T)18	18	83	100
TR1029_c0_g2_i1	1	p1	(T)18	18	83	100
TR1029_c0_g3_i1	1	p1	(T)18	18	83	100
TR1030_c0_g1_i1	1	p1	(A)12	12	37	48
TR1030_c0_g1_i1	2	p1	(T)11	11	236	246
TR1030_c0_g2_i1	1	p1	(A)12	12	37	48
TR1030_c0_g2_i1	2	p1	(T)11	11	236	246
TR1040_c0_g1_i1	1	p1	(T)10	10	265	274
TR1048_c0_g1_i1	1	c	(T)12ccccgggacccttcttttctttcctttttttaaat(C)21	68	11	78
TR1049_c0_g1_i1	1	p2	(CA)33	66	194	259
TR1049_c0_g2_i1	1	p2	(CA)31	62	194	255
TR1049_c0_g3_i1	1	p2	(CA)28	56	194	249
TR1049_c0_g4_i1	1	p2	(CA)16	32	194	225
TR1049_c0_g5_i1	1	p2	(CA)29	58	194	251
TR1049_c0_g6_i1	1	p2	(CA)22	44	194	237
TR1049_c0_g7_i1	1	p2	(CA)27	54	194	247
TR1049_c0_g8_i1	1	p2	(CA)20	40	194	233
TR1049_c0_g9_i1	1	p2	(CA)21	42	194	235
TR1049_c0_g10_i2	1	p2	(CA)15	30	472	501
TR1049_c0_g10_i3	1	p2	(CA)11	22	1	22
TR1049_c0_g10_i4	1	p2	(CA)19	38	194	231
TR1049_c0_g10_i5	1	p2	(CA)19	38	194	231
TR1049_c0_g11_i1	1	p2	(CA)17	34	194	227
TR1049_c0_g12_i1	1	p2	(CA)25	50	194	243
TR1049_c0_g13_i1	1	p2	(CA)23	46	194	239
TR1049_c0_g14_i1	1	p2	(CA)24	48	194	241
TR1049_c0_g15_i1	1	p2	(CA)30	60	194	253
TR1049_c0_g16_i1	1	p2	(CA)32	64	194	257
TR1049_c0_g17_i1	1	p2	(CA)26	52	194	245
TR1049_c0_g18_i1	1	p2	(CA)15	30	194	223
TR1054_c0_g1_i1	1	p1	(T)15	15	181	195
TR1054_c0_g1_i1	2	p1	(T)23	23	350	372
TR1057_c1_g1_i1	1	p1	(A)23	23	534	556
TR1062_c0_g1_i1	1	p2	(GA)7	14	144	157
TR1076_c0_g2_i1	1	p2	(GT)8	16	1077	1092
TR1080_c0_g1_i1	1	c	(T)10atccaataaattcagccttggtgagatttctttcaaaaatat(A)10	62	169	230
TR1080_c0_g2_i1	1	c	(T)10atccaataaattcagccttggtgagatttctttcaaaaatat(A)10	62	126	187
TR1084_c0_g1_i1	1	p1	(T)23	23	1	23
TR1086_c0_g1_i1	1	p2	(TA)6	12	178	189
TR1087_c0_g1_i1	1	p4	(CTTT)13	52	370	421
TR1087_c0_g2_i1	1	p4	(CTTT)12	48	370	417
TR1095_c0_g1_i1	1	c	(TA)9(CA)7	32	62	93
TR1097_c0_g1_i1	1	p1	(T)16	16	64	79
TR1099_c0_g1_i1	1	c	(A)11caaaaaaaac(A)10	31	58	88
TR1099_c0_g1_i1	2	p1	(T)22	22	472	493
TR1101_c0_g1_i1	1	p1	(T)16	16	61	76
TR1101_c0_g2_i1	1	p1	(T)16	16	61	76
TR1103_c0_g1_i1	1	p1	(T)21	21	58	78
TR1103_c0_g1_i1	2	p2	(AG)7	14	677	690
TR1103_c0_g1_i1	3	c	(A)12tgttggggac(A)10	32	8622	8653
TR1103_c0_g1_i2	1	p1	(T)21	21	58	78
TR1103_c0_g1_i2	2	p2	(AG)7	14	677	690
TR1103_c0_g1_i2	3	c	(A)12tgttggggac(A)10	32	7130	7161
TR1103_c0_g1_i3	1	p1	(T)21	21	58	78
TR1103_c0_g1_i3	2	p2	(AG)7	14	677	690
TR1103_c0_g1_i3	3	c	(A)12tgttggggac(A)10	32	7130	7161
TR1103_c0_g1_i4	1	p1	(T)21	21	58	78
TR1103_c0_g1_i4	2	p2	(AG)7	14	677	690
TR1103_c0_g1_i4	3	c	(A)12tgttggggac(A)10	32	8595	8626
TR1103_c0_g1_i5	1	p1	(T)21	21	58	78
TR1103_c0_g1_i5	2	p2	(AG)7	14	677	690
TR1103_c0_g1_i5	3	c	(A)12tgttggggac(A)10	32	7103	7134
TR1110_c0_g1_i1	1	p1	(A)11	11	176	186
TR1112_c0_g1_i1	1	p3	(CTT)7	21	578	598
TR1114_c0_g1_i1	1	p1	(T)12	12	9	20
TR1114_c0_g1_i1	2	c	(T)10a(T)11	22	340	361
TR1114_c0_g2_i1	1	p1	(T)12	12	9	20
TR1114_c0_g2_i1	2	c	(T)10a(T)11	22	340	361
TR1115_c0_g1_i1	1	p2	(AC)6	12	71	82
TR1115_c0_g2_i1	1	p2	(AC)6	12	71	82
TR1115_c0_g2_i1	2	c*	(GCAC)5(CA)11*	39	811	849
TR1118_c0_g1_i1	1	c	(GT)6ttaatgcatgtgttggatgc(TG)6	44	121	164
TR1119_c0_g1_i1	1	c	(T)12ctttc(T)10acaaaaatacaatac(A)21	63	372	434
TR1129_c0_g1_i1	1	p3	(ATG)5	15	340	354
TR1131_c1_g1_i1	1	p1	(T)24	24	400	423
TR1131_c1_g1_i2	1	p1	(T)24	24	336	359
TR1142_c0_g1_i1	1	p1	(A)12	12	160	171
TR1142_c0_g2_i1	1	p1	(A)12	12	198	209
TR1142_c0_g4_i1	1	p3	(TTA)6	18	38	55
TR1142_c0_g5_i1	1	p1	(A)12	12	160	171
TR1145_c0_g1_i1	1	c	(TG)7tatgtggaaaacgatggcctgtatcccagacttgattctgggttaaattgcactgtcagatgttactcattacag(A)10	99	4450	4548
TR1147_c0_g1_i1	1	p4	(GGTT)6	24	349	372
TR1150_c0_g1_i1	1	p4	(GATA)18	72	511	582
TR1155_c3_g2_i1	1	p2	(CA)13	26	672	697
TR1155_c3_g4_i1	1	p3	(AAC)10	30	1	30
TR1155_c3_g7_i1	1	p2	(AC)14	28	1	28
TR1155_c3_g9_i1	1	p3	(AAC)7	21	1	21
TR1156_c0_g1_i1	1	p2	(TA)6	12	62	73
TR1157_c0_g1_i1	1	c	(TATTA)7tatca(AT)23	86	1	86
TR1157_c0_g2_i1	1	c	(TATTA)10tatca(AT)21	97	1	97
TR1157_c0_g3_i1	1	c	(TATTA)10tatca(AT)24	103	1	103
TR1157_c0_g4_i1	1	c	(TATTA)13tatca(AT)17	104	1	104
TR1157_c0_g5_i1	1	p2	(TA)15	30	1	30
TR1157_c0_g6_i1	1	c	(TATTA)12tatca(AT)20	105	1	105
TR1157_c0_g7_i1	1	c	(TATTA)13tatca(AT)16	102	1	102
TR1157_c0_g8_i1	1	c	(TATTA)14tatca(AT)18	111	1	111
TR1157_c0_g9_i1	1	c	(TATTA)7tatca(AT)26	92	1	92
TR1157_c0_g10_i1	1	c	(TATTA)13tatca(AT)19	108	1	108
TR1157_c0_g11_i1	1	c	(TATTA)10tatca(AT)14	83	1	83
TR1157_c0_g12_i1	1	p2	(TA)14	28	1	28
TR1157_c0_g13_i1	1	c	(TATTA)9tatca(AT)25	100	1	100
TR1157_c0_g14_i1	1	c	(TATTA)12tatca(AT)15	95	1	95
TR1157_c0_g15_i1	1	c	(TATTA)10tatca(AT)22	99	1	99
TR1157_c1_g1_i1	1	p1	(A)11	11	101	111
TR1163_c0_g1_i1	1	c	(A)11c(A)10	22	57	78
TR1163_c0_g2_i1	1	c	(A)11c(A)10	22	57	78
TR1164_c0_g1_i1	1	p1	(A)12	12	207	218
TR1166_c0_g1_i1	1	p1	(A)21	21	34	54
TR1170_c0_g1_i1	1	p4	(TTAT)5	20	142	161
TR1170_c0_g1_i1	2	p2	(GT)12	24	432	455
TR1170_c0_g2_i1	1	p4	(TTAT)5	20	142	161
TR1170_c0_g2_i1	2	p2	(GT)17	34	432	465
TR1170_c0_g3_i1	1	p4	(TTAT)5	20	142	161
TR1170_c0_g3_i1	2	p2	(GT)19	38	432	469
TR1170_c0_g4_i1	1	p4	(TTAT)5	20	142	161
TR1170_c0_g4_i1	2	p2	(GT)25	50	432	481
TR1176_c0_g1_i1	1	p1	(A)17	17	2149	2165
TR1176_c0_g1_i2	1	p1	(A)17	17	2134	2150
TR1176_c1_g1_i1	1	p2	(TA)16	32	329	360
TR1176_c1_g1_i1	2	p1	(T)25	25	937	961
TR1176_c1_g2_i1	1	p1	(A)25	25	20	44
TR1176_c1_g2_i1	2	p2	(AT)25	50	620	669
TR1177_c2_g1_i1	1	p1	(A)15	15	253	267
TR1177_c3_g1_i1	1	p1	(T)11	11	71	81
TR1184_c0_g1_i1	1	p1	(T)14	14	937	950
TR1184_c0_g1_i2	1	p1	(T)14	14	950	963
TR1186_c0_g1_i1	1	p2	(TA)29	58	561	618
TR1191_c3_g1_i1	1	p1	(T)15	15	136	150
TR1191_c10_g2_i1	1	c	(G)10c(G)32	43	22	64
TR1191_c10_g3_i1	1	c	(G)10c(G)33	44	22	65
TR1191_c10_g4_i1	1	c	(G)10c(G)42	53	22	74
TR1191_c10_g5_i1	1	c	(G)10c(G)38	49	22	70
TR1191_c10_g7_i1	1	c	(G)10c(G)39	50	22	71
TR1191_c10_g10_i1	1	c	(G)10c(G)25	36	22	57
TR1191_c10_g11_i1	1	p1	(G)23	23	1	23
TR1191_c10_g12_i1	1	p1	(G)49	49	1	49
TR1191_c10_g13_i1	1	c	(G)10c(G)24	35	22	56
TR1191_c10_g14_i1	1	c	(G)10c(G)37	48	22	69
TR1191_c11_g1_i1	1	c	(T)45caaattgagcagttctgtctttttcatttgaaatctcagtcaggtcaaggattgtctttatctctataagggtggtttctcttttcttccg(T)10	146	1	146
TR1191_c11_g1_i1	2	p1	(T)12	12	583	594
TR1191_c11_g2_i1	1	p1	(A)10	10	141	150
TR1191_c11_g2_i1	2	p2	(AC)6	12	305	316
TR1193_c0_g2_i1	1	p2	(TG)7	14	1073	1086
TR1194_c0_g1_i1	1	p1	(T)10	10	74	83
TR1196_c0_g1_i1	1	p1	(A)19	19	107	125
TR1196_c0_g1_i1	2	p1	(A)19	19	357	375
TR1197_c0_g1_i2	1	p3	(CAG)6	18	44	61
TR1200_c0_g1_i1	1	p1	(A)23	23	1	23
TR1200_c0_g1_i1	2	p1	(A)34	34	743	776
TR1203_c9_g3_i1	1	p2	(AG)7	14	3567	3580
TR1205_c0_g1_i1	1	p1	(A)17	17	585	601
TR1207_c0_g1_i1	1	p1	(T)30	30	791	820
TR1223_c0_g1_i1	1	p2	(AT)8	16	2043	2058
TR1224_c1_g1_i1	1	p2	(AT)22	44	1006	1049
TR1224_c2_g3_i1	1	c	(A)10taaataaatttcacttgcaagtaaagtattttaaaaaacattaaattatatatcatcaaatgtttt(A)25	101	11	111
TR1224_c2_g4_i1	1	c	(A)10taaataaatttcacttgcaagtaaagtattttaaaaaacattaaattatatatcatcaaatgtttt(A)24	100	11	110
TR1224_c2_g6_i1	1	p2	(AG)6	12	767	778
TR1224_c2_g6_i4	1	p2	(AG)6	12	996	1007
TR1224_c2_g7_i1	1	c	(A)10taaataaatttcacttgcaagtaaagtattttaaaaaacattaaattatatatcatcaaatgtttt(A)24	100	11	110
TR1224_c2_g8_i2	1	p1	(A)10	10	108	117
TR1224_c2_g8_i3	1	p2	(TA)6	12	44	55
TR1224_c2_g8_i4	1	p2	(TA)6	12	44	55
TR1224_c2_g9_i3	1	p1	(A)10	10	507	516
TR1226_c0_g1_i1	1	p2	(AG)7	14	597	610
TR1233_c0_g1_i1	1	p1	(A)23	23	1	23
TR1233_c0_g1_i1	2	p1	(A)12	12	740	751
TR1233_c0_g2_i1	1	p1	(A)23	23	1	23
TR1233_c0_g2_i1	2	p1	(A)12	12	738	749
TR1234_c0_g1_i1	1	p1	(T)10	10	381	390
TR1235_c0_g1_i1	1	p1	(A)40	40	6389	6428
TR1235_c0_g1_i2	1	p1	(A)40	40	6346	6385
TR1238_c0_g1_i1	1	p2	(GT)22	44	130	173
TR1238_c0_g3_i1	1	p2	(GT)16	32	130	161
TR1238_c0_g5_i1	1	p2	(GT)19	38	130	167
TR1238_c0_g6_i1	1	p2	(GT)17	34	130	163
TR1238_c0_g7_i1	1	p2	(GT)23	46	130	175
TR1238_c0_g8_i1	1	p2	(GT)15	30	130	159
TR1238_c0_g9_i2	1	p1	(A)18	18	45	62
TR1238_c0_g9_i3	1	c	(A)23t(A)28	52	1	52
TR1238_c0_g9_i4	1	p1	(A)18	18	45	62
TR1238_c0_g9_i5	1	c	(A)23t(A)28	52	1	52
TR1238_c0_g10_i1	1	p2	(GT)18	36	130	165
TR1238_c0_g13_i2	1	p2	(GT)11	22	1361	1382
TR1238_c0_g13_i9	1	p2	(GT)11	22	1437	1458
TR1238_c0_g13_i12	1	p2	(GT)11	22	1332	1353
TR1238_c0_g13_i18	1	c	(AAT)5aaaaataaaacttaatacaaaatacttatt(ATA)5	60	82	141
TR1238_c0_g13_i19	1	p2	(GT)11	22	1776	1797
TR1240_c1_g1_i1	1	p2	(TA)20	40	1	40
TR1240_c1_g2_i1	1	p2	(AT)23	46	1309	1354
TR1242_c0_g1_i1	1	p1	(A)24	24	218	241
TR1248_c0_g1_i2	1	p1	(T)12	12	44	55
TR1248_c0_g1_i2	2	p2	(TC)36	72	587	658
TR1248_c0_g1_i3	1	p2	(TC)36	72	1785	1856
TR1249_c0_g1_i1	1	p1	(A)22	22	25	46
TR1251_c0_g1_i1	1	p1	(A)23	23	1384	1406
TR1251_c1_g1_i1	1	c*	(A)23(AAAC)5*	40	1	40
TR1251_c1_g1_i1	2	p1	(A)11	11	387	397
TR1251_c1_g1_i1	3	p2	(AC)33	66	592	657
TR1251_c1_g2_i1	1	c*	(A)23(AAAC)5*	40	1	40
TR1251_c1_g2_i1	2	p1	(A)11	11	387	397
TR1251_c1_g2_i1	3	p2	(AC)22	44	592	635
TR1251_c1_g3_i1	1	c*	(A)23(AAAC)5*	40	1	40
TR1251_c1_g3_i1	2	p1	(A)11	11	387	397
TR1251_c1_g3_i1	3	p2	(AC)20	40	592	631
TR1251_c1_g4_i1	1	c*	(A)23(AAAC)5*	40	1	40
TR1251_c1_g4_i1	2	p1	(A)11	11	387	397
TR1251_c1_g4_i1	3	p2	(AC)23	46	592	637
TR1251_c1_g5_i1	1	c*	(A)23(AAAC)5*	40	1	40
TR1251_c1_g5_i1	2	p1	(A)11	11	387	397
TR1251_c1_g5_i1	3	p2	(AC)18	36	592	627
TR1251_c1_g6_i1	1	c*	(A)23(AAAC)5*	40	1	40
TR1251_c1_g6_i1	2	p1	(A)11	11	387	397
TR1251_c1_g6_i1	3	p2	(AC)17	34	592	625
TR1251_c1_g7_i1	1	c*	(A)23(AAAC)5*	40	1	40
TR1251_c1_g7_i1	2	p1	(A)11	11	387	397
TR1251_c1_g7_i1	3	p2	(AC)19	38	592	629
TR1251_c1_g8_i1	1	c*	(A)23(AAAC)5*	40	1	40
TR1251_c1_g8_i1	2	p1	(A)11	11	387	397
TR1251_c1_g8_i1	3	p2	(AC)16	32	592	623
TR1251_c1_g9_i1	1	c*	(A)23(AAAC)5*	40	1	40
TR1251_c1_g9_i1	2	p1	(A)11	11	387	397
TR1251_c1_g9_i1	3	p2	(AC)24	48	592	639
TR1251_c1_g10_i1	1	c*	(A)23(AAAC)5*	40	1	40
TR1251_c1_g10_i1	2	p1	(A)11	11	387	397
TR1251_c1_g10_i1	3	p2	(AC)21	42	592	633
TR1253_c0_g1_i1	1	p1	(T)15	15	56	70
TR1253_c0_g2_i1	1	p1	(T)15	15	56	70
TR1253_c0_g3_i1	1	p1	(T)15	15	56	70
TR1253_c1_g1_i1	1	p1	(T)15	15	136	150
TR1259_c0_g1_i1	1	c	(A)12cggtccggctaacagt(A)21catacaaattaaaaaaagaaaataaaacacctttaac(A)28	114	1	114
TR1259_c0_g1_i1	2	p2	(AT)11	22	374	395
TR1264_c0_g1_i1	1	p1	(T)11	11	348	358
TR1279_c0_g2_i1	1	p2	(AT)12	24	1	24
TR1280_c0_g1_i1	1	c	(T)12gctttca(T)19	38	484	521
TR1282_c0_g1_i1	1	p2	(TA)11	22	43	64
TR1282_c0_g1_i1	2	p1	(A)10	10	1004	1013
TR1282_c0_g2_i1	1	p2	(TA)11	22	43	64
TR1282_c0_g2_i1	2	p1	(A)10	10	1005	1014
TR1287_c0_g1_i1	1	p1	(T)16	16	393	408
TR1288_c0_g1_i1	1	p1	(A)23	23	202	224
TR1291_c0_g1_i1	1	c	(AC)20tactctgccccctctatcagcactcacagttatgagtataaatcatgcccagttttaaacatcaaaaggacaaaatgtct(A)19	139	389	527
TR1291_c0_g2_i1	1	c	(AC)22tactctgccccctctatcagcactcacagttatgagtataaatcatgcccagttttaaacatcaaaaggacaaaatgtct(A)19	143	389	531
TR1291_c0_g3_i1	1	c	(AC)23tactctgccccctctatcagcactcacagttatgagtataaatcatgcccagttttaaacatcaaaaggacaaaatgtct(A)19	145	389	533
TR1291_c0_g4_i1	1	c	(AC)18tactctgccccctctatcagcactcacagttatgagtataaatcatgcccagttttaaacatcaaaaggacaaaatgtct(A)19	135	389	523
TR1291_c0_g5_i1	1	c	(AC)19tactctgccccctctatcagcactcacagttatgagtataaatcatgcccagttttaaacatcaaaaggacaaaatgtct(A)19	137	389	525
TR1291_c0_g6_i1	1	c	(AC)17tactctgccccctctatcagcactcacagttatgagtataaatcatgcccagttttaaacatcaaaaggacaaaatgtct(A)19	133	389	521
TR1291_c0_g7_i1	1	c	(AC)16tactctgccccctctatcagcactcacagttatgagtataaatcatgcccagttttaaacatcaaaaggacaaaatgtct(A)19	131	389	519
TR1291_c0_g8_i1	1	c	(AC)21tactctgccccctctatcagcactcacagttatgagtataaatcatgcccagttttaaacatcaaaaggacaaaatgtct(A)19	141	389	529
TR1291_c0_g9_i1	1	c	(AC)8tactctgccccctctatcagcactcacagttatgagtataaatcatgcccagttttaaacatcaaaaggacaaaatgtct(A)19	115	393	507
TR1291_c2_g1_i1	1	p1	(A)17	17	75	91
TR1291_c2_g1_i1	2	p4	(AAAT)5	20	301	320
TR1291_c2_g2_i1	1	p1	(A)17	17	75	91
TR1291_c2_g2_i1	2	p4	(AAAT)5	20	301	320
TR1291_c2_g3_i1	1	p1	(A)17	17	75	91
TR1291_c2_g3_i1	2	p4	(AAAT)5	20	301	320
TR1293_c0_g1_i1	1	p1	(A)12	12	1873	1884
TR1293_c0_g1_i2	1	p1	(A)12	12	1148	1159
TR1293_c0_g2_i1	1	c	(A)10taaaaatggacagacagaggggaaacg(A)10	47	127	173
TR1296_c0_g1_i1	1	c	(T)27agcttttaaacacaatttttttaaaattttttttaattttttaattcatttattattacaaaaaa(T)12	104	1623	1726
TR1296_c0_g1_i2	1	c	(T)27agcttttaaacacaatttttttaaaattttttttaattttttaattcatttattattacaaaaaa(T)12	104	1642	1745
TR1296_c1_g1_i1	1	p1	(T)20	20	33	52
TR1297_c0_g1_i1	1	p4	(AGTG)5	20	1	20
TR1298_c0_g1_i1	1	p4	(AGAT)5	20	1	20
TR1298_c0_g1_i2	1	p4	(ATAG)6	24	256	279
TR1298_c0_g1_i3	1	p4	(AGAT)5	20	1	20
TR1298_c0_g1_i3	2	p4	(ATAG)6	24	357	380
TR1301_c0_g1_i1	1	c	(T)10cagcat(AG)12	40	67	106
TR1303_c0_g1_i1	1	p1	(T)11	11	847	857
TR1307_c1_g1_i1	1	p2	(TA)6	12	1	12
TR1307_c1_g1_i1	2	p1	(A)11	11	346	356
TR1311_c0_g1_i1	1	p2	(CA)30	60	434	493
TR1312_c0_g1_i1	1	p1	(A)17	17	22	38
TR1318_c0_g1_i1	1	p1	(T)10	10	35	44
TR1323_c0_g1_i1	1	c	(A)33tagtaaaaatactaaatttttactcaatttaa(T)15	80	7	86
TR1323_c0_g1_i1	2	p2	(GA)6	12	218	229
TR1327_c0_g1_i1	1	p2	(GT)7	14	13	26
TR1329_c0_g1_i1	1	p1	(A)36	36	87	122
TR1330_c0_g1_i1	1	c	(A)13tctccgattttttcacaccaaacccgattttcaattttaatcga(T)14	71	168	238
TR1330_c0_g1_i1	2	p2	(CA)9	18	1855	1872
TR1330_c0_g1_i1	3	p2	(CA)9	18	2079	2096
TR1330_c0_g1_i2	1	c	(A)13tctccgattttttcacaccaaacccgattttcaattttaatcga(T)14	71	168	238
TR1331_c0_g2_i1	1	c	(AT)27(AC)6	66	1	66
TR1331_c0_g2_i2	1	p2	(TA)8	16	81	96
TR1331_c0_g4_i1	1	p2	(TA)8	16	81	96
TR1335_c0_g1_i1	1	c*	(T)11(TTC)5*	24	1872	1895
TR1336_c0_g1_i1	1	p1	(T)27	27	165	191
TR1336_c0_g2_i1	1	p1	(T)31	31	165	195
TR1341_c0_g1_i1	1	p1	(A)52	52	1	52
TR1341_c0_g1_i1	2	c	(T)10aacttaaaaacatcctttgaatgaaactgataaacaaaaagaaataaaaactcataggttcatatttcacaatcactgggg(A)16ttctgaggaagttcaggtggacaatcttatgtcacatcctccaaaggagtaaaaccctacgtctgaaattcaacaagacaatgtttatgcatagaag(A)16	220	173	392
TR1341_c0_g1_i1	3	p2	(AT)7	14	627	640
TR1341_c0_g1_i1	4	p2	(TA)32	64	867	930
TR1341_c0_g1_i2	1	p1	(A)24	24	120	143
TR1341_c0_g1_i2	2	c	(T)10aacttaaaaacatcctttgaatgaaactgataaacaaaaagaaataaaaactcataggttcatatttcacaatcactgggg(A)16ttctgaggaagttcaggtggacaatcttatgtcacatcctccaaaggagtaaaaccctacgtctgaaattcaacaagacaatgtttatgcatagaag(A)16	220	264	483
TR1341_c0_g1_i2	3	p2	(AT)7	14	718	731
TR1341_c0_g1_i2	4	p2	(TA)32	64	958	1021
TR1344_c0_g1_i1	1	p1	(T)16	16	311	326
TR1345_c0_g1_i1	1	p1	(T)17	17	1	17
TR1350_c0_g1_i1	1	p2	(AC)7	14	297	310
TR1351_c0_g1_i1	1	p1	(T)16	16	20	35
TR1357_c0_g1_i1	1	p1	(A)12	12	73	84
TR1358_c0_g1_i1	1	p3	(AAT)5	15	54	68
TR1363_c0_g1_i1	1	p1	(T)23	23	1	23
TR1366_c0_g1_i1	1	p1	(A)20	20	166	185
TR1366_c0_g2_i1	1	p1	(A)20	20	243	262
TR1374_c0_g1_i1	1	p1	(T)18	18	1183	1200
TR1376_c0_g1_i1	1	p3	(AAC)6	18	151	168
TR1378_c0_g1_i1	1	p1	(A)11	11	228	238
TR1379_c0_g1_i1	1	p1	(T)29	29	442	470
TR1385_c0_g1_i1	1	p2	(GA)6	12	388	399
TR1393_c0_g1_i1	1	p2	(GT)6	12	247	258
TR1400_c0_g1_i1	1	p2	(TA)10	20	70	89
TR1400_c0_g1_i1	2	p1	(T)16	16	347	362
TR1401_c0_g1_i1	1	p1	(T)27	27	300	326
TR1402_c0_g1_i1	1	p1	(A)10	10	59	68
TR1402_c0_g2_i1	1	p1	(A)10	10	92	101
TR1405_c0_g1_i1	1	c	(GTC)5(ATC)7	36	705	740
TR1410_c0_g1_i1	1	p1	(A)11	11	325	335
TR1413_c0_g1_i1	1	p2	(AT)11	22	1	22
TR1413_c0_g1_i2	1	p2	(AT)11	22	1	22
TR1413_c0_g1_i3	1	p2	(AT)11	22	1	22
TR1417_c0_g1_i1	1	p3	(GCC)6	18	19	36
TR1418_c0_g1_i1	1	p1	(T)10	10	289	298
TR1419_c0_g2_i1	1	p1	(C)10	10	1591	1600
TR1419_c0_g3_i1	1	p1	(A)11	11	167	177
TR1419_c0_g4_i1	1	p1	(A)11	11	167	177
TR1420_c0_g2_i1	1	p1	(T)15	15	56	70
TR1422_c1_g1_i1	1	p1	(A)10	10	73	82
TR1426_c0_g1_i1	1	p1	(T)25	25	21	45
TR1434_c0_g1_i1	1	c*	(AAAG)5(AG)6*	30	93	122
TR1434_c0_g1_i1	2	p1	(G)11	11	914	924
TR1434_c1_g1_i1	1	c	(A)11gatt(A)10gaaagaa(AG)7	46	85	130
TR1437_c0_g1_i1	1	p2	(TA)13	26	283	308
TR1438_c0_g1_i1	1	p2	(TG)15	30	1	30
TR1438_c0_g1_i2	1	p2	(TG)15	30	1	30
TR1438_c0_g2_i1	1	p1	(T)11	11	225	235
TR1450_c0_g1_i1	1	p3	(GAA)5	15	206	220
TR1452_c0_g1_i1	1	p1	(A)10	10	485	494
TR1452_c0_g2_i1	1	p1	(A)10	10	484	493
TR1453_c0_g1_i1	1	p1	(A)20	20	50	69
TR1453_c0_g1_i1	2	p1	(A)14	14	1057	1070
TR1456_c0_g1_i1	1	p1	(T)10	10	42	51
TR1456_c0_g1_i1	2	p4	(AAAT)5	20	1269	1288
TR1458_c0_g1_i1	1	p1	(A)15	15	183	197
TR1462_c0_g1_i1	1	p1	(T)10	10	169	178
TR1467_c0_g1_i1	1	p4	(TATT)10	40	30	69
TR1467_c0_g2_i1	1	p4	(TATT)9	36	30	65
TR1473_c0_g2_i1	1	p1	(A)17	17	290	306
TR1476_c0_g1_i2	1	p2	(AC)6	12	1800	1811
TR1476_c0_g1_i2	2	p2	(AT)6	12	2317	2328
TR1476_c0_g1_i2	3	p2	(TA)24	48	2431	2478
TR1476_c1_g1_i1	1	c	(A)10ctttattgtcaattcaattcctcttctctacagccaaaccacaaacatatgacgaacacagaacagagcagagctgaacatgcc(CA)12atccacacaaaaatacacacaaaaacacaaacacacaaaaacaa(AC)6atataaaaccacacatacacaaacacaaacacag(AC)9tct(CA)6	241	17	257
TR1476_c2_g1_i1	1	c	(CA)6aacaaacacactctcacacacacactctcacacacacatgtgcacacagacacacacgctcacacacacagttg(CA)7	100	80	179
TR1486_c0_g1_i1	1	p1	(T)10	10	364	373
TR1486_c0_g1_i1	2	p1	(T)20	20	823	842
TR1486_c0_g1_i2	1	p1	(T)10	10	364	373
TR1486_c0_g1_i2	2	p1	(T)11	11	673	683
TR1486_c0_g1_i2	3	p1	(T)20	20	986	1005
TR1486_c0_g1_i3	1	p1	(T)10	10	364	373
TR1492_c0_g2_i1	1	p2	(TC)7	14	182	195
TR1492_c1_g2_i1	1	p1	(A)11	11	428	438
TR1492_c1_g2_i2	1	p1	(A)13	13	432	444
TR1492_c1_g2_i3	1	p2	(CA)6	12	313	324
TR1492_c1_g2_i3	2	p1	(A)13	13	438	450
TR1492_c1_g2_i4	1	p1	(A)13	13	432	444
TR1492_c1_g2_i5	1	p2	(CA)6	12	313	324
TR1492_c1_g2_i5	2	p1	(A)11	11	434	444
TR1492_c1_g2_i6	1	p1	(A)10	10	74	83
TR1492_c1_g2_i7	1	p1	(A)10	10	74	83
TR1493_c0_g1_i1	1	p3	(CGC)5	15	30	44
TR1496_c0_g7_i1	1	p4	(TGTT)5	20	218	237
TR1497_c3_g1_i1	1	p3	(AAG)8	24	192	215
TR1497_c3_g1_i1	2	p1	(T)13	13	1727	1739
TR1497_c4_g1_i1	1	p1	(A)11	11	108	118
TR1497_c4_g1_i2	1	p1	(A)11	11	108	118
TR1497_c5_g1_i1	1	c	(T)43aatttacattgaattttatatttaatgtttaatatgtatgattagttccccctgtatcttgcatagcatctgttta(T)10	129	725	853
TR1497_c5_g2_i1	1	c	(T)44aatttacattgaattttatatttaatgtttaatatgtatgattagttccccctgtatcttgcatagcatctgttta(T)10	130	725	854
TR1497_c5_g4_i1	1	c	(T)34aatttacattgaattttatatttaatgtttaatatgtatgattagttccccctgtatcttgcatagcatctgttta(T)10	120	725	844
TR1497_c5_g6_i1	1	c	(T)26aatttacattgaattttatatttaatgtttaatatgtatgattagttccccctgtatcttgcatagcatctgttta(T)10	112	725	836
TR1497_c5_g8_i1	1	c	(T)33aatttacattgaattttatatttaatgtttaatatgtatgattagttccccctgtatcttgcatagcatctgttta(T)10	119	725	843
TR1497_c5_g9_i1	1	c	(T)32aatttacattgaattttatatttaatgtttaatatgtatgattagttccccctgtatcttgcatagcatctgttta(T)10	118	725	842
TR1497_c5_g10_i1	1	c	(T)76aatttacattgaattttatatttaatgtttaatatgtatgattagttccccctgtatcttgcatagcatctgttta(T)10	162	725	886
TR1497_c5_g13_i1	1	c	(T)35aatttacattgaattttatatttaatgtttaatatgtatgattagttccccctgtatcttgcatagcatctgttta(T)10	121	725	845
TR1497_c5_g14_i1	1	p3	(AGA)5	15	84	98
TR1497_c5_g15_i1	1	c	(T)78aatttacattgaattttatatttaatgtttaatatgtatgattagttccccctgtatcttgcatagcatctgttta(T)10	164	725	888
TR1497_c5_g17_i1	1	c	(T)23aatttacattgaattttatatttaatgtttaatatgtatgattagttccccctgtatcttgcatagcatctgttta(T)10	109	1	109
TR1497_c5_g17_i2	1	c	(T)23aatttacattgaattttatatttaatgtttaatatgtatgattagttccccctgtatcttgcatagcatctgttta(T)10	109	1	109
TR1497_c5_g18_i1	1	c	(T)28aatttacattgaattttatatttaatgtttaatatgtatgattagttccccctgtatcttgcatagcatctgttta(T)10	114	725	838
TR1497_c5_g19_i1	1	c	(T)25aatttacattgaattttatatttaatgtttaatatgtatgattagttccccctgtatcttgcatagcatctgttta(T)10	111	725	835
TR1497_c5_g20_i1	1	p3	(AGA)5	15	28	42
TR1497_c5_g23_i1	1	c	(T)38aatttacattgaattttatatttaatgtttaatatgtatgattagttccccctgtatcttgcatagcatctgttta(T)10	124	725	848
TR1497_c5_g24_i1	1	c	(T)29aatttacattgaattttatatttaatgtttaatatgtatgattagttccccctgtatcttgcatagcatctgttta(T)10	115	725	839
TR1497_c5_g25_i1	1	c	(T)24aatttacattgaattttatatttaatgtttaatatgtatgattagttccccctgtatcttgcatagcatctgttta(T)10	110	725	834
TR1497_c5_g26_i1	1	c	(T)77aatttacattgaattttatatttaatgtttaatatgtatgattagttccccctgtatcttgcatagcatctgttta(T)10	163	725	887
TR1497_c5_g27_i1	1	c	(T)52aatttacattgaattttatatttaatgtttaatatgtatgattagttccccctgtatcttgcatagcatctgttta(T)10	138	725	862
TR1497_c5_g28_i1	1	c	(T)31aatttacattgaattttatatttaatgtttaatatgtatgattagttccccctgtatcttgcatagcatctgttta(T)10	117	725	841
TR1497_c5_g30_i1	1	c	(T)27aatttacattgaattttatatttaatgtttaatatgtatgattagttccccctgtatcttgcatagcatctgttta(T)10	113	725	837
TR1497_c5_g33_i1	1	c	(T)30aatttacattgaattttatatttaatgtttaatatgtatgattagttccccctgtatcttgcatagcatctgttta(T)10	116	725	840
TR1497_c5_g34_i1	1	p5	(CATTC)5	25	60	84
TR1497_c5_g37_i1	1	p1	(T)23	23	758	780
TR1497_c5_g38_i1	1	p3	(AGA)5	15	84	98
TR1497_c5_g39_i1	1	c	(T)79aatttacattgaattttatatttaatgtttaatatgtatgattagttccccctgtatcttgcatagcatctgttta(T)10	165	725	889
TR1497_c5_g40_i1	1	c	(T)36aatttacattgaattttatatttaatgtttaatatgtatgattagttccccctgtatcttgcatagcatctgttta(T)10	122	725	846
TR1503_c0_g1_i1	1	p2	(AT)6	12	594	605
TR1507_c0_g1_i1	1	p1	(A)12	12	13	24
TR1507_c0_g1_i1	2	p1	(A)11	11	264	274
TR1507_c0_g1_i1	3	p1	(T)16	16	531	546
TR1507_c1_g1_i1	1	p3	(AAC)6	18	455	472
TR1507_c1_g1_i1	2	p1	(A)13	13	794	806
TR1507_c1_g2_i1	1	c	(A)20g(A)27gaagaag(A)12	67	1	67
TR1507_c1_g2_i1	2	p1	(T)15	15	334	348
TR1507_c1_g2_i1	3	p2	(AT)7	14	471	484
TR1507_c1_g2_i1	4	p1	(A)12	12	655	666
TR1507_c1_g2_i2	1	c	(A)32gaagaag(A)12	51	1	51
TR1507_c1_g2_i2	2	p1	(T)15	15	318	332
TR1507_c1_g2_i2	3	p2	(AT)7	14	455	468
TR1507_c1_g2_i2	4	p1	(A)12	12	639	650
TR1507_c2_g1_i1	1	p1	(T)14	14	1	14
TR1508_c0_g1_i1	1	p2	(TG)9	18	10	27
TR1513_c0_g1_i1	1	p1	(A)16	16	34	49
TR1516_c1_g1_i1	1	p1	(A)11	11	109	119
TR1516_c1_g1_i1	2	p1	(A)24	24	1054	1077
TR1518_c0_g1_i1	1	p1	(A)23	23	190	212
TR1518_c0_g1_i1	2	p1	(A)23	23	721	743
TR1518_c1_g1_i1	1	p1	(A)21	21	481	501
TR1519_c0_g1_i1	1	p3	(GGA)7	21	9	29
TR1527_c0_g1_i1	1	p2	(AT)11	22	184	205
TR1527_c0_g2_i1	1	p2	(AT)11	22	184	205
TR1535_c0_g1_i1	1	p1	(T)12	12	10	21
TR1539_c0_g1_i1	1	p2	(AG)6	12	105	116
TR1543_c0_g1_i1	1	p5	(GACTA)5	25	466	490
TR1546_c0_g1_i1	1	c	(A)22(GA)9	40	35	74
TR1546_c0_g1_i1	2	p1	(T)10	10	986	995
TR1547_c0_g1_i1	1	p1	(A)15	15	86	100
TR1550_c0_g1_i1	1	p1	(T)13	13	1645	1657
TR1550_c0_g1_i2	1	p1	(A)28	28	1910	1937
TR1550_c0_g1_i2	2	p1	(T)13	13	3250	3262
TR1550_c0_g1_i3	1	p1	(A)28	28	1888	1915
TR1550_c0_g1_i3	2	p1	(T)13	13	3228	3240
TR1550_c0_g1_i4	1	p1	(A)27	27	1910	1936
TR1550_c0_g1_i4	2	p1	(T)13	13	3249	3261
TR1550_c0_g1_i5	1	p1	(A)26	26	1873	1898
TR1550_c0_g1_i5	2	p1	(T)13	13	3211	3223
TR1550_c0_g1_i6	1	p1	(A)28	28	1970	1997
TR1550_c0_g1_i6	2	p1	(T)13	13	3310	3322
TR1550_c0_g1_i7	1	p1	(A)28	28	1925	1952
TR1550_c0_g1_i7	2	p1	(T)13	13	3265	3277
TR1550_c0_g1_i8	1	p1	(A)26	26	1910	1935
TR1550_c0_g1_i8	2	p1	(T)13	13	3248	3260
TR1550_c0_g1_i9	1	p1	(A)22	22	1	22
TR1550_c0_g1_i9	2	p1	(A)24	24	562	585
TR1550_c0_g1_i10	1	p1	(A)28	28	1925	1952
TR1550_c0_g1_i10	2	p1	(T)13	13	3265	3277
TR1550_c0_g1_i12	1	p1	(A)28	28	1873	1900
TR1550_c0_g1_i12	2	p1	(T)13	13	3213	3225
TR1550_c0_g1_i14	1	p1	(A)28	28	1985	2012
TR1550_c0_g1_i14	2	p1	(T)13	13	3325	3337
TR1550_c0_g1_i15	1	p1	(A)28	28	1910	1937
TR1550_c0_g1_i15	2	p1	(T)13	13	3250	3262
TR1550_c0_g1_i16	1	p1	(T)13	13	1660	1672
TR1550_c0_g1_i18	1	p1	(A)22	22	1	22
TR1550_c0_g1_i18	2	p1	(A)28	28	562	589
TR1550_c0_g1_i19	1	p1	(A)27	27	1873	1899
TR1550_c0_g1_i19	2	p1	(T)13	13	3212	3224
TR1550_c0_g1_i20	1	p1	(A)22	22	1	22
TR1550_c0_g1_i20	2	p1	(A)26	26	562	587
TR1550_c0_g1_i22	1	p1	(A)26	26	1925	1950
TR1550_c0_g1_i22	2	p1	(T)13	13	3263	3275
TR1550_c0_g1_i23	1	p1	(A)26	26	1970	1995
TR1550_c0_g1_i23	2	p1	(T)13	13	3308	3320
TR1550_c0_g1_i24	1	p1	(A)26	26	1910	1935
TR1550_c0_g1_i24	2	p1	(T)13	13	3248	3260
TR1550_c0_g1_i25	1	p1	(T)13	13	1705	1717
TR1550_c0_g1_i26	1	p1	(A)27	27	1910	1936
TR1550_c0_g1_i26	2	p1	(T)13	13	3249	3261
TR1550_c0_g1_i27	1	p1	(T)13	13	1608	1620
TR1550_c0_g1_i28	1	p1	(A)27	27	1925	1951
TR1550_c0_g1_i28	2	p1	(T)13	13	3264	3276
TR1550_c0_g1_i29	1	p1	(A)27	27	1970	1996
TR1550_c0_g1_i29	2	p1	(T)13	13	3309	3321
TR1551_c1_g1_i1	1	c	(T)13aa(T)16aagaaattaatacttttattcagcaagaatatattaagaatccacaaaagatttatattaaaaaaaac(T)10catttttttttactttctattcatcaaagaatcctga(T)10	156	72	227
TR1563_c0_g1_i2	1	p1	(T)19	19	1794	1812
TR1564_c0_g2_i1	1	p3	(CTG)7	21	3067	3087
TR1564_c0_g2_i3	1	p1	(A)11	11	1304	1314
TR1566_c0_g1_i1	1	c	(T)10ggtctttggtgggtacttctccttttttttgttg(T)28	72	14	85
TR1566_c0_g1_i1	2	p1	(A)10	10	1221	1230
TR1566_c0_g1_i2	1	p1	(T)49	49	1	49
TR1566_c0_g1_i2	2	p1	(A)10	10	1186	1195
TR1568_c2_g2_i1	1	p1	(A)23	23	188	210
TR1568_c2_g9_i1	1	p1	(A)36	36	328	363
TR1570_c0_g1_i1	1	p1	(A)24	24	51	74
TR1570_c0_g2_i1	1	p1	(A)36	36	1	36
TR1570_c0_g3_i1	1	p1	(A)71	71	51	121
TR1575_c0_g1_i1	1	p3	(GAG)7	21	27	47
TR1575_c0_g1_i1	2	p1	(T)23	23	938	960
TR1577_c0_g1_i1	1	p2	(AC)8	16	105	120
TR1587_c0_g1_i1	1	p3	(ATT)13	39	1678	1716
TR1589_c0_g1_i1	1	c	(A)10gag(A)10	23	79	101
TR1591_c0_g1_i1	1	p1	(A)10	10	89	98
TR1592_c0_g1_i1	1	p2	(GT)11	22	1	22
TR1592_c0_g1_i1	2	c	(GT)14gcgcgtgtgagtgagcgagggacagtgtgtgtgtgcgagtgagtgagtgagcgagggacagtga(GT)11	114	125	238
TR1592_c1_g1_i1	1	p2	(CA)9	18	78	95
TR1592_c1_g1_i1	2	p3	(TGA)6	18	1238	1255
TR1592_c1_g2_i1	1	p2	(CA)9	18	78	95
TR1596_c0_g1_i1	1	p5	(TATAT)12	60	203	262
TR1598_c0_g1_i2	1	p1	(A)41	41	1512	1552
TR1598_c0_g1_i3	1	p1	(A)41	41	2914	2954
TR1601_c0_g1_i1	1	p1	(T)12	12	64	75
TR1602_c0_g1_i1	1	p1	(T)10	10	2915	2924
TR1602_c0_g1_i1	2	p1	(T)14	14	3889	3902
TR1603_c0_g1_i1	1	c	(T)13acttaaaaaaaatgttggcttt(A)14	49	80	128
TR1625_c0_g1_i1	1	p1	(A)16	16	47	62
TR1626_c0_g1_i1	1	p1	(A)10	10	226	235
TR1629_c0_g1_i1	1	c*	(A)15taagtagggttaaaaacaagaaaggaaaaaaaaagaggggaaaaaaggtttaaatggcatcccagaagaact(GA)10(A)16*caaac(A)13	140	1	140
TR1629_c0_g1_i1	2	p1	(A)11	11	971	981
TR1631_c0_g1_i1	1	p2	(CA)6	12	505	516
TR1632_c0_g1_i1	1	p1	(T)10	10	52	61
TR1632_c0_g1_i1	2	p5	(TAAAA)6	30	599	628
TR1633_c0_g3_i1	1	p1	(T)13	13	17	29
TR1635_c5_g13_i1	1	p1	(A)10	10	975	984
TR1635_c5_g13_i2	1	p1	(A)10	10	975	984
TR1635_c5_g13_i3	1	p1	(A)11	11	975	985
TR1637_c0_g1_i1	1	p1	(T)14	14	99	112
TR1639_c0_g2_i1	1	p1	(A)11	11	1251	1261
TR1639_c0_g2_i1	2	c	(T)27cttggactaattatag(T)11	54	1809	1862
TR1639_c0_g2_i1	3	p1	(T)16	16	2091	2106
TR1639_c0_g2_i2	1	p1	(A)11	11	1251	1261
TR1639_c0_g2_i2	2	c	(T)29cttggactaattatag(T)11	56	1809	1864
TR1639_c0_g2_i2	3	p1	(T)16	16	2093	2108
TR1639_c0_g2_i3	1	p1	(A)11	11	2247	2257
TR1639_c0_g2_i3	2	c	(T)29cttggactaattatag(T)11	56	2805	2860
TR1639_c0_g2_i3	3	p1	(T)16	16	3089	3104
TR1639_c0_g2_i4	1	p1	(A)11	11	2246	2256
TR1639_c0_g2_i4	2	c	(T)27cttggactaattatag(T)11	54	2804	2857
TR1639_c0_g2_i4	3	p1	(T)16	16	3086	3101
TR1639_c0_g2_i5	1	p1	(A)11	11	1252	1262
TR1639_c0_g2_i5	2	c	(T)24cttggactaattatag(T)11	51	1810	1860
TR1639_c0_g2_i5	3	p1	(T)16	16	2089	2104
TR1639_c0_g2_i6	1	p1	(A)11	11	2247	2257
TR1639_c0_g2_i6	2	c	(T)24cttggactaattatag(T)11	51	2805	2855
TR1639_c0_g2_i6	3	p1	(T)16	16	3084	3099
TR1639_c1_g1_i1	1	p1	(T)21	21	108	128
TR1645_c0_g1_i1	1	p3	(GCA)5	15	833	847
TR1645_c0_g1_i2	1	p3	(GCA)5	15	1351	1365
TR1655_c0_g1_i1	1	p3	(GAG)5	15	660	674
TR1655_c0_g1_i2	1	p3	(GAG)5	15	686	700
TR1656_c0_g1_i1	1	p1	(A)10	10	325	334
TR1659_c0_g1_i1	1	p1	(T)32	32	638	669
TR1663_c0_g1_i1	1	p2	(TA)9	18	281	298
TR1665_c0_g1_i1	1	p1	(A)25	25	59	83
TR1665_c0_g1_i1	2	p3	(TGA)6	18	303	320
TR1665_c0_g1_i1	3	c	(A)17ccataaattaaattaaataaaaaacagcccagtttttcct(A)15	72	528	599
TR1665_c0_g2_i1	1	p1	(A)30	30	59	88
TR1665_c0_g2_i1	2	p3	(TGA)6	18	308	325
TR1665_c0_g2_i1	3	c	(A)17ccataaattaaattaaataaaaaacagcccagtttttcct(A)15	72	533	604
TR1665_c0_g3_i1	1	p1	(A)28	28	59	86
TR1665_c0_g3_i1	2	p3	(TGA)6	18	306	323
TR1665_c0_g3_i1	3	c	(A)17ccataaattaaattaaataaaaaacagcccagtttttcct(A)15	72	531	602
TR1665_c0_g4_i1	1	p1	(A)24	24	59	82
TR1665_c0_g4_i1	2	p3	(TGA)6	18	302	319
TR1665_c0_g4_i1	3	c	(A)17ccataaattaaattaaataaaaaacagcccagtttttcct(A)15	72	527	598
TR1665_c0_g5_i1	1	p1	(A)26	26	59	84
TR1665_c0_g5_i1	2	p3	(TGA)6	18	304	321
TR1665_c0_g5_i1	3	c	(A)17ccataaattaaattaaataaaaaacagcccagtttttcct(A)15	72	529	600
TR1668_c0_g1_i1	1	p1	(T)17	17	43	59
TR1668_c0_g1_i1	2	p1	(T)12	12	460	471
TR1668_c0_g1_i1	3	p2	(AC)11	22	933	954
TR1670_c0_g1_i1	1	p1	(A)23	23	1	23
TR1670_c0_g1_i1	2	p2	(TA)12	24	1455	1478
TR1674_c0_g1_i1	1	p1	(T)10	10	98	107
TR1674_c0_g1_i2	1	p1	(T)10	10	98	107
TR1674_c0_g1_i3	1	p1	(T)10	10	98	107
TR1674_c0_g1_i3	2	c	(T)10aa(AT)12	36	1306	1341
TR1688_c0_g1_i1	1	p1	(T)10	10	433	442
TR1692_c0_g1_i1	1	p4	(AGAT)17	68	1	68
TR1695_c0_g1_i1	1	p1	(T)11	11	770	780
TR1695_c0_g1_i1	2	p1	(A)11	11	1708	1718
TR1695_c0_g1_i2	1	p1	(A)11	11	191	201
TR1700_c0_g1_i1	1	p1	(A)20	20	657	676
TR1701_c0_g1_i1	1	p1	(A)16	16	55	70
TR1703_c0_g1_i1	1	p3	(TTA)7	21	44	64
TR1704_c0_g1_i1	1	p2	(TA)28	56	964	1019
TR1704_c0_g1_i2	1	p2	(TA)28	56	979	1034
TR1706_c0_g1_i1	1	p2	(GT)8	16	5	20
TR1708_c0_g1_i1	1	p2	(GT)18	36	457	492
TR1714_c0_g1_i1	1	p3	(ATA)5	15	345	359
TR1723_c0_g1_i1	1	p1	(A)19	19	11	29
TR1723_c0_g1_i1	2	p1	(T)12	12	533	544
TR1723_c0_g2_i1	1	p1	(A)19	19	11	29
TR1723_c0_g2_i1	2	p1	(T)10	10	536	545
TR1724_c0_g1_i1	1	p1	(T)20	20	105	124
TR1729_c0_g1_i1	1	p1	(T)26	26	62	87
TR1729_c0_g2_i1	1	p1	(T)27	27	62	88
TR1729_c0_g3_i1	1	p1	(T)30	30	62	91
TR1732_c0_g1_i1	1	p1	(T)11	11	939	949
TR1735_c0_g2_i1	1	p1	(T)15	15	10	24
TR1735_c0_g2_i1	2	p2	(CA)6	12	353	364
TR1735_c0_g3_i1	1	p1	(T)15	15	10	24
TR1735_c0_g3_i1	2	p2	(CA)6	12	353	364
TR1735_c0_g3_i1	3	p1	(G)11	11	853	863
TR1735_c0_g3_i1	4	p1	(T)11	11	1612	1622
TR1735_c1_g1_i1	1	p1	(T)12	12	12	23
TR1735_c1_g1_i1	2	p1	(T)12	12	218	229
TR1735_c1_g1_i1	3	p1	(T)23	23	521	543
TR1736_c0_g1_i1	1	p1	(A)14	14	93	106
TR1742_c0_g1_i1	1	p1	(T)15	15	72	86
TR1742_c0_g1_i1	2	p1	(A)10	10	411	420
TR1743_c0_g1_i1	1	p1	(A)31	31	33	63
TR1743_c0_g1_i1	2	p4	(TTTA)5	20	2349	2368
TR1744_c1_g1_i1	1	c	(AC)10tgcaaacagttg(AC)6	44	942	985
TR1744_c1_g1_i2	1	c	(AC)10tgcaaacagttg(AC)6	44	923	966
TR1747_c0_g1_i1	1	p1	(T)23	23	290	312
TR1748_c0_g1_i1	1	p2	(AT)7	14	69	82
TR1748_c0_g1_i1	2	p2	(AT)7	14	296	309
TR1754_c0_g1_i1	1	p6	(CAAAAA)5	30	11	40
TR1757_c0_g2_i1	1	p1	(T)10	10	252	261
TR1757_c0_g2_i1	2	p1	(A)10	10	536	545
TR1760_c0_g1_i1	1	p4	(AAAT)6	24	282	305
TR1763_c0_g1_i1	1	p1	(T)19	19	1	19
TR1763_c0_g1_i1	2	c	(T)17cactactttgtggattatttgtggattattttttgtatatt(TA)10	78	177	254
TR1763_c0_g2_i1	1	p1	(T)19	19	1	19
TR1763_c0_g2_i1	2	c	(T)17cactactttgtggattatttgtggattattttttgtatatt(TA)10	78	178	255
TR1764_c0_g1_i1	1	p1	(A)11	11	53	63
TR1766_c0_g1_i1	1	p2	(TG)8	16	54	69
TR1766_c0_g5_i3	1	p2	(TG)8	16	54	69
TR1766_c0_g6_i1	1	p3	(TCA)5	15	3337	3351
TR1769_c0_g1_i1	1	p4	(GATT)6	24	19	42
TR1771_c0_g1_i1	1	p1	(T)33	33	2043	2075
TR1772_c0_g1_i1	1	c	(CA)6t(AC)6	25	55	79
TR1772_c1_g1_i1	1	p2	(AC)9	18	264	281
TR1777_c0_g1_i1	1	c	(T)10gttttgtttcgc(T)11	33	662	694
TR1777_c0_g2_i1	1	c	(T)10gttttgtttcgc(T)11	33	661	693
TR1786_c0_g1_i1	1	p1	(A)11	11	321	331
TR1786_c0_g1_i2	1	p1	(A)11	11	280	290
TR1786_c1_g1_i1	1	c	(A)10gcatgcatgcattctgcagttagagccgtctttgtgaatgaatgaggtttttcctttttgtaca(T)22	96	2316	2411
TR1786_c1_g1_i3	1	p1	(T)22	22	2368	2389
TR1786_c1_g1_i5	1	c	(A)10gcatgcatgcattctgcagttagagccgtctttgtgaatgaatgaggtttttcctttttgtaca(T)22	96	2261	2356
TR1786_c1_g1_i6	1	p1	(T)22	22	853	874
TR1786_c1_g1_i8	1	p1	(T)22	22	908	929
TR1787_c2_g1_i2	1	p1	(T)13	13	490	502
TR1787_c5_g1_i1	1	p1	(T)11	11	87	97
TR1797_c0_g1_i1	1	p1	(T)28	28	462	489
TR1797_c0_g2_i1	1	p1	(T)26	26	462	487
TR1799_c0_g1_i1	1	p1	(A)11	11	384	394
TR1804_c0_g1_i1	1	p1	(A)23	23	884	906
TR1811_c0_g1_i1	1	p1	(T)16	16	122	137
TR1813_c0_g1_i1	1	c	(C)15acaacctctttactttattc(A)33	68	33	100
TR1817_c0_g1_i1	1	p2	(TA)9	18	484	501
TR1817_c0_g2_i1	1	p2	(TA)9	18	482	499
TR1819_c0_g1_i1	1	p3	(AAC)5	15	77	91
TR1819_c0_g1_i1	2	p1	(A)23	23	221	243
TR1820_c6_g1_i1	1	p2	(AT)6	12	15	26
TR1820_c6_g1_i2	1	p2	(AT)6	12	15	26
TR1825_c0_g1_i1	1	p2	(TG)6	12	272	283
TR1827_c0_g1_i1	1	c	(T)12c(T)10	23	208	230
TR1827_c1_g1_i1	1	p1	(T)13	13	414	426
TR1827_c1_g1_i1	2	p1	(T)11	11	1173	1183
TR1827_c1_g1_i1	3	c	(A)17tttgaaacaaacaaaagaaaaagtatctgcaaaaaagagagagaaaaggaagaaaaaaaaatcatgatccattccaagaattattcccctct(A)20	129	1900	2028
TR1830_c0_g1_i1	1	c	(A)10taaaattaaaattaaaaaaatgatccatggaacaaattcattatagtcacagatattaacgagttact(A)16gaagaaaag(A)10	113	9	121
TR1831_c6_g2_i2	1	p2	(GT)6	12	1109	1120
TR1834_c0_g1_i1	1	p1	(T)16	16	385	400
TR1835_c0_g1_i1	1	p1	(G)10	10	226	235
TR1835_c0_g1_i2	1	p1	(G)10	10	226	235
TR1835_c0_g1_i2	2	p3	(GGT)10	30	1488	1517
TR1835_c0_g1_i3	1	p1	(G)10	10	226	235
TR1835_c0_g1_i3	2	p3	(TCC)5	15	1129	1143
TR1835_c0_g1_i4	1	p1	(G)10	10	226	235
TR1835_c0_g1_i4	2	p3	(TCC)5	15	1126	1140
TR1835_c0_g1_i4	3	p3	(GGT)10	30	1692	1721
TR1835_c0_g1_i5	1	p1	(G)10	10	226	235
TR1835_c0_g1_i5	2	p3	(TCC)5	15	1126	1140
TR1837_c0_g1_i1	1	p1	(T)14	14	277	290
TR1837_c0_g2_i1	1	p1	(T)14	14	277	290
TR1837_c0_g3_i1	1	p1	(T)14	14	277	290
TR1845_c0_g1_i1	1	p2	(TA)6	12	350	361
TR1853_c0_g1_i1	1	p3	(TAA)5	15	82	96
TR1853_c0_g1_i1	2	p1	(T)10	10	310	319
TR1853_c0_g2_i1	1	p3	(TAA)5	15	82	96
TR1853_c0_g2_i1	2	p1	(T)10	10	310	319
TR1854_c0_g1_i1	1	c	(A)12tagaagtttaataatat(TAA)6	47	29	75
TR1854_c0_g1_i1	2	p1	(T)20	20	693	712
TR1855_c0_g1_i1	1	p1	(A)10	10	143	152
TR1857_c0_g1_i1	1	p2	(TG)16	32	38	69
TR1861_c3_g1_i1	1	p3	(AAC)5	15	8	22
TR1861_c4_g1_i1	1	p1	(A)10	10	635	644
TR1861_c5_g4_i3	1	p1	(A)13	13	367	379
TR1861_c5_g3_i4	1	p2	(AT)6	12	588	599
TR1861_c5_g3_i4	2	p1	(A)29	29	734	762
TR1861_c5_g6_i1	1	p1	(A)23	23	1	23
TR1861_c5_g13_i1	1	p1	(A)10	10	571	580
TR1861_c5_g17_i1	1	p1	(A)23	23	445	467
TR1865_c0_g1_i1	1	p1	(A)10	10	1344	1353
TR1865_c0_g1_i1	2	p2	(AT)8	16	1522	1537
TR1865_c0_g1_i1	3	p1	(T)15	15	1695	1709
TR1865_c0_g1_i2	1	c	(T)23aataaaatattttttttcc(T)23	65	1	65
TR1865_c0_g1_i3	1	p1	(A)10	10	1344	1353
TR1865_c0_g1_i3	2	p2	(AT)8	16	1522	1537
TR1865_c0_g1_i3	3	p1	(T)15	15	1696	1710
TR1865_c0_g1_i4	1	c	(T)23aataaaatattttttttcc(T)23	65	1	65
TR1865_c0_g2_i1	1	c	(T)10aacagtcattattatttgcagggttttgttttctaattttgaagaaaagatgcaatttttcccattaccacccac(T)36	121	120	240
TR1865_c1_g1_i1	1	p1	(A)23	23	1436	1458
TR1865_c1_g1_i3	1	p1	(A)23	23	1481	1503
TR1869_c0_g1_i1	1	p1	(T)32	32	592	623
TR1869_c0_g2_i1	1	p1	(T)26	26	592	617
TR1874_c0_g1_i1	1	c	(T)24aaagaatagtgtttttctgcttaagg(A)13	63	70	132
TR1874_c0_g1_i1	2	c	(T)19aagcagatca(C)32	61	2024	2084
TR1874_c0_g1_i2	1	c	(T)24aaagaatagtgtttttctgcttaagg(A)13	63	70	132
TR1874_c0_g1_i2	2	c	(T)19aagcagatca(C)32	61	1963	2023
TR1875_c0_g1_i1	1	p3	(ACC)5	15	43	57
TR1877_c1_g1_i1	1	p2	(AC)14	28	178	205
TR1877_c1_g2_i1	1	p2	(AC)19	38	178	215
TR1877_c2_g1_i1	1	p1	(A)10	10	96	105
TR1877_c2_g2_i1	1	p3	(AAT)11	33	1	33
TR1877_c2_g2_i1	2	p1	(A)14	14	444	457
TR1877_c6_g2_i1	1	p2	(AT)8	16	191	206
TR1877_c7_g1_i1	1	p2	(TA)9	18	253	270
TR1877_c7_g2_i1	1	p2	(TA)9	18	325	342
TR1877_c10_g2_i1	1	p1	(G)11	11	89	99
TR1877_c10_g4_i14	1	c	(A)10gatgaaaacacaatcaaattaaatagaatatttt(A)27	71	22	92
TR1877_c10_g4_i14	2	p1	(A)18	18	725	742
TR1877_c10_g4_i15	1	p2	(AT)45	90	1	90
TR1877_c10_g4_i17	1	c	(A)10gatgaaaacacaatcaaattaaatagaatatttt(A)27	71	22	92
TR1879_c0_g1_i1	1	p1	(A)22	22	51	72
TR1879_c0_g1_i1	2	p2	(TC)7	14	484	497
TR1879_c0_g1_i1	3	p2	(TG)7	14	1396	1409
TR1879_c0_g2_i1	1	p1	(A)22	22	51	72
TR1879_c0_g2_i1	2	p2	(TC)7	14	484	497
TR1880_c0_g1_i1	1	p1	(T)10	10	57	66
TR1880_c0_g2_i1	1	p1	(T)10	10	57	66
TR1882_c0_g1_i1	1	p1	(A)22	22	54	75
TR1898_c0_g1_i1	1	p1	(T)16	16	254	269
TR1898_c0_g2_i1	1	p1	(T)16	16	117	132
TR1899_c0_g1_i1	1	p1	(A)10	10	109	118
TR1899_c0_g2_i1	1	p1	(A)11	11	109	119
TR1904_c0_g1_i1	1	c*	(A)27(AT)11*	48	206	253
TR1905_c0_g1_i1	1	c	(GCA)5agacggactcgtggagacg(CGC)6cgggccctccgctcca(GCC)5	83	145	227
TR1906_c0_g1_i1	1	p1	(T)11	11	100	110
TR1906_c0_g2_i1	1	p1	(T)11	11	100	110
TR1906_c0_g3_i1	1	p1	(T)11	11	100	110
TR1910_c0_g2_i1	1	c	(A)13taataataataaagagatcacacataaacattcaaaaagattaaaagaacatgatgatatgagagtaattgattatataagaaccccagtggtgtgaact(A)10	123	73	195
TR1910_c0_g2_i1	2	p1	(T)22	22	525	546
TR1911_c1_g1_i1	1	p1	(A)16	16	41	56
TR1912_c0_g2_i1	1	p1	(A)16	16	1026	1041
TR1912_c0_g2_i1	2	p1	(T)12	12	1287	1298
TR1912_c0_g2_i2	1	p1	(A)16	16	1085	1100
TR1912_c0_g2_i2	2	p1	(T)12	12	1346	1357
TR1912_c0_g3_i1	1	p1	(A)14	14	16	29
TR1912_c0_g3_i1	2	p1	(A)16	16	811	826
TR1912_c0_g3_i1	3	p1	(T)12	12	1072	1083
TR1929_c0_g1_i1	1	p3	(GTT)5	15	63	77
TR1929_c1_g2_i1	1	p1	(A)12	12	70	81
TR1930_c0_g1_i1	1	p1	(T)12	12	166	177
TR1933_c0_g1_i1	1	c	(T)11agacaacta(T)17	37	65	101
TR1933_c1_g1_i1	1	p1	(A)11	11	516	526
TR1939_c0_g3_i1	1	p2	(GT)8	16	1205	1220
TR1940_c0_g1_i1	1	c	(CA)11cc(CA)12	48	2	49
TR1942_c0_g1_i1	1	p1	(T)10	10	640	649
TR1942_c0_g2_i1	1	p1	(T)11	11	640	650
TR1959_c0_g1_i1	1	p1	(A)14	14	217	230
TR1959_c0_g1_i1	2	p1	(A)14	14	441	454
TR1959_c0_g2_i1	1	p1	(A)14	14	1256	1269
TR1960_c0_g1_i1	1	p1	(T)38	38	1	38
TR1960_c0_g1_i1	2	p1	(T)14	14	540	553
TR1960_c0_g2_i1	1	p1	(T)23	23	55	77
TR1961_c0_g2_i1	1	p3	(TCT)7	21	820	840
TR1962_c0_g1_i1	1	c	(T)10ccttttctttctctctctc(T)20	49	102	150
TR1965_c0_g1_i1	1	p1	(T)23	23	292	314
TR1965_c0_g2_i1	1	p1	(T)23	23	291	313
TR1971_c0_g1_i1	1	c	(A)10caaaaaacaggcaaaacacctgtat(A)10g(A)11	57	525	581
TR1971_c0_g2_i1	1	p1	(A)13	13	540	552
TR1982_c0_g1_i1	1	c	(GT)7gcatatgtgtgtgcgagtgcgtgtttttgtgagtgcatgtgtgtgagagtgcgtga(GT)7	84	109	192
TR1985_c0_g1_i1	1	p1	(A)11	11	157	167
TR1990_c0_g1_i1	1	p1	(T)22	22	238	259
TR1990_c3_g3_i1	1	p1	(A)15	15	14	28
TR1992_c0_g1_i1	1	p2	(CA)20	40	63	102
TR1992_c0_g2_i1	1	p2	(CA)23	46	63	108
TR1992_c0_g3_i1	1	p2	(CA)25	50	63	112
TR1992_c0_g4_i1	1	p2	(CA)12	24	63	86
TR1992_c0_g5_i1	1	p2	(CA)33	66	63	128
TR1992_c0_g6_i1	1	p2	(CA)22	44	63	106
TR1992_c0_g7_i1	1	p2	(CA)16	32	63	94
TR1992_c0_g8_i1	1	p2	(CA)32	64	63	126
TR1992_c0_g9_i1	1	p2	(CA)21	42	63	104
TR1992_c0_g10_i1	1	p2	(CA)19	38	63	100
TR1992_c0_g11_i1	1	p2	(CA)17	34	63	96
TR1992_c0_g12_i1	1	p2	(CA)24	48	63	110
TR1992_c0_g13_i1	1	p2	(CA)27	54	63	116
TR1992_c0_g14_i1	1	p2	(CA)30	60	63	122
TR1992_c0_g15_i1	1	p2	(AC)11	22	1	22
TR1992_c0_g15_i1	2	p1	(T)12	12	946	957
TR1992_c0_g16_i1	1	p2	(CA)31	62	63	124
TR1992_c0_g17_i1	1	p2	(AC)38	76	1	76
TR1992_c0_g18_i1	1	p2	(CA)28	56	63	118
TR1992_c0_g19_i1	1	p2	(CA)26	52	63	114
TR1992_c0_g21_i1	1	p2	(CA)18	36	63	98
TR1993_c0_g1_i1	1	p1	(G)10	10	668	677
TR1997_c0_g1_i1	1	p1	(A)12	12	384	395
TR2005_c0_g1_i1	1	p2	(GT)11	22	69	90
TR2006_c0_g1_i1	1	p1	(A)20	20	89	108
TR2012_c0_g1_i1	1	p1	(A)13	13	455	467
TR2014_c0_g1_i1	1	p3	(AAT)5	15	179	193
TR2016_c0_g1_i1	1	p1	(A)22	22	37	58
TR2017_c0_g1_i1	1	p2	(TG)12	24	520	543
TR2019_c0_g1_i1	1	p3	(CGC)7	21	30	50
TR2019_c0_g1_i1	2	c	(A)11g(A)11	23	339	361
TR2025_c0_g1_i1	1	p2	(TG)8	16	102	117
TR2025_c1_g1_i1	1	p2	(AC)9	18	371	388
TR2031_c0_g1_i1	1	c	(A)14gaagaagaagaaatgtttgttctgtt(TTG)5	55	44	98
TR2031_c0_g1_i1	2	p1	(T)11	11	541	551
TR2031_c0_g2_i1	1	c	(A)14gaagaagaagaaatgtttgttctgtt(TTG)5	55	44	98
TR2031_c0_g3_i1	1	c	(A)14gaagaagaagaaatgtttgttctgtt(TTG)5	55	44	98
TR2041_c0_g1_i1	1	p1	(T)40	40	839	878
TR2041_c0_g1_i2	1	p1	(T)23	23	703	725
TR2041_c0_g1_i2	2	p1	(T)10	10	899	908
TR2041_c0_g1_i2	3	p2	(TG)9	18	1153	1170
TR2041_c0_g1_i2	4	p1	(T)40	40	1870	1909
TR2041_c0_g1_i3	1	p1	(T)40	40	765	804
TR2049_c0_g1_i1	1	p1	(T)11	11	259	269
TR2049_c0_g1_i1	2	p4	(GATG)7	28	478	505
TR2057_c0_g1_i1	1	p2	(GA)6	12	194	205
TR2064_c0_g1_i1	1	p2	(GT)14	28	324	351
TR2068_c0_g1_i1	1	p1	(A)12	12	97	108
TR2068_c0_g2_i1	1	p1	(A)12	12	97	108
TR2071_c0_g1_i1	1	p2	(CA)6	12	235	246
TR2073_c0_g1_i1	1	c	(AC)15tagtga(AC)14tagtga(AC)11agtagtga(AC)8	116	163	278
TR2073_c0_g2_i1	1	c	(AC)11agtagtga(AC)8	46	163	208
TR2074_c0_g1_i1	1	p3	(CAT)6	18	303	320
TR2080_c0_g1_i1	1	p1	(A)11	11	28	38
TR2086_c0_g1_i1	1	p1	(T)10	10	232	241
TR2088_c0_g1_i1	1	p1	(T)10	10	690	699
TR2090_c0_g1_i1	1	p1	(A)12	12	84	95
TR2090_c0_g2_i1	1	p1	(A)12	12	84	95
TR2097_c0_g1_i1	1	p3	(TCC)5	15	177	191
TR2105_c0_g1_i1	1	p2	(GT)10	20	60	79
TR2107_c0_g1_i1	1	p1	(T)10	10	306	315
TR2107_c0_g2_i1	1	p1	(T)10	10	306	315
TR2107_c0_g5_i1	1	p1	(T)10	10	306	315
TR2108_c0_g1_i1	1	p1	(T)10	10	257	266
TR2108_c0_g1_i1	2	p2	(AT)14	28	483	510
TR2108_c0_g2_i1	1	p1	(T)10	10	257	266
TR2108_c0_g2_i1	2	p2	(AT)12	24	483	506
TR2108_c0_g3_i1	1	p1	(T)10	10	257	266
TR2108_c0_g3_i1	2	p2	(AT)13	26	483	508
TR2112_c0_g2_i1	1	p2	(TA)6	12	224	235
TR2113_c0_g1_i1	1	c	(G)11tcgtggggtaaccttccccactggagagatgtgtgtgtgtctctgtctgtctgtctctc(TG)11	92	706	797
TR2113_c0_g3_i1	1	c	(GT)11gagagagagtgagagaga(GT)14gagagagagtgagagaga(GT)16ctctgtctgtctgtctctc(TG)13agagagagtgagagaga(GT)11	202	1	202
TR2114_c0_g1_i1	1	p1	(T)10	10	333	342
TR2114_c0_g2_i1	1	c	(A)11caaaccctgaataacttcaatgcattcttgccattcattttcatgtttagtctataggtttgcgtgtttgagtgtgtatgtgtgcagaagcttgc(T)28	134	51	184
TR2114_c0_g3_i1	1	c	(A)11caaaccctgaataacttcaatgcattcttgccattcatttacatgtttagtctataggtttgcgtgtttgagtgtgtatgtgtgcagaagcttgc(T)28	134	174	307
TR2114_c0_g4_i1	1	p2	(AT)7	14	277	290
TR2114_c0_g5_i1	1	p1	(T)23	23	197	219
TR2117_c0_g1_i5	1	p2	(TA)13	26	246	271
TR2117_c0_g1_i9	1	p2	(TA)13	26	317	342
TR2119_c0_g1_i1	1	p1	(T)13	13	57	69
TR2122_c0_g2_i1	1	p3	(GCA)5	15	24	38
TR2122_c0_g3_i1	1	p3	(GCA)5	15	24	38
TR2123_c0_g1_i1	1	p1	(A)11	11	22	32
TR2126_c0_g1_i1	1	p1	(A)23	23	652	674
TR2127_c0_g1_i1	1	p1	(A)12	12	796	807
TR2127_c0_g2_i1	1	p1	(A)12	12	85	96
TR2127_c0_g2_i1	2	p1	(A)12	12	289	300
TR2137_c1_g1_i1	1	p1	(A)10	10	1	10
TR2137_c1_g1_i1	2	c	(A)10ttcaagtg(A)10	28	119	146
TR2144_c0_g1_i1	1	p1	(A)19	19	22	40
TR2150_c0_g1_i1	1	p1	(T)18	18	116	133
TR2151_c0_g1_i1	1	p1	(T)11	11	222	232
TR2153_c0_g1_i1	1	p2	(AC)7	14	609	622
TR2154_c0_g2_i1	1	p1	(A)15	15	555	569
TR2154_c0_g2_i1	2	p1	(A)11	11	747	757
TR2154_c0_g2_i2	1	p1	(A)15	15	608	622
TR2154_c0_g2_i2	2	p1	(A)11	11	800	810
TR2158_c0_g1_i1	1	p1	(T)24	24	2	25
TR2164_c0_g1_i1	1	p2	(CA)11	22	399	420
TR2164_c0_g1_i1	2	p1	(A)23	23	2495	2517
TR2165_c5_g2_i1	1	p1	(T)10	10	162	171
TR2165_c6_g2_i1	1	c	(A)13g(A)10	24	53	76
TR2165_c6_g2_i1	2	p1	(T)10	10	1192	1201
TR2165_c6_g2_i2	1	c	(A)13g(A)10	24	53	76
TR2165_c6_g2_i2	2	p1	(T)10	10	1345	1354
TR2165_c6_g2_i3	1	c	(A)13g(A)10	24	53	76
TR2165_c6_g2_i5	1	c	(A)13g(A)10	24	53	76
TR2165_c7_g6_i2	1	p1	(A)11	11	366	376
TR2165_c7_g6_i4	1	p1	(A)11	11	366	376
TR2165_c7_g6_i5	1	p1	(A)11	11	366	376
TR2165_c7_g6_i6	1	p1	(A)11	11	366	376
TR2165_c9_g1_i1	1	p1	(A)12	12	227	238
TR2167_c0_g1_i1	1	p2	(AC)7	14	100	113
TR2167_c0_g1_i1	2	p1	(T)19	19	418	436
TR2170_c0_g1_i1	1	p3	(TAA)5	15	194	208
TR2173_c0_g1_i1	1	p1	(T)10	10	144	153
TR2173_c0_g2_i1	1	p1	(T)10	10	161	170
TR2173_c0_g3_i1	1	p1	(T)10	10	144	153
TR2177_c1_g1_i1	1	c	(T)23gccaattgctggttcaaaatgtagtcaatatttgaagcgaatcc(A)10	77	65	141
TR2177_c3_g1_i1	1	c	(A)19taatcctggtttttaattttttccccacaattttttaaatttcttttttggttttaa(T)10	86	121	206
TR2180_c0_g1_i1	1	p1	(A)18	18	58	75
TR2181_c0_g1_i1	1	c	(T)17gcacttatctttttttgtctttaaacactgtaaagagtccactttatggctcacattgtacatgaggaagacaa(AT)6	103	37	139
TR2182_c0_g1_i1	1	p4	(AAAT)7	28	93	120
TR2182_c0_g1_i1	2	p2	(TG)13	26	286	311
TR2188_c0_g1_i1	1	p2	(GA)6	12	229	240
TR2198_c0_g1_i1	1	p4	(TTAT)6	24	275	298
TR2200_c0_g1_i1	1	p2	(CA)12	24	193	216
TR2203_c0_g1_i2	1	p1	(A)20	20	59	78
TR2205_c0_g1_i1	1	c	(T)16c(T)10	27	62	88
TR2205_c1_g1_i1	1	p4	(AAAC)5	20	322	341
TR2209_c0_g1_i1	1	c	(AC)37gctcacgcacag(AC)16gctcacgcacag(AC)11	152	58	209
TR2209_c0_g2_i1	1	c	(AC)30gctcacgcacag(AC)11	94	311	404
TR2209_c0_g2_i2	1	p2	(AC)31	62	311	372
TR2209_c0_g3_i1	1	p2	(AC)40	80	311	390
TR2209_c0_g3_i2	1	c	(AC)30gctcacgcacag(AC)11	94	311	404
TR2209_c0_g4_i1	1	c	(AC)38gctcacgcacag(AC)13gctcacgcacag(AC)11	148	58	205
TR2210_c0_g1_i1	1	p3	(ATT)5	15	3415	3429
TR2210_c0_g1_i2	1	p3	(ATT)5	15	3285	3299
TR2213_c1_g1_i1	1	p1	(A)10	10	121	130
TR2213_c1_g2_i1	1	p1	(A)10	10	121	130
TR2213_c1_g3_i1	1	p1	(A)10	10	121	130
TR2215_c0_g1_i1	1	p2	(CA)16	32	59	90
TR2216_c0_g1_i1	1	p2	(TC)7	14	58	71
TR2216_c0_g2_i1	1	p2	(TC)7	14	58	71
TR2217_c0_g1_i1	1	p3	(AAT)7	21	76	96
TR2217_c0_g1_i2	1	p3	(AAT)7	21	76	96
TR2217_c0_g1_i2	2	c	(TAGA)10(CAGA)5	60	2666	2725
TR2218_c0_g1_i1	1	p2	(TG)7	14	482	495
TR2218_c1_g1_i1	1	p1	(T)10	10	371	380
TR2218_c1_g1_i1	2	p1	(A)13	13	3862	3874
TR2218_c1_g1_i1	3	p1	(A)12	12	5051	5062
TR2218_c1_g1_i2	1	p1	(T)10	10	371	380
TR2218_c1_g1_i2	2	p1	(A)13	13	3808	3820
TR2218_c1_g1_i2	3	p1	(A)12	12	4997	5008
TR2218_c1_g1_i3	1	p1	(T)10	10	371	380
TR2218_c1_g1_i3	2	p1	(A)13	13	3790	3802
TR2218_c1_g1_i3	3	p1	(A)12	12	4979	4990
TR2218_c1_g1_i4	1	p1	(T)10	10	406	415
TR2218_c1_g1_i4	2	p1	(A)13	13	3843	3855
TR2218_c1_g1_i4	3	p1	(A)12	12	5032	5043
TR2218_c1_g1_i5	1	p1	(T)10	10	406	415
TR2218_c1_g1_i5	2	p1	(A)13	13	3897	3909
TR2218_c1_g1_i5	3	p1	(A)12	12	5086	5097
TR2218_c1_g1_i6	1	p1	(T)10	10	371	380
TR2218_c1_g1_i6	2	p1	(A)13	13	3844	3856
TR2218_c1_g1_i6	3	p1	(A)12	12	5033	5044
TR2218_c1_g2_i1	1	p2	(TA)6	12	110	121
TR2218_c1_g4_i2	1	p1	(A)15	15	1574	1588
TR2218_c1_g4_i4	1	p1	(A)15	15	2934	2948
TR2218_c1_g4_i4	2	p1	(A)21	21	3763	3783
TR2218_c1_g4_i5	1	p1	(A)15	15	3084	3098
TR2218_c1_g4_i5	2	p1	(A)21	21	3913	3933
TR2218_c1_g4_i6	1	p1	(A)15	15	2266	2280
TR2218_c2_g1_i1	1	p1	(T)10	10	398	407
TR2219_c0_g1_i1	1	p1	(A)12	12	183	194
TR2222_c0_g1_i1	1	p1	(A)10	10	499	508
TR2222_c0_g1_i2	1	p1	(A)10	10	484	493
TR2235_c0_g1_i1	1	p1	(A)13	13	44	56
TR2239_c1_g1_i1	1	c	(TG)8tttttcatctaaaatgaaatgggataaagaatt(A)14	63	127	189
TR2239_c1_g1_i2	1	c	(AAT)5(A)10ttatatata(TG)7	48	46	93
TR2241_c0_g1_i1	1	p2	(AT)29	58	2718	2775
TR2241_c0_g1_i2	1	p2	(AT)29	58	1735	1792
TR2242_c0_g1_i1	1	p1	(A)18	18	304	321
TR2244_c0_g1_i1	1	p1	(A)13	13	96	108
TR2244_c0_g2_i1	1	p1	(A)13	13	195	207
TR2244_c0_g3_i1	1	p1	(A)13	13	195	207
TR2249_c0_g1_i1	1	p3	(CAG)5	15	303	317
TR2255_c0_g1_i1	1	p1	(A)10	10	188	197
TR2255_c0_g1_i1	2	p1	(A)27	27	687	713
TR2255_c0_g2_i1	1	p1	(A)10	10	188	197
TR2255_c0_g2_i1	2	p1	(A)30	30	687	716
TR2255_c0_g3_i1	1	p1	(A)10	10	188	197
TR2255_c0_g3_i1	2	p1	(A)24	24	687	710
TR2259_c0_g2_i1	1	p1	(A)12	12	2330	2341
TR2261_c1_g1_i1	1	c	(T)14aaagaaaaatgacagatcgttttgctaaataagaccccttttcctcgactgggatcgcgtagagcccattgaagctgcatttttgacataaa(C)10	116	9	124
TR2261_c1_g2_i1	1	c	(T)14aaagaaaaatgacagatcgttttgctaaataagaccccttttcctcgactgggatcgcgtagagcccattgaagctgcatttttgacataaa(C)10	116	9	124
TR2269_c0_g1_i1	1	c	(A)19ctcagcaccagacagactcgataaaattagtcctgagtccagctgacccaattccaattccaa(T)15	97	17	113
TR2269_c0_g1_i1	2	p1	(A)24	24	521	544
TR2270_c0_g2_i1	1	p1	(T)11	11	28	38
TR2271_c0_g1_i1	1	p1	(A)19	19	62	80
TR2277_c0_g1_i1	1	p1	(A)50	50	47	96
TR2277_c0_g1_i1	2	p3	(GGA)5	15	789	803
TR2277_c0_g1_i2	1	p1	(A)26	26	47	72
TR2277_c0_g1_i2	2	p3	(GGA)5	15	765	779
TR2277_c0_g1_i3	1	p1	(A)50	50	47	96
TR2277_c0_g1_i3	2	p3	(GGA)5	15	789	803
TR2277_c0_g1_i4	1	p1	(A)26	26	47	72
TR2277_c0_g1_i4	2	p3	(GGA)5	15	765	779
TR2278_c0_g1_i1	1	p1	(A)12	12	98	109
TR2278_c0_g1_i1	2	p3	(TAA)6	18	264	281
TR2282_c0_g1_i1	1	p1	(A)11	11	238	248
TR2286_c0_g1_i1	1	p1	(A)14	14	80	93
TR2286_c0_g1_i1	2	p2	(TG)6	12	420	431
TR2286_c0_g2_i1	1	p1	(A)14	14	80	93
TR2286_c0_g2_i1	2	p2	(TG)6	12	419	430
TR2291_c2_g1_i1	1	c	(T)12c(T)11	24	721	744
TR2291_c2_g2_i1	1	c	(T)12c(T)11	24	722	745
TR2291_c3_g1_i1	1	p1	(A)22	22	1	22
TR2291_c6_g1_i1	1	p3	(GAG)5	15	127	141
TR2291_c6_g1_i1	2	p3	(TGA)13	39	1394	1432
TR2291_c6_g1_i2	1	p3	(GAG)5	15	127	141
TR2291_c6_g1_i2	2	p3	(TGA)13	39	1317	1355
TR2291_c7_g2_i1	1	p1	(A)12	12	10	21
TR2291_c7_g3_i1	1	p1	(A)12	12	10	21
TR2291_c8_g2_i1	1	p1	(T)12	12	394	405
TR2291_c8_g2_i1	2	p3	(CAT)8	24	1008	1031
TR2291_c9_g1_i1	1	c	(T)10aaataatgaattcaaatgtatttaaaa(AAT)5	52	431	482
TR2291_c10_g1_i1	1	c*	(A)49(AG)6*	60	1	60
TR2291_c10_g1_i2	1	p1	(A)14	14	184	197
TR2291_c10_g1_i3	1	p1	(A)14	14	184	197
TR2291_c10_g1_i3	2	p1	(A)10	10	2882	2891
TR2291_c10_g1_i4	1	p1	(A)14	14	184	197
TR2291_c10_g1_i4	2	p1	(A)10	10	2868	2877
TR2291_c10_g1_i5	1	c*	(A)49(AG)6*	60	1	60
TR2291_c10_g1_i6	1	c*	(A)49(AG)6*	60	1	60
TR2291_c10_g1_i6	2	p1	(A)10	10	1599	1608
TR2291_c10_g1_i7	1	p1	(A)14	14	184	197
TR2291_c10_g1_i7	2	c	(A)11tttgattcatccattaatgaaacaagtgaagaattaatgagtcattgaattattcattcaaactga(T)10	87	2145	2231
TR2291_c10_g1_i8	1	c*	(A)49(AG)6*	60	1	60
TR2291_c10_g1_i9	1	p1	(A)14	14	184	197
TR2291_c10_g1_i10	1	p1	(A)14	14	184	197
TR2291_c10_g1_i11	1	p1	(A)14	14	184	197
TR2291_c11_g1_i1	1	p3	(ATG)7	21	319	339
TR2291_c11_g1_i1	2	p3	(ATT)5	15	564	578
TR2291_c11_g1_i4	1	p2	(TG)36	72	2850	2921
TR2294_c1_g1_i1	1	p1	(T)20	20	1	20
TR2294_c2_g1_i1	1	p1	(T)18	18	292	309
TR2294_c2_g2_i1	1	p1	(T)20	20	296	315
TR2294_c2_g3_i1	1	p1	(T)17	17	295	311
TR2294_c2_g4_i1	1	p1	(T)20	20	167	186
TR2294_c2_g5_i1	1	p1	(T)14	14	166	179
TR2294_c3_g1_i1	1	p1	(A)30	30	93	122
TR2294_c3_g1_i2	1	p1	(A)30	30	93	122
TR2294_c4_g2_i1	1	p2	(AC)14	28	222	249
TR2294_c4_g3_i1	1	p2	(GT)6	12	1310	1321
TR2298_c0_g2_i1	1	p1	(T)30	30	33	62
TR2298_c0_g2_i1	2	p2	(TA)6	12	2592	2603
TR2298_c0_g2_i2	1	p1	(T)30	30	33	62
TR2301_c0_g3_i1	1	c	(T)13ccagcccttttcttttttatacagttataattcttgagaggcatttcattttgggatttg(T)32	105	1	105
TR2308_c0_g2_i1	1	p1	(T)10	10	685	694
TR2325_c0_g1_i2	1	p1	(A)15	15	92	106
TR2325_c0_g1_i2	2	p1	(T)12	12	308	319
TR2325_c0_g1_i3	1	p1	(A)15	15	92	106
TR2325_c0_g1_i3	2	p1	(T)12	12	308	319
TR2325_c0_g2_i1	1	p1	(A)15	15	92	106
TR2325_c0_g2_i1	2	p1	(A)15	15	271	285
TR2325_c0_g3_i1	1	p1	(A)15	15	610	624
TR2326_c0_g1_i1	1	p1	(A)15	15	36	50
TR2329_c0_g1_i1	1	p3	(GGA)5	15	202	216
TR2335_c0_g1_i1	1	p1	(T)11	11	56	66
TR2336_c1_g1_i1	1	p1	(T)14	14	334	347
TR2336_c1_g2_i1	1	p1	(T)14	14	334	347
TR2338_c0_g1_i1	1	p3	(CAT)5	15	375	389
TR2342_c0_g1_i1	1	p2	(CT)12	24	290	313
TR2348_c0_g1_i1	1	p1	(A)12	12	273	284
TR2353_c0_g1_i1	1	p3	(ATA)6	18	50	67
TR2353_c1_g1_i1	1	p3	(TAA)6	18	163	180
TR2356_c0_g1_i1	1	p1	(A)19	19	74	92
TR2362_c0_g2_i1	1	p1	(T)13	13	902	914
TR2364_c0_g1_i1	1	p5	(ATTTG)5	25	87	111
TR2364_c0_g1_i1	2	p1	(T)11	11	1483	1493
TR2366_c0_g1_i1	1	p1	(A)61	61	1	61
TR2366_c0_g1_i1	2	p1	(T)10	10	228	237
TR2368_c0_g2_i1	1	p2	(GT)14	28	349	376
TR2369_c1_g1_i1	1	c	(T)10catgtaaagcaggggtctttgacc(T)19	53	44	96
TR2370_c0_g1_i1	1	p1	(T)24	24	233	256
TR2372_c0_g1_i1	1	p3	(GAG)6	18	7	24
TR2384_c0_g1_i1	1	p1	(C)23	23	371	393
TR2390_c0_g1_i1	1	c	(A)10c(A)10	21	8	28
TR2391_c0_g1_i1	1	c*	(T)13(TTA)6*	29	331	359
TR2391_c0_g3_i1	1	c*	(T)13(TTA)6*	29	265	293
TR2398_c0_g1_i1	1	p1	(A)10	10	274	283
TR2398_c0_g1_i1	2	p1	(T)15	15	972	986
TR2399_c0_g1_i1	1	c	(T)10c(T)11	22	512	533
TR2400_c0_g1_i1	1	c	(A)10caacaaatttt(A)11tt(A)20ctaaacactaattg(A)28	96	5	100
TR2400_c0_g1_i1	2	p1	(A)11	11	442	452
TR2400_c0_g2_i1	1	p1	(A)31	31	1	31
TR2400_c0_g2_i1	2	p1	(A)11	11	373	383
TR2400_c0_g3_i1	1	c	(A)10caacaaatttt(A)11tt(A)20ctaaacactaattg(A)24	92	5	96
TR2400_c0_g3_i1	2	p1	(A)11	11	438	448
TR2401_c0_g1_i1	1	p2	(TG)6	12	263	274
TR2402_c0_g1_i1	1	p2	(TA)8	16	217	232
TR2402_c0_g1_i1	2	p3	(CAG)6	18	1354	1371
TR2402_c0_g2_i1	1	p2	(TA)8	16	217	232
TR2405_c0_g1_i1	1	p1	(A)11	11	104	114
TR2409_c0_g1_i1	1	p1	(A)22	22	41	62
TR2414_c1_g1_i1	1	p1	(T)11	11	45	55
TR2415_c0_g1_i1	1	p1	(A)15	15	268	282
TR2415_c1_g1_i1	1	p4	(TTTA)5	20	91	110
TR2415_c1_g1_i1	2	p1	(T)13	13	568	580
TR2416_c2_g1_i1	1	p1	(A)10	10	16	25
TR2420_c0_g1_i1	1	c	(GT)26tt(GA)12	78	367	444
TR2420_c0_g2_i1	1	c	(GT)17tt(GA)12	60	367	426
TR2420_c0_g3_i1	1	c	(GT)16tt(GA)12	58	367	424
TR2420_c0_g4_i1	1	c	(GT)22tt(GA)12	70	367	436
TR2420_c0_g5_i1	1	c	(GT)21tt(GA)12	68	367	434
TR2420_c0_g6_i1	1	c	(GT)27tt(GA)12	80	367	446
TR2420_c0_g8_i1	1	c	(GT)20tt(GA)12	66	367	432
TR2420_c0_g9_i1	1	p2	(GT)28	56	367	422
TR2420_c0_g10_i1	1	c	(GT)23tt(GA)12	72	367	438
TR2421_c0_g1_i1	1	p1	(A)31	31	2358	2388
TR2426_c0_g1_i1	1	c	(TA)11cac(AT)15	55	85	139
TR2426_c0_g2_i1	1	c	(TA)20cac(AT)30acac(AT)11	129	83	211
TR2426_c0_g3_i1	1	c	(TA)11cac(AT)16	57	85	141
TR2426_c1_g1_i1	1	p1	(T)18	18	63	80
TR2426_c1_g1_i1	2	p2	(AT)7	14	226	239
TR2432_c0_g1_i1	1	p3	(TAA)6	18	388	405
TR2433_c0_g1_i1	1	p1	(A)24	24	339	362
TR2433_c0_g2_i1	1	p1	(A)24	24	339	362
TR2435_c0_g1_i1	1	p1	(A)39	39	388	426
TR2438_c0_g2_i1	1	p1	(A)14	14	1834	1847
TR2444_c0_g1_i1	1	p1	(A)11	11	365	375
TR2445_c0_g1_i1	1	p2	(TG)11	22	241	262
TR2446_c0_g1_i1	1	c	(A)12tttaaaatgtgcaagatttttttgttgtttttttgatttattt(A)30	85	8	92
TR2446_c0_g2_i1	1	c	(A)12tttaaaatgtgcaagatttttttgttgtttttttgatttattt(A)29	84	8	91
TR2448_c0_g1_i1	1	p1	(A)16	16	437	452
TR2453_c0_g1_i1	1	p2	(TA)11	22	234	255
TR2464_c0_g1_i1	1	p1	(A)12	12	215	226
TR2474_c1_g1_i1	1	c	(A)11gaaaag(A)10	27	76	102
TR2474_c1_g2_i1	1	c	(A)11gaaaag(A)10	27	76	102
TR2474_c1_g3_i1	1	c	(A)11gaaaag(A)10	27	76	102
TR2477_c0_g1_i1	1	p1	(A)11	11	80	90
TR2482_c0_g1_i1	1	p2	(AT)7	14	58	71
TR2484_c0_g1_i1	1	p1	(A)12	12	794	805
TR2484_c0_g1_i1	2	p2	(GT)6	12	1684	1695
TR2484_c0_g1_i1	3	p2	(AT)7	14	2929	2942
TR2484_c0_g2_i1	1	p1	(A)12	12	794	805
TR2484_c0_g2_i1	2	p2	(GT)6	12	1684	1695
TR2484_c0_g2_i1	3	p2	(AT)7	14	2853	2866
TR2487_c0_g1_i1	1	p1	(A)10	10	9	18
TR2487_c0_g1_i1	2	p1	(T)10	10	228	237
TR2487_c0_g2_i1	1	p1	(T)10	10	197	206
TR2487_c0_g3_i1	1	p1	(A)10	10	9	18
TR2487_c0_g3_i1	2	p1	(T)10	10	228	237
TR2494_c0_g1_i1	1	p1	(A)16	16	19	34
TR2494_c0_g1_i1	2	p1	(T)10	10	2257	2266
TR2494_c0_g1_i2	1	p1	(A)16	16	19	34
TR2497_c0_g1_i1	1	p1	(A)12	12	63	74
TR2497_c0_g1_i1	2	p1	(A)10	10	291	300
TR2500_c0_g1_i1	1	p1	(A)21	21	44	64
TR2500_c0_g1_i1	2	p1	(A)11	11	214	224
TR2503_c0_g1_i1	1	p1	(A)20	20	76	95
TR2507_c0_g1_i1	1	p1	(T)21	21	90	110
TR2509_c0_g1_i1	1	p1	(T)16	16	63	78
TR2510_c0_g1_i1	1	p1	(T)11	11	114	124
TR2512_c0_g1_i1	1	p1	(A)12	12	228	239
TR2513_c0_g1_i1	1	p1	(A)12	12	349	360
TR2515_c0_g1_i1	1	p1	(T)10	10	93	102
TR2517_c0_g1_i1	1	p1	(T)23	23	1029	1051
TR2519_c2_g1_i1	1	c	(A)12tccatgcaattacagtggagctt(A)10	45	724	768
TR2519_c2_g1_i1	2	p2	(TA)6	12	1391	1402
TR2525_c0_g1_i1	1	c	(TA)10(T)20acttattta(T)11aa(T)15	77	351	427
TR2526_c0_g1_i1	1	p2	(AC)9	18	289	306
TR2526_c0_g2_i1	1	c	(AC)9ttatgaaacataaagtgttaaatttacaattattttacaaatgtttacaagaaaatatttggtta(AT)8	99	68	166
TR2529_c0_g1_i1	1	p3	(TAT)5	15	114	128
TR2529_c0_g1_i1	2	p1	(T)12	12	2327	2338
TR2541_c0_g1_i1	1	p4	(AAAT)5	20	118	137
TR2541_c0_g1_i1	2	p1	(A)13	13	601	613
TR2544_c0_g1_i1	1	p1	(A)18	18	1014	1031
TR2546_c0_g4_i1	1	p1	(T)11	11	137	147
TR2546_c0_g5_i1	1	p1	(T)11	11	66	76
TR2546_c0_g5_i2	1	p1	(T)11	11	137	147
TR2548_c0_g1_i1	1	p2	(TG)21	42	800	841
TR2548_c0_g1_i2	1	p2	(TG)14	28	149	176
TR2548_c0_g1_i3	1	p2	(TG)12	24	800	823
TR2552_c0_g1_i1	1	p2	(TG)6	12	331	342
TR2552_c0_g1_i1	2	p2	(CA)18	36	661	696
TR2554_c0_g1_i1	1	p2	(AT)11	22	1	22
TR2554_c0_g2_i1	1	p2	(TA)13	26	571	596
TR2558_c0_g1_i1	1	p2	(CA)12	24	64	87
TR2561_c0_g2_i1	1	p2	(CA)11	22	3	24
TR2566_c0_g1_i1	1	p1	(T)28	28	1440	1467
TR2566_c0_g1_i1	2	p2	(AT)7	14	1653	1666
TR2566_c3_g8_i1	1	p1	(A)18	18	150	167
TR2566_c3_g8_i2	1	p2	(AT)6	12	32	43
TR2566_c3_g8_i3	1	p2	(AT)6	12	70	81
TR2566_c3_g8_i4	1	p1	(A)18	18	309	326
TR2566_c3_g9_i1	1	p2	(AT)11	22	1	22
TR2577_c0_g1_i1	1	p1	(A)20	20	58	77
TR2577_c0_g1_i1	2	p2	(AT)11	22	911	932
TR2577_c1_g1_i1	1	p1	(T)16	16	9	24
TR2577_c1_g3_i1	1	p1	(T)16	16	9	24
TR2577_c1_g5_i1	1	p2	(CT)6	12	1458	1469
TR2577_c1_g5_i2	1	p1	(A)14	14	1705	1718
TR2577_c1_g5_i4	1	c	(T)18ccccctcttactcactctctctc(T)14	55	7	61
TR2577_c1_g5_i6	1	c	(T)18ccccctcttactcactctctctc(T)14	55	7	61
TR2577_c1_g5_i7	1	p2	(CT)6	12	1442	1453
TR2577_c1_g5_i8	1	p1	(A)15	15	1736	1750
TR2580_c0_g1_i1	1	p1	(T)12	12	71	82
TR2580_c0_g1_i2	1	p1	(T)12	12	71	82
TR2580_c1_g1_i1	1	c	(A)24cagattccaaacatttgagtggtgtacacactgtaaggatattgttcaaaatatatatttgctctgaaatggcttaaaactagca(T)18	127	102	228
TR2580_c2_g1_i1	1	p1	(T)17	17	62	78
TR2580_c2_g1_i1	2	c	(T)10cttttctttttgtttacagagcaatcactaattagt(A)12	58	882	939
TR2581_c0_g1_i1	1	p1	(G)10	10	45	54
TR2592_c0_g1_i1	1	p3	(AAC)5	15	59	73
TR2593_c0_g1_i1	1	p1	(T)13	13	312	324
TR2596_c1_g1_i1	1	c	(AAT)6tagcctattattattat(TAG)5	50	393	442
TR2596_c1_g1_i2	1	p1	(T)12	12	62	73
TR2596_c1_g1_i2	2	p1	(T)12	12	288	299
TR2596_c1_g1_i2	3	c	(AAT)6tagcctattattattat(TAG)5	50	980	1029
TR2596_c1_g1_i3	1	c	(AAT)6tagcctattattattat(TAG)5	50	413	462
TR2596_c1_g2_i1	1	p1	(T)12	12	62	73
TR2596_c1_g2_i1	2	p1	(T)12	12	288	299
TR2596_c1_g2_i1	3	c	(AAT)6tagcctattattattat(TAG)5	50	980	1029
TR2596_c1_g2_i2	1	c	(AAT)6tagcctattattattat(TAG)5	50	413	462
TR2596_c1_g3_i1	1	c	(AAT)6tagcctattattattat(TAG)5	50	231	280
TR2597_c0_g1_i1	1	p1	(T)13	13	776	788
TR2601_c1_g1_i1	1	p1	(A)15	15	176	190
TR2601_c1_g1_i1	2	p1	(A)15	15	339	353
TR2601_c1_g2_i1	1	p1	(A)15	15	176	190
TR2601_c1_g2_i1	2	p1	(A)15	15	345	359
TR2601_c3_g1_i1	1	p1	(T)11	11	646	656
TR2601_c3_g1_i2	1	p1	(T)11	11	696	706
TR2601_c3_g5_i1	1	p2	(CA)6	12	976	987
TR2601_c3_g5_i1	2	p1	(A)15	15	1251	1265
TR2601_c3_g5_i1	3	p1	(T)12	12	1448	1459
TR2601_c9_g1_i1	1	p1	(A)19	19	61	79
TR2602_c0_g1_i1	1	p1	(T)10	10	18	27
TR2603_c0_g1_i1	1	p1	(A)20	20	181	200
TR2603_c0_g2_i1	1	p1	(A)20	20	181	200
TR2604_c0_g1_i1	1	p2	(TC)7	14	13	26
TR2604_c0_g1_i1	2	c	(T)54gg(T)23	79	3759	3837
TR2604_c0_g1_i2	1	p2	(TC)7	14	13	26
TR2604_c0_g1_i2	2	c	(T)24gg(T)23	49	3759	3807
TR2606_c0_g1_i1	1	p3	(CAT)5	15	2143	2157
TR2609_c0_g1_i1	1	p1	(T)15	15	5023	5037
TR2609_c0_g1_i2	1	p1	(T)15	15	4906	4920
TR2611_c0_g1_i1	1	c	(A)33t(A)26t(A)34	95	1	95
TR2611_c0_g1_i1	2	c	(A)26t(A)23	50	283	332
TR2611_c0_g1_i2	1	p1	(A)12	12	2769	2780
TR2611_c0_g1_i2	2	c	(A)26t(A)23	50	2968	3017
TR2613_c0_g1_i1	1	p1	(A)37	37	120	156
TR2613_c0_g2_i1	1	p1	(A)33	33	120	152
TR2617_c0_g1_i1	1	p2	(TG)24	48	352	399
TR2617_c0_g1_i2	1	p2	(TG)24	48	372	419
TR2620_c0_g1_i1	1	p2	(AC)36	72	531	602
TR2624_c0_g2_i1	1	p1	(T)10	10	70	79
TR2625_c0_g1_i1	1	p4	(ATCT)6	24	1	24
TR2625_c0_g1_i1	2	p1	(A)10	10	234	243
TR2628_c2_g1_i1	1	p1	(T)23	23	1	23
TR2634_c0_g1_i1	1	p1	(T)24	24	1	24
TR2634_c0_g1_i1	2	p2	(TA)6	12	1933	1944
TR2634_c0_g2_i1	1	p1	(T)14	14	137	150
TR2634_c0_g4_i1	1	p2	(TA)6	12	4217	4228
TR2637_c0_g1_i1	1	p5	(TAATA)5	25	100	124
TR2638_c0_g1_i1	1	p1	(T)17	17	17	33
TR2638_c0_g2_i1	1	p1	(T)17	17	17	33
TR2643_c0_g1_i1	1	p2	(AT)11	22	346	367
TR2644_c0_g1_i1	1	p3	(GCG)6	18	244	261
TR2646_c0_g1_i1	1	p4	(TCAA)5	20	175	194
TR2647_c0_g1_i1	1	c	(TCCT)6tccgacctctgtccttccttccttcctcgcttacttccgttcctgacctttgtttttccttcctcgcttacttccgttaccgacctg(TCCT)6	135	50	184
TR2647_c0_g2_i1	1	p4	(TCCT)6	24	934	957
TR2649_c0_g1_i1	1	p1	(T)16	16	92	107
TR2652_c0_g2_i1	1	p1	(T)11	11	1267	1277
TR2652_c0_g3_i1	1	p1	(T)11	11	194	204
TR2655_c0_g1_i1	1	p3	(AAT)7	21	926	946
TR2655_c0_g2_i1	1	p3	(AAT)7	21	926	946
TR2664_c0_g1_i1	1	c	(T)11g(T)10	22	52	73
TR2668_c0_g1_i1	1	p1	(A)23	23	252	274
TR2668_c0_g2_i1	1	p1	(A)23	23	254	276
TR2671_c0_g1_i1	1	p1	(A)15	15	516	530
TR2671_c0_g1_i2	1	p1	(A)15	15	516	530
TR2671_c0_g1_i3	1	p1	(A)15	15	469	483
TR2676_c0_g1_i1	1	p1	(A)11	11	1062	1072
TR2678_c0_g1_i1	1	c	(A)11gtacagttag(A)10	31	165	195
TR2682_c0_g1_i1	1	p3	(TAT)7	21	59	79
TR2682_c0_g1_i1	2	c	(T)11ctttttttc(T)12cctttttttgttttttttggtttttttttg(T)12	74	430	503
TR2688_c0_g1_i1	1	p3	(GCC)5	15	745	759
TR2691_c0_g1_i1	1	p1	(T)16	16	334	349
TR2697_c0_g1_i1	1	p1	(A)16	16	34	49
TR2699_c0_g1_i1	1	c	(T)13c(T)13	27	60	86
TR2699_c0_g2_i1	1	c	(T)13c(T)13	27	60	86
TR2712_c0_g1_i1	1	p2	(GT)10	20	60	79
TR2713_c0_g1_i1	1	p1	(A)10	10	54	63
TR2717_c0_g1_i1	1	p1	(T)10	10	157	166
TR2727_c0_g1_i1	1	p1	(A)15	15	531	545
TR2732_c0_g1_i1	1	p1	(T)10	10	210	219
TR2747_c0_g1_i1	1	p1	(A)25	25	757	781
TR2751_c1_g1_i1	1	p1	(T)11	11	3722	3732
TR2751_c1_g1_i2	1	p1	(T)11	11	3782	3792
TR2751_c1_g1_i3	1	p1	(T)11	11	3476	3486
TR2751_c1_g1_i4	1	p1	(A)18	18	70	87
TR2751_c1_g1_i4	2	p1	(T)11	11	3366	3376
TR2751_c1_g1_i5	1	p1	(T)11	11	3536	3546
TR2751_c1_g1_i6	1	p1	(A)18	18	70	87
TR2751_c1_g1_i6	2	p1	(T)11	11	3612	3622
TR2754_c0_g1_i1	1	c	(TTA)6ttttagtgccatagtgtattcaa(AC)15	71	1542	1612
TR2757_c0_g1_i1	1	p1	(A)10	10	97	106
TR2759_c0_g1_i1	1	p3	(AAG)5	15	58	72
TR2763_c0_g1_i1	1	p2	(GA)6	12	1011	1022
TR2763_c2_g1_i1	1	p1	(A)12	12	399	410
TR2775_c0_g1_i1	1	c	(T)10gacaactgtagccgcaagtcacgttcca(T)28	66	66	131
TR2776_c0_g1_i1	1	p1	(T)10	10	165	174
TR2776_c0_g1_i1	2	p2	(CA)6	12	403	414
TR2780_c0_g1_i1	1	p2	(TA)11	22	714	735
TR2786_c0_g1_i1	1	c	(A)10g(A)11ggg(A)11	36	52	87
TR2790_c0_g1_i1	1	p3	(CCT)6	18	1334	1351
TR2791_c0_g1_i1	1	p2	(AT)10	20	3331	3350
TR2791_c1_g1_i1	1	p2	(AT)35	70	157	226
TR2791_c1_g2_i1	1	p2	(AT)32	64	157	220
TR2791_c1_g3_i1	1	p2	(AT)21	42	157	198
TR2791_c1_g4_i1	1	p2	(AT)38	76	157	232
TR2791_c1_g5_i1	1	p2	(AT)30	60	157	216
TR2791_c1_g6_i1	1	p2	(AT)20	40	157	196
TR2791_c1_g7_i1	1	p2	(AT)12	24	157	180
TR2791_c1_g8_i1	1	p2	(AT)34	68	157	224
TR2791_c1_g9_i1	1	p2	(AT)44	88	157	244
TR2791_c1_g10_i1	1	p2	(AT)33	66	157	222
TR2791_c1_g11_i1	1	p2	(AT)37	74	157	230
TR2791_c1_g12_i1	1	p2	(AT)25	50	157	206
TR2791_c1_g13_i1	1	p2	(AT)13	26	157	182
TR2791_c1_g14_i1	1	p2	(AT)39	78	157	234
TR2791_c1_g15_i1	1	p2	(AT)29	58	157	214
TR2791_c1_g16_i1	1	p2	(AT)24	48	157	204
TR2791_c1_g17_i1	1	p2	(AT)27	54	157	210
TR2791_c1_g18_i1	1	p2	(AT)28	56	157	212
TR2791_c1_g19_i1	1	p2	(AT)36	72	157	228
TR2791_c1_g20_i1	1	p2	(AT)26	52	157	208
TR2791_c1_g21_i1	1	p2	(AT)14	28	157	184
TR2791_c1_g22_i1	1	p2	(AT)16	32	157	188
TR2791_c1_g23_i1	1	p2	(AT)31	62	157	218
TR2796_c0_g1_i1	1	p1	(T)14	14	151	164
TR2798_c0_g1_i1	1	p2	(AC)32	64	1038	1101
TR2799_c0_g2_i1	1	p1	(T)10	10	10	19
TR2800_c0_g1_i1	1	p1	(T)11	11	1	11
TR2801_c0_g1_i1	1	p2	(GT)7	14	223	236
TR2805_c0_g1_i1	1	p1	(T)23	23	1	23
TR2805_c0_g1_i1	2	p2	(GA)17	34	183	216
TR2810_c0_g1_i1	1	c	(CT)11gtc(T)25	50	75	124
TR2810_c0_g1_i1	2	p1	(A)12	12	265	276
TR2820_c0_g1_i1	1	p1	(A)20	20	465	484
TR2822_c0_g1_i1	1	p1	(T)10	10	50	59
TR2827_c0_g1_i1	1	p2	(TG)7	14	494	507
TR2827_c0_g1_i2	1	p2	(TG)7	14	494	507
TR2827_c0_g1_i2	2	p1	(A)15	15	805	819
TR2832_c0_g1_i1	1	p3	(AAG)5	15	1627	1641
TR2835_c0_g1_i1	1	p2	(AC)20	40	452	491
TR2836_c0_g1_i1	1	p2	(TA)23	46	237	282
TR2839_c0_g1_i1	1	p2	(TG)10	20	122	141
TR2839_c0_g2_i1	1	p2	(TG)10	20	122	141
TR2839_c0_g2_i1	2	c	(AT)6aaaaccaaatgggaatgatgacatctca(AT)13	66	451	516
TR2839_c0_g3_i1	1	p2	(TG)10	20	122	141
TR2841_c0_g1_i1	1	c	(TC)6tt(TC)16	46	236	281
TR2843_c1_g1_i1	1	c	(T)11ca(T)10	23	39	61
TR2843_c2_g1_i1	1	p2	(AT)11	22	469	490
TR2847_c0_g1_i1	1	p1	(A)12	12	10	21
TR2848_c0_g1_i1	1	c	(A)20c(A)16	37	82	118
TR2848_c0_g1_i1	2	p1	(A)16	16	534	549
TR2850_c0_g1_i1	1	p1	(A)12	12	243	254
TR2851_c0_g1_i1	1	p1	(A)13	13	462	474
TR2854_c0_g1_i1	1	p1	(T)21	21	857	877
TR2855_c0_g1_i1	1	p1	(A)10	10	403	412
TR2857_c0_g1_i1	1	p2	(AC)9	18	156	173
TR2861_c0_g1_i1	1	p1	(A)13	13	930	942
TR2869_c0_g1_i1	1	p1	(A)13	13	223	235
TR2869_c0_g1_i1	2	p3	(TTG)5	15	779	793
TR2876_c0_g1_i1	1	p2	(AC)7	14	4586	4599
TR2888_c0_g1_i1	1	p2	(TG)6	12	233	244
TR2890_c0_g1_i1	1	p3	(GAA)5	15	1049	1063
TR2893_c2_g2_i1	1	p1	(T)10	10	93	102
TR2893_c3_g1_i1	1	p1	(T)23	23	1	23
TR2893_c3_g1_i1	2	p1	(T)13	13	170	182
TR2893_c3_g1_i2	1	p1	(T)23	23	1	23
TR2893_c3_g1_i2	2	p1	(T)13	13	170	182
TR2893_c4_g3_i1	1	p1	(A)13	13	66	78
TR2893_c4_g3_i2	1	c	(TTA)6tttttatttaacagataatttattacacaacttttaggcttcaatggccatgagtgtgagtaaatgaccattttc(T)10c(T)10	114	15	128
TR2893_c4_g4_i1	1	c	(TTA)6tttttatttaacagataatttattacacaacttttaggcttcaatggccatgagtgtgagtaaatgaccattttc(T)10c(T)10	114	15	128
TR2893_c4_g5_i1	1	p1	(A)13	13	66	78
TR2893_c5_g1_i1	1	p1	(T)25	25	102	126
TR2893_c5_g2_i1	1	p1	(T)24	24	16	39
TR2893_c5_g3_i1	1	p1	(T)24	24	102	125
TR2893_c5_g3_i2	1	p1	(T)62	62	1	62
TR2893_c5_g5_i1	1	p1	(T)27	27	175	201
TR2893_c5_g7_i1	1	p1	(T)31	31	188	218
TR2893_c6_g1_i1	1	p1	(A)10	10	408	417
TR2893_c6_g1_i4	1	p1	(T)11	11	647	657
TR2893_c6_g1_i9	1	p1	(A)10	10	444	453
TR2893_c6_g4_i1	1	p1	(T)11	11	200	210
TR2893_c8_g1_i1	1	p1	(A)11	11	245	255
TR2896_c0_g1_i1	1	p1	(A)10	10	71	80
TR2897_c0_g1_i1	1	p1	(G)12	12	26	37
TR2897_c0_g1_i1	2	p1	(A)13	13	263	275
TR2897_c0_g2_i1	1	p1	(G)12	12	26	37
TR2897_c0_g2_i1	2	p1	(A)13	13	266	278
TR2902_c0_g1_i2	1	p1	(A)16	16	71	86
TR2902_c1_g1_i1	1	p2	(AT)12	24	9	32
[truncated: 63,537 more rows]
