# Supplementary material for: In Vivo Analysis of miR-34a Regulated Glucose Metabolism Related Genes in Megalobrama amblycephala
Source: Int J Mol Sci. 2018 Aug 16;19(8):2417. doi: 10.3390/ijms19082417 (PMC6121310; doi:10.3390/ijms19082417)
Supplement: Supplementary file 1 [file ijms-19-02417-s001.zip › supplementary file/Supplementary Table S3.xls]

## Sheet: Table S1
Table S3:The list of all differential expressed genes responded to miR-34a inhibitor treatment.
GeneID	control-1	control-2	antagomir34a	logFC	logCPM	PValue	FDR	Description
TR71631_c2_g7	0	0	44.12	13.4178	-4.54241	7.07e-38	9.44e-33	PREDICTED: verrucotoxin subunit beta-like [Danio rerio]
TR59232_c0_g1	0	0	110.3	13.1033	-4.22892	5.19e-36	3.46e-31	MHC class I alpha chain, partial [Megalobrama amblycephala]
TR111381_c20_g1	0.19	0.28	178.55	9.22427	-4.72518	2.95e-34	1.31e-29	-
TR71631_c2_g3	0	0	38.45	12.4682	-3.59694	2.83e-32	9.44e-28	PREDICTED: verrucotoxin subunit beta-like [Danio rerio]
TR60917_c378_g9	30775.3	46267.3	18.73	-11.2756	-14.9678	5.07e-30	1.13e-25	vitellogenin [Catla catla]
TR40880_c21_g1	897.39	1273.88	0.49	-11.3941	-12.0218	5.48e-30	1.13e-25	PREDICTED: vitellogenin [Danio rerio]
TR60917_c378_g2	9307.8	36168.5	11.24	-11.2563	-14.7787	5.93e-30	1.13e-25	vitellogenin-A2 precursor [Xenopus laevis]
TR60917_c378_g24	81147.6	104475	46.93	-11.1971	-15.1201	8.57e-30	1.43e-25	vitellogenin B1 [Cirrhinus molitorella]
TR48950_c35_g1	61252.8	96171.9	44.56	-11.0218	-11.361	9.45e-29	1.4e-24	vitellogenin [Catla catla]
TR60917_c378_g1	4765.26	5562.55	2.13	-11.4806	-9.47714	1.66e-28	2.22e-24	vitellogenin precursor [Pimephales promelas]
TR60917_c378_g20	25579.3	37127.2	15.61	-11.1969	-9.96078	1.93e-28	2.35e-24	vitellogenin [Catla catla]
TR60917_c378_g25	4521.7	8525.42	3.35	-11.1747	-9.81445	2.91e-28	3.23e-24	vitellogenin precursor [Pimephales promelas]
TR60917_c378_g21	376.33	5032.86	0.61	-12.2951	-8.54452	3.61e-28	3.71e-24	vitellogenin precursor [Pimephales promelas]
TR4845_c1_g2	0.01	0.04	8.06	8.13874	-3.64981	7.02e-28	6.7e-24	novel protein similar to DNA polymerases [Danio rerio]
TR60917_c378_g3	4480.71	16945.1	6.76	-10.8789	-10.1411	1.12e-27	1e-23	vitellogenin B1 [Cirrhinus molitorella]
TR48050_c2_g4	0.14	0.4	166.47	8.51783	-3.33668	1.65e-27	1.38e-23	complement factor H precursor [Danio rerio]
TR89912_c0_g1	0.33	0.5	139.83	8.06621	-3.57761	1.86e-27	1.46e-23	PREDICTED: complement C1s subcomponent-like [Astyanax mexicanus]
TR27817_c3_g1	55.23	1732.06	0.55	-10.9339	-9.28769	2.93e-27	2.17e-23	vitellogenin B2 [Cyprinus carpio]
TR60917_c378_g18	2376.96	11718.6	4.87	-10.7508	-9.92621	3.2e-27	2.25e-23	vitellogenin precursor [Pimephales promelas]
TR82197_c2_g1	56.32	1005.6	0	-15.2532	-7.37433	1.81e-26	1.21e-22	vitellogenin B2 [Cyprinus carpio]
TR87409_c0_g3	0	0	18.55	11.3617	-2.50091	7.41e-26	4.71e-22	alpha-2-macroglobulin-2 [Cyprinus carpio]
TR72930_c0_g1	0	0	52	11.2489	-2.38975	3.1e-25	1.88e-21	PREDICTED: deleted in malignant brain tumors 1 protein-like isoform X3 [Danio rerio]
TR39043_c3_g3	0.07	0	12.62	8.35341	-2.64875	2.27e-24	1.32e-20	alpha-2-macroglobulin-like precursor [Danio rerio]
TR49266_c62_g1	13856.2	39884.9	8.8	-11.5991	-6.92968	4.29e-24	2.39e-20	vitellogenin, partial [Rhinichthys cataractae]
TR70423_c5_g3	2.04	0.05	50.17	6.36075	-4.41398	9.54e-24	5.1e-20	immunoglobulin Z heavy chain [Ctenopharyngodon idella]
TR59436_c0_g1	92.19	125.02	0.07	-10.8146	-7.06509	1.01e-23	5.18e-20	PREDICTED: extracellular serine/threonine protein kinase FAM20C-like [Astyanax mexicanus]
TR31736_c1_g5	1523.84	7081.72	5.87	-9.74632	-8.10093	1.08e-23	5.35e-20	vitellogenin 6 precursor [Danio rerio]
TR2984_c3_g1	0	0	14.28	10.8454	-1.99336	6.08e-23	2.9e-19	PREDICTED: apolipoprotein L3-like [Danio rerio]
TR64051_c1_g3	0	0.39	125.82	8.75045	-2.20492	7.17e-23	3.3e-19	PREDICTED: scavenger receptor cysteine-rich domain-containing group B protein-like [Oreochromis niloticus]
TR39043_c3_g5	0.19	0.05	26.33	7.36555	-2.58677	2.21e-22	9.83e-19	PREDICTED: pregnancy zone protein [Danio rerio]
TR51471_c0_g2	0	0.5	44.14	7.13023	-2.66043	4.18e-22	1.8e-18	-
TR47957_c4_g13	0.11	0.22	27.95	6.95558	-2.73795	6.18e-22	2.58e-18	unnamed protein product, partial [Oncorhynchus mykiss]
TR8395_c5_g4	36.53	34.73	0.05	-9.82405	-6.63255	8.65e-22	3.5e-18	Nots protein [Danio rerio]
TR26070_c0_g2	0.07	0.1	17.15	7.05139	-2.58245	1.14e-21	4.47e-18	PREDICTED: SH3 domain-containing protein 21 isoform X1 [Danio rerio]
TR10387_c4_g1	7.59	0.68	281.95	5.8223	-4.9065	1.25e-21	4.77e-18	-
TR57812_c3_g6	0.21	0	31.58	6.68796	-2.87114	1.36e-21	4.94e-18	Pol polyprotein [Dicentrarchus labrax]
TR60054_c0_g1	235.34	609.66	0.26	-10.7629	-6.09471	1.37e-21	4.94e-18	PREDICTED: complement C4 [Danio rerio]
TR111289_c2_g6	0	0	7.09	10.5916	-1.7452	1.53e-21	5.38e-18	PREDICTED: putative nuclease HARBI1 [Fundulus heteroclitus]
TR23048_c0_g1	0.61	927.12	0	-13.547	-5.67031	2.34e-21	7.82e-18	complement C3-H1 [Cyprinus carpio]
TR60054_c0_g2	2000.18	5083.07	0	-13.5455	-5.66892	2.36e-21	7.82e-18	-
TR60917_c378_g11	11065.5	29302.2	0	-13.5404	-5.66382	2.44e-21	7.82e-18	vitellogenin [Catla catla]
TR73757_c2_g2	0	0.99	10.49	6.99277	-2.52669	2.46e-21	7.82e-18	PREDICTED: uncharacterized protein K02A2.6-like [Danio rerio]
TR99198_c0_g1	0	0.11	15.87	7.73211	-2.04278	6.42e-21	1.99e-17	proteasome subunit beta type-8 [Danio rerio]
TR111381_c25_g32	1.6	5.02	557.2	7.09015	-2.32001	7.58e-21	2.3e-17	PREDICTED: tripartite motif-containing protein 16 [Danio rerio]
TR103777_c4_g10	214	476.4	0.43	-9.83872	-6.09072	8.43e-21	2.5e-17	complement C4-2 [Cyprinus carpio]
TR23037_c0_g1	0	0.06	14.37	8.36149	-1.82542	1.02e-20	2.97e-17	Proteasome subunit beta type 8 [Oncorhynchus mykiss]
TR103777_c4_g9	260.22	557.74	0.67	-9.45667	-6.26585	1.09e-20	3.09e-17	complement C4-2 [Cyprinus carpio]
TR47957_c4_g8	0.08	0.08	12.48	6.97708	-2.20977	3.08e-20	8.56e-17	-
TR100190_c2_g1	0.1	1.4	35.08	7.20268	-2.04864	4.4e-20	1.2e-16	-
TR16375_c0_g1	50.57	51.27	0	-13.0604	-5.18506	6.59e-20	1.76e-16	MHC class I alpha chain, partial [Megalobrama amblycephala]
TR103777_c4_g14	7726.75	19347	25.46	-9.18657	-5.99637	6.97e-20	1.82e-16	-
TR53373_c1_g4	0	0.19	42.61	8.19076	-1.65978	8.94e-20	2.29e-16	-
TR50324_c0_g2	0	0.03	5.75	8.18249	-1.65178	9.88e-20	2.49e-16	TPA: transposase domain-containing protein [Danio rerio]
TR4704_c0_g1	44.35	2.24	0	-12.9458	-5.07102	1.44e-19	3.57e-16	vitellogenin C [Misgurnus anguillicaudatus]
TR97610_c0_g1	0.53	0.5	30.44	6.52433	-2.3196	1.55e-19	3.76e-16	PREDICTED: epidermal differentiation-specific protein-like [Lepisosteus oculatus]
TR74842_c3_g2	0	0	4.1	10.2149	-1.37923	1.63e-19	3.82e-16	PREDICTED: RNA-directed DNA polymerase from mobile element jockey-like [Oryzias latipes]
TR28800_c23_g2	0	0	46.71	10.2149	-1.37923	1.63e-19	3.82e-16	-
TR103777_c4_g1	110.28	239.42	0	-12.9167	-5.04182	1.76e-19	4.05e-16	complement C4-2 [Cyprinus carpio]
TR54837_c1_g7	0	0	9.61	10.1947	-1.35973	2.08e-19	4.7e-16	-
TR15706_c0_g6	0	0	13.06	10.1845	-1.34988	2.34e-19	5.21e-16	zona pellucida 3 [Gobiocypris rarus]
TR60917_c378_g13	7902.98	12164.1	0	-12.839	-4.96443	3.01e-19	6.58e-16	vitellogenin [Catla catla]
TR30216_c0_g1	0.08	0.08	10.96	6.76509	-2.00508	4.75e-19	1.02e-15	-
TR103777_c4_g6	122.91	274.84	0.22	-9.89364	-5.2277	5.37e-19	1.14e-15	complement C4-2 [Cyprinus carpio]
TR25554_c3_g8	0.5	1.22	42.59	5.8676	-2.86363	5.9e-19	1.23e-15	reverse transcriptase [Danio rerio]
TR13071_c12_g9	0	0	15.84	10.1003	-1.26859	6.36e-19	1.31e-15	PREDICTED: fibroblast growth factor receptor 1-like [Danio rerio]
TR2127_c0_g1	66.95	78.42	0	-12.7234	-4.84929	6.62e-19	1.34e-15	hypothetical protein EH28_09572 [Larimichthys crocea]
TR23506_c0_g1	3.01	3.59	236.76	5.88393	-2.77429	8.16e-19	1.63e-15	-
TR104807_c4_g2	0.15	0.19	15.12	5.96538	-2.61895	9.7e-19	1.9e-15	-
TR4845_c0_g1	0	0	7.33	10.0109	-1.18247	1.82e-18	3.52e-15	-
TR93012_c1_g1	0.42	144.27	0.27	-8.3244	-5.8498	1.99e-18	3.79e-15	PREDICTED: protein phosphatase 1 regulatory subunit 3G-like [Lepisosteus oculatus]
TR77105_c7_g8	5.88	5.94	278.74	5.2887	-3.99727	2.3e-18	4.27e-15	-
TR51909_c10_g1	136.83	0	0	-12.5404	-4.66721	2.3e-18	4.27e-15	PREDICTED: small serum protein 2-like [Astyanax mexicanus]
TR32429_c1_g1	0.11	0.11	22.83	7.25143	-1.57742	2.6e-18	4.76e-15	-
TR103777_c4_g11	118.7	253.89	0.43	-8.94887	-5.20351	3.78e-18	6.82e-15	complement C4-2 [Cyprinus carpio]
TR110873_c0_g13	5.8	6.82	263.86	5.06403	-5.58245	4.09e-18	7.11e-15	MHC class I antigen [Ctenopharyngodon idella]
TR107755_c8_g1	0.09	0	16.43	7.88004	-1.35939	4.12e-18	7.11e-15	-
TR70423_c5_g4	0	0	6.9	9.95209	-1.12592	4.16e-18	7.11e-15	-
TR98089_c0_g2	0	0	8.77	9.95209	-1.12592	4.16e-18	7.11e-15	proteasome subunit beta type-9 [Danio rerio]
TR60917_c378_g5	3828.41	7620.41	7.64	-9.57802	-4.91331	4.65e-18	7.86e-15	vitellogenin [Rutilus rutilus]
TR103777_c4_g15	1079.58	2716.22	0	-12.4228	-4.54989	5.15e-18	8.6e-15	-
TR2984_c5_g1	0	0	12.96	9.90323	-1.07903	7.35e-18	1.21e-14	galectin-3-binding protein A precursor [Danio rerio]
TR1635_c5_g13	51.42	0.05	0.06	-8.83357	-5.08887	8.32e-18	1.35e-14	PREDICTED: uncharacterized protein rnh1 isoform X10 [Danio rerio]
TR33693_c0_g2	0	0	7.43	9.89076	-1.06707	8.5e-18	1.37e-14	PREDICTED: uncharacterized protein LOC564237 [Danio rerio]
TR57699_c1_g1	0.26	0.34	18.55	5.64555	-2.651	9.8e-18	1.55e-14	-
TR37862_c1_g2	0	0	7.64	9.87817	-1.05501	9.84e-18	1.55e-14	uncharacterized protein LOC406638 [Danio rerio]
TR47957_c4_g12	0	0	4.57	9.85266	-1.03058	1.32e-17	2.05e-14	-
TR17706_c0_g3	0.25	0.26	7.44	7.09367	-1.42625	1.88e-17	2.88e-14	PREDICTED: transcription factor Sp3 isoform X1 [Danio rerio]
TR93397_c0_g1	0	0	12.24	9.81353	-0.993152	2.08e-17	3.12e-14	PREDICTED: proteasome subunit beta type-6-B like protein-like [Astyanax mexicanus]
TR107755_c8_g3	0	0	13.93	9.81353	-0.993152	2.08e-17	3.12e-14	-
TR33747_c7_g1	0	0.2	31.55	7.73991	-1.22588	2.11e-17	3.13e-14	-
TR54416_c0_g1	11.1	14.37	0.02	-9.34086	-4.67727	2.35e-17	3.44e-14	PREDICTED: uncharacterized protein LOC103909484 [Danio rerio]
TR103777_c4_g17	2313.19	5952.92	0	-12.1607	-4.28916	3.06e-17	4.45e-14	-
TR24834_c1_g1	0.87	324.23	1.42	-7.11023	-7.89834	4.07e-17	5.84e-14	phosphoenolpyruvate carboxykinase 1, partial [Epinephelus coioides]
TR8395_c5_g1	30.55	32.08	0.24	-7.27961	-6.62943	5.9e-17	8.36e-14	Nots protein [Danio rerio]
TR103777_c4_g5	63.85	129.55	0	-12.0623	-4.1913	5.95e-17	8.36e-14	complement C4-2 [Cyprinus carpio]
TR29189_c6_g10	0	0	10.94	9.71788	-0.90186	6.22e-17	8.65e-14	PREDICTED: uncharacterized protein LOC100002203 [Danio rerio]
TR2984_c5_g4	0.92	1.7	38.96	4.96092	-4.0943	6.79e-17	9.34e-14	galectin 3 binding protein precursor [Danio rerio]
TR8218_c1_g3	0	0	10.06	9.70369	-0.888337	7.31e-17	9.96e-14	cytosolic phospholipase A2 gamma-like [Danio rerio]
TR6754_c0_g2	0	0	4.13	9.66024	-0.846992	1.2e-16	1.61e-13	Pol polyprotein [Dicentrarchus labrax]
TR103777_c4_g7	950.24	2555.63	3.3	-9.0986	-4.43627	1.21e-16	1.62e-13	-
TR28800_c24_g2	52.97	17.36	0.12	-8.42863	-4.6859	1.31e-16	1.73e-13	-
TR37860_c0_g1	25.29	24.55	0	-11.9418	-4.07169	1.35e-16	1.77e-13	MHC class I antigen [Ctenopharyngodon idella]
TR25103_c1_g1	127.82	278.09	0.41	-9.0512	-4.38917	1.67e-16	2.17e-13	hypothetical protein UY3_06274 [Chelonia mydas]
TR28205_c0_g1	0	0	1.9	9.61544	-0.804435	1.98e-16	2.52e-13	PREDICTED: uncharacterized protein LOC103911245 [Danio rerio]
TR110325_c0_g1	0	0	52.63	9.61544	-0.804435	1.98e-16	2.52e-13	PREDICTED: pancreatic progenitor cell differentiation and proliferation factor B-like [Astyanax mexicanus]
TR103777_c4_g13	1961.03	4768.11	0	-11.8646	-3.99488	2.27e-16	2.86e-13	-
TR105847_c0_g1	68.82	23.63	0.38	-7.16361	-5.93472	2.31e-16	2.88e-13	uncharacterized protein LOC541322 [Danio rerio]
TR60917_c378_g23	3686.66	8209.58	0	-11.8412	-3.97169	2.66e-16	3.28e-13	vitellogenin precursor [Pimephales promelas]
TR73554_c51_g1	6455.81	334.05	0	-11.8053	-3.93639	3.4e-16	4.17e-13	vitellogenin B1 [Cirrhinus molitorella]
TR103777_c4_g3	52.95	123.24	0.19	-8.94168	-4.28034	3.52e-16	4.28e-13	complement C4-2 [Cyprinus carpio]
TR60917_c378_g17	2717.61	12533	15.8	-8.92321	-4.26194	3.98e-16	4.78e-13	vitellogenin [Catla catla]
TR103777_c4_g8	60.71	130.78	0.21	-8.90848	-4.24737	4.42e-16	5.27e-13	complement C4-2 [Cyprinus carpio]
TR88736_c2_g13	0	34.96	0	-11.7329	-3.86393	5.49e-16	6.49e-13	ORF2-encoded protein [Danio rerio]
TR10387_c11_g36	0	0	883.09	9.53754	-0.730609	5.67e-16	6.65e-13	PREDICTED: uncharacterized protein LOC101883013 [Danio rerio]
TR5499_c0_g1	1.48	4.08	87.19	4.69495	-4.46704	8.38e-16	9.65e-13	prostaglandin D2 synthase, brain precursor [Danio rerio]
TR35040_c7_g7	2.61	0	193.98	6.77761	-1.12514	8.39e-16	9.65e-13	C1r/s-B [Cyprinus carpio]
TR831_c0_g2	46.05	54.43	0.12	-8.80553	-4.14521	8.82e-16	1.01e-12	MHC class I alpha chain, partial [Megalobrama amblycephala]
TR8036_c8_g1	51.56	0.04	0.17	-7.19816	-5.20362	1.07e-15	1.21e-12	PREDICTED: uncharacterized protein LOC101885044 [Danio rerio]
TR53726_c1_g1	14.12	4.17	0.02	-8.7463	-4.08658	1.32e-15	1.48e-12	long-chain-fatty-acid--CoA ligase 5 [Danio rerio]
TR10347_c2_g1	0.35	0	11.11	5.66874	-1.71278	1.45e-15	1.62e-12	PREDICTED: GTPase IMAP family member 7 [Danio rerio]
TR89270_c1_g1	0.26	0.34	10.91	4.89919	-2.92621	2.35e-15	2.59e-12	Ek1, partial [Danio rerio]
TR74016_c0_g4	0	0	300.96	9.40343	-0.604073	2.53e-15	2.76e-12	PREDICTED: tripartite motif-containing protein 16 [Danio rerio]
TR73890_c0_g1	13.31	46.17	781.75	4.44262	-8.22384	3.23e-15	3.51e-12	apolipoprotein E-2 [Hemibarbus mylodon]
TR78015_c0_g2	0.47	1	33.63	5.70693	-1.54211	3.59e-15	3.86e-12	zona pellucid glycoprotein 3 [Culter alburnus]
TR60917_c378_g12	4546.05	4474.42	0	-11.4506	-3.58437	3.7e-15	3.95e-12	vitellogenin precursor [Pimephales promelas]
TR64447_c0_g1	0	0	5.58	9.36786	-0.570638	3.74e-15	3.96e-12	-
TR94842_c0_g2	0.03	0	3.1	7.28029	-0.789515	4.55e-15	4.75e-12	-
TR82177_c0_g1	0	0	3.45	9.34974	-0.553627	4.56e-15	4.75e-12	PREDICTED: uncharacterized protein LOC436616 [Danio rerio]
TR60917_c378_g14	13	9095.19	0	-11.3809	-3.51488	5.9e-15	6.11e-12	vitellogenin [Catla catla]
TR103154_c0_g1	38.4	1179.79	0	-11.3697	-3.5038	6.35e-15	6.52e-12	vitellogenin 2 [Danio rerio]
TR111606_c0_g1	0.84	722.73	1.06	-8.48139	-3.82341	7.82e-15	7.97e-12	complement C3-S [Cyprinus carpio]
TR51336_c0_g1	1.06	0.39	21.12	4.59882	-3.52589	8.76e-15	8.86e-12	cholesterol 7-alpha-monooxygenase [Danio rerio]
TR93703_c0_g1	0	0.17	5.91	5.75905	-1.3485	9.32e-15	9.35e-12	-
TR99771_c4_g1	41.6	35.49	1.75	-6.77159	-4.96894	1.18e-14	1.18e-11	-
TR5499_c0_g2	0.65	2.91	50.24	4.53901	-3.68147	1.22e-14	1.2e-11	prostaglandin D2 synthase, brain precursor [Danio rerio]
TR72595_c1_g1	1874.36	6868.09	0	-11.2687	-3.40395	1.23e-14	1.21e-11	vitellogenin B1 [Cirrhinus molitorella]
TR48950_c28_g1	381.01	2062.46	0	-11.2509	-3.38632	1.4e-14	1.36e-11	vitellogenin precursor [Pimephales promelas]
TR6754_c0_g1	3.59	1.03	10.53	5.1251	-1.94537	1.53e-14	1.48e-11	PREDICTED: counting factor associated protein D-like isoform X2 [Danio rerio]
TR81120_c0_g1	0	0	4.36	9.2161	-0.428623	1.94e-14	1.85e-11	PREDICTED: calcium/calmodulin-dependent protein kinase type II subunit beta-like [Poecilia formosa]
TR3842_c0_g1	0	0	2.45	9.2161	-0.428623	1.94e-14	1.85e-11	PREDICTED: uncharacterized protein K02A2.6-like [Danio rerio]
TR93899_c3_g3	2.53	2.7	78.37	4.62835	-2.90882	2.09e-14	1.98e-11	PREDICTED: lymphocyte antigen 6F-like [Danio rerio]
TR831_c0_g1	20.77	35.65	0	-11.1833	-3.3196	2.19e-14	2.06e-11	MHC class I antigen, partial [Cyprinus carpio 'color']
TR83602_c0_g1	0	0	4.52	9.19595	-0.409853	2.41e-14	2.23e-11	Probable E3 ubiquitin-protein ligase RNF144A-A [Salmo salar]
TR3842_c0_g2	0	0	1.89	9.19595	-0.409853	2.41e-14	2.23e-11	PREDICTED: uncharacterized protein K02A2.6-like [Danio rerio]
TR9169_c0_g2	20.46	8.87	369.5	4.38901	-4.40631	2.54e-14	2.34e-11	PREDICTED: stonustoxin subunit alpha-like [Danio rerio]
TR71974_c0_g1	4.01	41.09	0.32	-6.42509	-5.6115	2.66e-14	2.44e-11	class E basic helix-loop-helix protein 41 [Danio rerio]
TR34749_c3_g4	0.5	219.44	0.62	-7.63738	-3.90023	2.75e-14	2.5e-11	Cfb protein [Danio rerio]
TR71554_c0_g4	33.07	98.74	0	-11.1377	-3.27439	2.97e-14	2.65e-11	-
TR94836_c0_g2	0	0	6.63	9.17553	-0.390838	3e-14	2.65e-11	PREDICTED: uncharacterized protein LOC100334068 [Danio rerio]
TR73757_c1_g2	0	0	8.69	9.17553	-0.390838	3e-14	2.65e-11	-
TR100038_c0_g1	0	0	3.79	9.17553	-0.390838	3e-14	2.65e-11	GTPase, IMAP family member [Danio rerio]
TR6642_c0_g1	0	0	4.23	9.1548	-0.371571	3.74e-14	3.26e-11	-
TR31036_c15_g1	0	0	35.05	9.1548	-0.371571	3.74e-14	3.26e-11	-
TR37730_c1_g1	5.37	2.76	0.01	-8.24775	-3.59249	3.76e-14	3.26e-11	pol-like protein [Danio rerio]
TR99284_c0_g1	0	99.82	0.18	-8.22876	-3.57322	4.26e-14	3.67e-11	-
TR10387_c11_g7	0	23.44	786.98	5.80958	-1.10142	4.45e-14	3.81e-11	PREDICTED: uncharacterized protein LOC101883013 [Danio rerio]
TR69183_c1_g2	0.21	0	21.03	7.06336	-0.586959	5.85e-14	4.95e-11	unnamed protein product [Oncorhynchus mykiss]
TR47660_c0_g1	0	0	4.59	9.11244	-0.332253	5.85e-14	4.95e-11	PREDICTED: GTPase IMAP family member 7 [Danio rerio]
TR53418_c6_g15	4.59	4.02	105.66	4.57894	-2.68049	5.91e-14	4.96e-11	PREDICTED: uncharacterized protein LOC100007732 isoform X2 [Danio rerio]
TR55465_c0_g2	7.64	5.89	0.03	-7.50598	-3.77051	6.57e-14	5.48e-11	reverse transcriptase/ribonuclease H [Danio rerio]
TR105618_c0_g3	0	0	16.28	9.09079	-0.312188	7.35e-14	5.99e-11	-
TR7814_c0_g1	0	0	4.17	9.09079	-0.312188	7.35e-14	5.99e-11	PREDICTED: uncharacterized protein K02A2.6-like [Haplochromis burtoni]
TR96660_c0_g1	0	0	3	9.09079	-0.312188	7.35e-14	5.99e-11	PREDICTED: uncharacterized protein LOC103911308 [Danio rerio]
TR87202_c0_g2	0	0	13.25	9.09079	-0.312188	7.35e-14	5.99e-11	-
TR20389_c1_g1	9.86	3.2	0.08	-7.48684	-3.75171	7.51e-14	6.08e-11	PREDICTED: uncharacterized protein LOC101884100 [Danio rerio]
TR7676_c9_g1	0	0	21.32	9.0688	-0.291842	9.27e-14	7.45e-11	-
TR40664_c0_g3	0	0	7.33	9.04648	-0.271207	1.17e-13	9.36e-11	-
TR48848_c0_g2	0.11	0.14	5.26	5.10391	-1.53261	1.48e-13	1.18e-10	PREDICTED: 11-cis retinol dehydrogenase isoform X2 [Danio rerio]
TR9377_c0_g1	0	310.72	0	-10.8692	-3.00898	1.77e-13	1.39e-10	complement C3-Q2 [Cyprinus carpio]
TR88736_c2_g4	0	24.03	0	-10.8692	-3.00898	1.77e-13	1.39e-10	-
TR15556_c0_g1	0	0.14	2.52	4.86619	-1.82282	1.83e-13	1.43e-10	PREDICTED: uncharacterized protein K02A2.6-like [Fundulus heteroclitus]
TR36402_c0_g11	0	0	16.6	9.00076	-0.229038	1.88e-13	1.45e-10	zona pellucida glycoprotein 2.1 [Gobiocypris rarus]
TR72647_c0_g1	0	0	5.8	9.00076	-0.229038	1.88e-13	1.45e-10	-
TR22898_c1_g3	0	1.66	85.15	6.28654	-0.667962	2.26e-13	1.74e-10	C1r/s-B [Cyprinus carpio]
TR11952_c0_g1	9.9	7.31	177.95	4.10167	-6.95405	2.28e-13	1.74e-10	Malic enzyme 1, NADP(+)-dependent, cytosolic [Danio rerio]
TR106774_c0_g1	4.19	0	0	-10.7925	-2.93435	2.92e-13	2.21e-10	PREDICTED: uncharacterized protein LOC106097554 [Oreochromis niloticus]
TR68506_c0_g1	12.81	16.95	0	-10.752	-2.89382	3.78e-13	2.85e-10	-
TR12766_c3_g1	0.03	14.27	0.05	-7.23929	-3.50652	3.86e-13	2.9e-10	uncharacterized protein LOC791193 [Danio rerio]
TR57239_c3_g1	105.07	588.21	8.62	-5.64537	-8.53918	3.92e-13	2.91e-10	Chac1 protein [Danio rerio]
TR36402_c0_g2	0	0	20.59	8.92935	-0.163397	3.93e-13	2.91e-10	zona pellucida glycoprotein 2.2 [Gobiocypris rarus]
TR60917_c373_g1	5731.75	3462.31	32.99	-7.23015	-3.49797	4.15e-13	3.06e-10	apolipoprotein A-I [Hypophthalmichthys molitrix]
TR6285_c0_g1	2.91	18.63	0	-10.7181	-2.86026	4.72e-13	3.46e-10	PREDICTED: 25-hydroxyvitamin D-1 alpha hydroxylase, mitochondrial [Danio rerio]
TR60917_c378_g4	12.45	5486.02	0	-10.7145	-2.85644	4.83e-13	3.52e-10	vitellogenin precursor [Pimephales promelas]
TR5042_c0_g2	0	0	1.82	8.90474	-0.140842	5.05e-13	3.65e-10	PREDICTED: uncharacterized protein LOC105904793 [Clupea harengus]
TR106718_c0_g1	0	0	4.6	8.90474	-0.140842	5.05e-13	3.65e-10	proteasome beta 10 subunit [Danio rerio]
TR15312_c0_g1	64.67	0.24	0.46	-6.3694	-4.16501	5.19e-13	3.73e-10	PREDICTED: uncharacterized protein LOC101883013 [Danio rerio]
TR103777_c4_g4	625.64	1421.11	0	-10.6895	-2.83216	5.66e-13	4.04e-10	-
TR82167_c0_g1	1.6	296.14	2.59	-6.0875	-4.45829	7.91e-13	5.62e-10	-
TR95591_c88_g39	5561.73	18.07	48.08	-6.07736	-4.44869	8.47e-13	5.98e-10	complement C3 [Ctenopharyngodon idella]
TR94490_c7_g13	0.46	0.23	13.25	4.9446	-1.38601	8.67e-13	6.09e-10	PREDICTED: serine protease inhibitor Kazal-type 6-like [Anolis carolinensis]
TR108392_c0_g1	0.42	1.41	24.59	4.46427	-2.18999	1.08e-12	7.5e-10	-
TR20996_c0_g1	0.19	0	15.94	6.78629	-0.331708	1.09e-12	7.5e-10	-
TR3983_c0_g2	0	0	4.76	8.85422	-0.0946532	1.09e-12	7.5e-10	-
TR97165_c0_g1	0	0	2.27	8.85422	-0.0946532	1.09e-12	7.5e-10	LINE-1 reverse transcriptase [Larimichthys crocea]
TR86001_c2_g9	0	0	12.1	8.85422	-0.0946532	1.09e-12	7.5e-10	-
TR1593_c0_g1	50.64	0.8	0	-10.5614	-2.70693	1.3e-12	8.87e-10	vitellogenin 3 precursor [Danio rerio]
TR59600_c0_g1	0.03	0	2.21	6.76431	-0.311639	1.37e-12	9.3e-10	PREDICTED: uncharacterized protein K02A2.6-like [Oreochromis niloticus]
TR30302_c4_g2	0.53	0.38	12.17	4.32578	-2.35066	1.41e-12	9.51e-10	PREDICTED: RNA binding protein fox-1 homolog 1-like isoform X1 [Danio rerio]
TR75888_c0_g1	9.57	2.79	0.04	-7.69437	-3.04638	1.47e-12	9.89e-10	unnamed protein product [Oncorhynchus mykiss]
TR96660_c0_g2	0	0.48	7.45	6.10395	-0.500554	1.57e-12	1.05e-09	PREDICTED: uncharacterized protein LOC100331372 [Danio rerio]
TR106952_c16_g1	0.09	34.66	0	-10.5297	-2.67453	1.63e-12	1.08e-09	-
TR59320_c12_g16	10.25	19.31	0	-10.521	-2.66637	1.72e-12	1.14e-09	-
TR66836_c1_g1	0.5	20.53	9.45	4.32387	-2.29535	1.73e-12	1.14e-09	hypothetical protein EH28_04060 [Larimichthys crocea]
TR105552_c2_g4	0	0	10.54	8.80187	-0.0469499	1.87e-12	1.21e-09	-
TR42296_c0_g7	0	0	97.95	8.80187	-0.0469499	1.87e-12	1.21e-09	PREDICTED: UPF0562 protein C7orf55 homolog [Oryzias latipes]
TR14005_c0_g1	16.14	13.48	0.08	-7.64643	-2.99896	1.99e-12	1.29e-09	-
TR26961_c0_g1	0	0.06	4.49	6.7186	-0.270764	2.18e-12	1.4e-09	PREDICTED: proteasome subunit beta type-7-like [Haplochromis burtoni]
TR10625_c0_g1	2.13	25.05	0.24	-6.05329	-4.06944	2.35e-12	1.51e-09	syntabulin [Danio rerio]
TR90697_c4_g1	74.95	192.2	0	-10.4705	-2.61672	2.41e-12	1.54e-09	PREDICTED: complement C4 [Danio rerio]
TR86388_c0_g1	0	0	3.86	8.77496	-0.0224985	2.45e-12	1.54e-09	PREDICTED: uncharacterized protein si:rp71-36a1.2 [Danio rerio]
TR51221_c1_g3	0	0	18.86	8.77496	-0.0224985	2.45e-12	1.54e-09	-
TR66703_c1_g6	0	0	4.91	8.77496	-0.0224985	2.45e-12	1.54e-09	-
TR51617_c0_g1	0	207.32	0	-10.4584	-2.60445	2.54e-12	1.59e-09	-
TR60995_c0_g1	2.59	0	37	4.54762	-1.72578	3.03e-12	1.89e-09	-
TR103777_c4_g2	725.03	1755.53	0	-10.4254	-2.57246	3.15e-12	1.96e-09	-
TR77105_c7_g45	5.11	3.62	96.14	4.1875	-2.55213	3.22e-12	1.98e-09	-
TR57036_c0_g1	0	0	2.22	8.74755	0.0023709	3.23e-12	1.98e-09	ATP-binding cassette, sub-family B (MDR/TAP), member 3 [Danio rerio]
TR57609_c0_g1	0.16	36.17	0.1	-7.56231	-2.91563	3.44e-12	2.1e-09	-
TR44376_c1_g3	54.06	16.01	0.87	-5.46465	-5.82249	3.5e-12	2.14e-09	PREDICTED: vitellogenin [Danio rerio]
TR48517_c0_g1	0.43	0.43	14.31	4.7418	-1.34676	3.91e-12	2.37e-09	PREDICTED: high affinity cGMP-specific 3',5'-cyclic phosphodiesterase 9A-like [Astyanax mexicanus]
TR88585_c0_g1	0.06	0.03	2.98	5.65099	-0.586075	4.04e-12	2.44e-09	Ifit2 protein [Danio rerio]
TR60917_c378_g8	2963.41	3130.47	0	-10.3678	-2.51617	4.64e-12	2.79e-09	vitellogenin [Rutilus rutilus]
TR108392_c0_g2	0.33	0.42	12.87	4.79876	-1.2552	4.67e-12	2.8e-09	-
TR94112_c0_g4	0	0	4.26	8.6911	0.0534224	5.67e-12	3.38e-09	PREDICTED: uncharacterized protein si:rp71-36a1.3 [Danio rerio]
TR56072_c0_g1	12.79	0.04	0	-10.3259	-2.47575	6e-12	3.56e-09	PREDICTED: uncharacterized protein si:ch211-156j22.4 isoform X1 [Danio rerio]
TR19315_c0_g1	25.7	114.8	2.17	-5.29065	-6.79845	6.28e-12	3.71e-09	PREDICTED: myelocytomatosis oncogene homolog isoform X1 [Danio rerio]
TR103777_c4_g19	614.55	1661.62	0	-10.3003	-2.44966	7.15e-12	4.2e-09	-
TR16788_c0_g1	0.02	0	1.61	6.57521	-0.140256	9.29e-12	5.44e-09	PREDICTED: uncharacterized protein si:dkey-112e17.1, partial [Danio rerio]
TR2984_c5_g3	0	0.65	16.9	4.89267	-1.00345	9.4e-12	5.48e-09	galectin-3-binding protein A precursor [Danio rerio]
TR54568_c0_g1	0	0	2.37	8.63235	0.10633	1.01e-11	5.82e-09	G protein-coupled receptor kinase 5 [Danio rerio]
TR90083_c0_g2	0	0	8.54	8.63235	0.10633	1.01e-11	5.82e-09	-
TR9534_c1_g1	0	0	6.55	8.63235	0.10633	1.01e-11	5.82e-09	Zgc:171445 protein [Danio rerio]
TR100312_c0_g1	26.1	23.25	0.72	-5.36863	-5.2051	1.19e-11	6.8e-09	uncharacterized protein LOC557637 [Danio rerio]
TR8124_c0_g5	1.27	164.46	0.53	-7.36267	-2.7195	1.27e-11	7.26e-09	complement C3 [Labeo rohita]
TR19942_c0_g2	1.07	423.58	1.35	-7.35898	-2.71588	1.3e-11	7.41e-09	complement C3-S [Hypophthalmichthys nobilis]
TR77201_c0_g1	43.1	291.64	4.76	-5.50513	-4.40605	1.32e-11	7.46e-09	complement C3-S [Cyprinus carpio]
TR23393_c0_g3	1.26	1.31	101.28	5.89554	-0.311202	1.34e-11	7.55e-09	alpha-2-macroglobulin [Ctenopharyngodon idella]
TR84835_c0_g1	0	0	3.69	8.60205	0.133523	1.36e-11	7.57e-09	rhamnose binding lectin type Ib [Ictalurus punctatus]
TR29976_c5_g1	0	0	6.77	8.60205	0.133523	1.36e-11	7.57e-09	PREDICTED: uncharacterized protein LOC101886346 [Danio rerio]
TR105552_c2_g8	0	0	11.01	8.60205	0.133523	1.36e-11	7.57e-09	-
TR71554_c0_g16	0	0.23	16.22	6.54902	-0.117462	1.54e-11	8.52e-09	-
TR22511_c0_g1	0	0.04	2.95	6.54902	-0.117462	1.54e-11	8.52e-09	-
TR63720_c0_g1	0	3.37	0	-10.1718	-2.32332	1.64e-11	9e-09	PREDICTED: uncharacterized protein LOC103045200 [Astyanax mexicanus]
TR31309_c0_g1	0	0	4.27	8.57111	0.161234	1.84e-11	1.01e-08	proteasome beta 11 subunit [Danio rerio]
TR102680_c0_g1	8.83	8.17	0	-10.1446	-2.29749	1.92e-11	1.05e-08	proteasome subunit beta type 8 [Danio rerio]
TR63323_c5_g15	0.11	0	8.13	6.52379	-0.0940583	2e-11	1.09e-08	PREDICTED: uncharacterized protein LOC101886346 [Danio rerio]
TR31736_c1_g2	16.28	377.91	0	-10.1104	-2.26339	2.42e-11	1.31e-08	vitellogenin precursor [Pimephales promelas]
TR66819_c0_g2	20.78	4.37	0.39	-5.26022	-4.97916	2.85e-11	1.53e-08	PREDICTED: uncharacterized protein LOC101884100 [Danio rerio]
TR99258_c0_g1	0.2	162.99	2.02	-5.57913	-3.79093	3.36e-11	1.8e-08	complement factor H like 4 precursor [Danio rerio]
TR38319_c1_g8	0	0.43	28.09	6.46976	-0.0464696	3.39e-11	1.8e-08	-
TR71832_c3_g4	0	0	4.71	8.50715	0.218291	3.4e-11	1.8e-08	-
TR93358_c0_g1	0	0	1.97	8.50715	0.218291	3.4e-11	1.8e-08	slow myosin heavy chain 2 [Danio rerio]
TR81867_c8_g7	3.79	74.41	1.36	-5.06842	-5.72006	3.78e-11	1.99e-08	PREDICTED: uncharacterized protein LOC565091 isoform X1 [Danio rerio]
TR87053_c0_g1	0	64.14	1667.08	5.43076	-0.389568	3.78e-11	1.99e-08	PREDICTED: uncharacterized protein LOC101883013 [Danio rerio]
TR87429_c0_g5	55.28	7.09	0	-10.0299	-2.18605	4.04e-11	2.12e-08	-
TR28692_c7_g1	7.68	50.68	0.99	-5.05855	-5.80508	4.48e-11	2.33e-08	BTEB transcription factor [Pimephales promelas]
TR108331_c0_g2	0	145.02	0.54	-7.14424	-2.50549	5.13e-11	2.67e-08	complement C3-H1 [Cyprinus carpio]
TR29180_c10_g36	186.21	165.2	2.83	-6.14789	-2.98412	5.33e-11	2.76e-08	Si:rp71-1g18.10 protein [Danio rerio]
TR85663_c0_g2	0	0	2.37	8.44022	0.277675	6.42e-11	3.3e-08	PREDICTED: uncharacterized protein LOC102078152 [Oreochromis niloticus]
TR37257_c4_g20	0	0	1.33	8.44022	0.277675	6.42e-11	3.3e-08	-
TR94490_c7_g14	10.12	15.91	487.91	4.95913	-0.618375	6.79e-11	3.47e-08	PREDICTED: trypsin inhibitor ClTI-1-like isoform X2 [Ficedula albicollis]
TR104512_c0_g8	0	0.04	1.6	5.72809	-0.162475	6.98e-11	3.55e-08	PREDICTED: uncharacterized protein LOC101485821 [Maylandia zebra]
TR60995_c0_g2	31.59	2.42	255.28	3.6441	-4.68484	7.17e-11	3.64e-08	-
TR38973_c0_g1	106.32	0	0	-9.93319	-2.09191	7.47e-11	3.78e-08	-
TR28106_c1_g3	2.47	0.81	21.28	3.88786	-2.36842	7.54e-11	3.8e-08	PREDICTED: urokinase plasminogen activator surface receptor-like [Danio rerio]
TR70988_c0_g2	7.46	87.32	1.91	-4.93651	-6.03601	7.62e-11	3.82e-08	PREDICTED: cysteine/serine-rich nuclear protein 1 [Danio rerio]
TR5216_c11_g12	0.87	0.81	16.4	3.93506	-2.1545	7.99e-11	3.99e-08	-
TR73033_c0_g1	0	0	4.14	8.40556	0.308301	8.89e-11	4.41e-08	PREDICTED: uncharacterized protein LOC103044012, partial [Astyanax mexicanus]
TR30669_c0_g1	0	0	5.86	8.40556	0.308301	8.89e-11	4.41e-08	PREDICTED: agrin-like [Notothenia coriiceps]
TR66265_c0_g1	0.15	0.04	3.4	4.79869	-0.712675	9.02e-11	4.46e-08	PREDICTED: uncharacterized protein LOC100537744 [Danio rerio]
TR86220_c15_g6	0.27	2.21	34.84	4.51324	-1.00271	9.08e-11	4.47e-08	-
TR56727_c0_g1	12.45	5.38	0.25	-5.41266	-3.6281	9.92e-11	4.87e-08	PREDICTED: vitellogenin [Danio rerio]
TR66200_c11_g6	0.15	0	9.3	6.35753	0.0540484	1.02e-10	4.99e-08	-
TR87429_c0_g1	0.47	0.24	18.5	5.32037	-0.290295	1.14e-10	5.54e-08	-
TR75412_c3_g6	0.64	1.32	50.14	5.31972	-0.290409	1.14e-10	5.54e-08	alpha-2-macroglobulin-1 [Cyprinus carpio]
TR7804_c1_g1	0.21	9.28	0.07	-6.36157	-2.64382	1.21e-10	5.83e-08	ornithine decarboxylase 1b [Cyprinus carpio]
TR80467_c18_g6	0	0	52.04	8.37004	0.339585	1.24e-10	5.96e-08	PREDICTED: uncharacterized protein si:ch73-137b21.4 [Danio rerio]
TR42142_c0_g1	6.66	4.96	0	-9.84958	-2.00973	1.28e-10	6.13e-08	PREDICTED: proteasome subunit beta type-7-like [Fundulus heteroclitus]
TR60917_c378_g15	1382.5	2438.23	15.15	-6.9968	-2.36196	1.32e-10	6.3e-08	vitellogenin precursor [Pimephales promelas]
TR61982_c3_g9	6.6	2.53	0.04	-6.99668	-2.36236	1.32e-10	6.3e-08	-
TR101422_c2_g1	12.19	60.93	1.19	-5.19715	-4.20885	1.35e-10	6.41e-08	-
TR67392_c0_g1	7.24	39.8	0.87	-5.02844	-4.68773	1.42e-10	6.72e-08	PREDICTED: erythropoietin-like isoform X1 [Danio rerio]
TR70651_c0_g1	0.14	0.1	2.91	4.30992	-1.21128	1.43e-10	6.74e-08	unnamed protein product [Oncorhynchus mykiss]
TR16806_c0_g1	0	0.07	2.35	5.67667	-0.116994	1.48e-10	6.95e-08	meiotic recombination protein REC8 homolog [Danio rerio]
TR57812_c3_g10	5.53	1.77	43.56	3.80132	-2.40637	1.57e-10	7.37e-08	PREDICTED: uncharacterized protein LOC103908814 [Danio rerio]
TR59251_c7_g19	30.31	2.49	0.18	-6.31229	-2.59687	1.65e-10	7.7e-08	RecName: Full=Fish-egg lectin; Short=FEL
TR91064_c0_g2	26.85	0.09	0.46	-5.11503	-4.0235	1.7e-10	7.92e-08	complement C3 [Labeo rohita]
TR70481_c3_g2	0	0	6.92	8.33363	0.371556	1.73e-10	8e-08	-
TR60451_c0_g1	0	0	1.47	8.33363	0.371556	1.73e-10	8e-08	retinol saturase-like precursor [Danio rerio]
TR7804_c1_g8	0.32	10.18	0.1	-5.94782	-2.78784	1.93e-10	8.88e-08	ornithine decarboxylase 1b [Cyprinus carpio]
TR72329_c30_g6	69.11	29.54	0.43	-6.93311	-2.30035	2e-10	9.15e-08	-
TR35084_c8_g1	9.59	8.28	0	-9.74801	-1.91089	2.34e-10	1.07e-07	-
TR70806_c0_g2	4.61	2.18	0	-9.74606	-1.90926	2.44e-10	1.11e-07	-
TR59251_c7_g13	0.62	0.06	8.25	5.00207	-0.369533	2.5e-10	1.14e-07	Zgc:158327 protein [Danio rerio]
TR29180_c10_g15	211.37	159.17	1.64	-6.89408	-2.26214	2.51e-10	1.14e-07	uncharacterized protein LOC559705 [Danio rerio]
TR94490_c6_g1	2.24	5.43	63.92	3.78594	-2.20414	2.53e-10	1.14e-07	-
TR18486_c2_g2	3.8	2.36	0	-9.73365	-1.89708	2.55e-10	1.15e-07	reverse transcriptase/ribonuclease H/putative methyltransferase, partial [Tetraodon nigroviridis]
TR1611_c1_g2	0.1	7.19	0.12	-5.67121	-2.91275	2.84e-10	1.27e-07	PREDICTED: uncharacterized protein LOC101884915 [Danio rerio]
TR38791_c3_g4	0	19.94	0.09	-6.87082	-2.23859	2.96e-10	1.32e-07	-
TR3842_c0_g3	0	0.02	1.31	6.23428	0.161749	3.27e-10	1.45e-07	PREDICTED: uncharacterized protein K02A2.6-like [Danio rerio]
TR87500_c0_g1	0	0	22.29	8.25792	0.437683	3.46e-10	1.51e-07	PREDICTED: uncharacterized protein LOC105407099 [Aquila chrysaetos canadensis]
TR24122_c0_g3	0	0	14.81	8.25792	0.437683	3.46e-10	1.51e-07	-
TR44116_c0_g1	0	0	13.55	8.25792	0.437683	3.46e-10	1.51e-07	-
TR70423_c5_g1	0	0	2.13	8.25792	0.437683	3.46e-10	1.51e-07	-
TR16446_c0_g1	0	0	16.22	8.25792	0.437683	3.46e-10	1.51e-07	-
TR48509_c0_g1	34.42	0.85	0	-9.67435	-1.84021	3.75e-10	1.64e-07	vitellogenin C [Misgurnus anguillicaudatus]
TR32409_c0_g1	7.55	394.5	7.87	-4.92357	-4.37563	3.81e-10	1.66e-07	complement C3-S [Cyprinus carpio]
TR80925_c0_g1	13.12	7.84	0	-9.66521	-1.83067	3.92e-10	1.7e-07	-
TR55980_c1_g2	0	0.08	4.56	6.20195	0.190002	4.42e-10	1.91e-07	-
TR96108_c7_g2	0	7.38	0	-9.64546	-1.81031	4.47e-10	1.93e-07	PREDICTED: uncharacterized protein LOC100003040 isoform X1 [Danio rerio]
TR5822_c2_g1	1.23	0.07	10.65	3.66803	-2.52348	4.67e-10	2e-07	meprin A, beta precursor [Danio rerio]
TR77016_c0_g1	0	0	1.99	8.21852	0.471908	4.93e-10	2.1e-07	perforin [Ctenopharyngodon idella]
TR105552_c2_g5	0	0	8.52	8.21852	0.471908	4.93e-10	2.1e-07	-
TR31736_c1_g4	28.49	249.11	0	-9.60789	-1.77409	5.6e-10	2.38e-07	vitellogenin precursor [Pimephales promelas]
TR42469_c3_g12	0.03	0.1	2.22	4.73959	-0.426428	5.9e-10	2.5e-07	kelch repeat-containing protein [Danio rerio]
TR73639_c0_g1	347.37	211.61	14.83	-4.51179	-8.67932	6.2e-10	2.62e-07	PREDICTED: reticulocalbin-3 isoform X1 [Danio rerio]
TR81867_c4_g3	1.09	0	15.25	4.49596	-0.649468	6.44e-10	2.71e-07	-
TR37948_c0_g1	2.47	76.58	1.28	-5.18968	-3.22189	6.55e-10	2.75e-07	-
TR98576_c1_g1	0	0	4.27	8.17802	0.506956	7.07e-10	2.96e-07	-
TR19606_c3_g4	25.7	50	404.17	3.37222	-7.91317	7.1e-10	2.96e-07	PREDICTED: neoverrucotoxin subunit alpha-like isoform X2 [Danio rerio]
TR86973_c5_g2	1.57	33.58	0.71	-4.88458	-3.79767	7.53e-10	3.13e-07	-
TR38269_c0_g1	1.44	0.66	13.64	3.43548	-4.25986	7.65e-10	3.17e-07	Si:dkeyp-38g6.2 [Danio rerio]
TR10387_c11_g26	0.43	29.27	205.89	3.53921	-2.95821	8.02e-10	3.31e-07	PREDICTED: uncharacterized protein LOC100538255 [Danio rerio]
TR82773_c5_g14	9.31	1.5	7.91	-6.70291	-2.07676	8.27e-10	3.41e-07	LOC100007251 protein [Danio rerio]
TR52866_c0_g2	3.47	1.73	25.81	3.63739	-2.3028	8.5e-10	3.49e-07	-
TR8412_c0_g1	0.38	9.25	0.17	-5.33733	-2.89619	9.13e-10	3.74e-07	PREDICTED: SNF-related serine/threonine-protein kinase isoform X1 [Danio rerio]
TR60917_c378_g16	1083.58	1283.96	0	-9.52021	-1.68991	9.83e-10	4.01e-07	vitellogenin precursor [Pimephales promelas]
TR28832_c0_g1	0	0	1.39	8.13634	0.542869	1.02e-09	4.13e-07	PREDICTED: uncharacterized protein LOC103132498 [Poecilia formosa]
TR10387_c11_g21	0	0	888.38	8.13634	0.542869	1.02e-09	4.13e-07	PREDICTED: uncharacterized protein LOC101883013 [Danio rerio]
TR47957_c4_g2	0	0	1.78	8.13634	0.542869	1.02e-09	4.13e-07	-
TR78818_c0_g2	8.5	0.2	0.16	-4.83662	-3.75148	1.02e-09	4.13e-07	PREDICTED: 1-phosphatidylinositol 4,5-bisphosphate phosphodiesterase beta-1, partial [Chlamydotis macqueenii]
TR27874_c11_g40	8.91	7.28	101.63	3.382	-4.76103	1.07e-09	4.29e-07	ovary-specific C1q-like factor [Carassius gibelio]
TR13342_c0_g1	0.39	0	20.32	6.10106	0.278348	1.13e-09	4.51e-07	-
TR10387_c11_g9	20.76	29.79	289.88	3.37086	-4.67355	1.2e-09	4.78e-07	PREDICTED: uncharacterized protein LOC100333266 [Danio rerio]
TR89324_c0_g1	0	4.47	68.75	4.65035	-0.349896	1.38e-09	5.49e-07	-
TR7804_c1_g3	0.29	9.36	0.13	-5.42303	-2.67091	1.4e-09	5.55e-07	ornithine decarboxylase 1b [Cyprinus carpio]
TR110873_c0_g10	0	61.5	0	-9.45502	-1.62593	1.46e-09	5.77e-07	MHC class I alpha chain [Megalobrama amblycephala]
TR64945_c1_g1	106.58	299.84	11.82	-4.37458	-9.22623	1.48e-09	5.83e-07	PREDICTED: peptidyl-prolyl cis-trans isomerase FKBP5 isoform X2 [Anser cygnoides domesticus]
TR64349_c0_g1	0	0	1.42	8.09343	0.579689	1.48e-09	5.85e-07	PREDICTED: ubiquitin-like [Danio rerio]
TR88397_c0_g1	0.24	0	7.69	6.06554	0.30898	1.55e-09	6.04e-07	-
TR8680_c0_g1	0.07	0	3.76	6.06554	0.30898	1.55e-09	6.04e-07	PREDICTED: nuclear receptor subfamily 0 group B member 2 [Danio rerio]
TR54461_c0_g1	0.6	0	30.11	6.06554	0.30898	1.55e-09	6.04e-07	-
TR100755_c0_g1	0	0.03	1.33	6.06484	0.30884	1.55e-09	6.04e-07	PREDICTED: uncharacterized protein LOC106097785, partial [Oreochromis niloticus]
TR8428_c0_g1	29.7	27.26	1.47	-4.54117	-4.87546	1.57e-09	6.1e-07	putative arginase 1 precursor [Cyprinus carpio]
TR70699_c1_g2	0.31	0.27	5.78	4.02521	-1.07436	1.64e-09	6.34e-07	PREDICTED: uncharacterized protein LOC106097807, partial [Oreochromis niloticus]
TR94490_c7_g12	0	5.84	160.01	5.4195	0.107342	1.69e-09	6.53e-07	PREDICTED: LOW QUALITY PROTEIN: vitellogenin-2-like [Anolis carolinensis]
TR106698_c3_g8	0.42	0.08	7.03	4.49024	-0.44413	1.86e-09	7.14e-07	-
TR5068_c0_g1	27.61	1.77	0.64	-4.77043	-3.57363	1.91e-09	7.32e-07	-
TR63091_c0_g1	35.41	11.21	0	-9.40354	-1.57784	1.98e-09	7.55e-07	-
TR82782_c1_g3	0.03	4.03	0.04	-5.91888	-2.21272	1.98e-09	7.55e-07	PREDICTED: uncharacterized protein si:dkey-16m19.2 [Danio rerio]
TR8095_c0_g1	20.57	0	247.61	4.29125	-0.648988	2.04e-09	7.75e-07	PREDICTED: stonustoxin subunit alpha-like [Danio rerio]
TR9835_c0_g1	30.62	12.54	0.41	-5.90371	-2.19912	2.12e-09	8.03e-07	unknown [Hypophthalmichthys nobilis]
TR94490_c6_g3	2.46	2.8	46.88	3.87638	-1.31457	2.12e-09	8.03e-07	-
TR45062_c1_g1	0	0	2.66	8.0492	0.617464	2.18e-09	8.16e-07	-
TR97421_c2_g9	0	0	3.15	8.0492	0.617464	2.18e-09	8.16e-07	-
TR81012_c0_g1	0	0	3.62	8.0492	0.617464	2.18e-09	8.16e-07	-
TR97960_c11_g2	0.54	12.47	0	-9.38781	-1.56113	2.19e-09	8.2e-07	-
TR37601_c9_g1	279.56	2420.78	0	-9.37838	-1.55218	2.31e-09	8.62e-07	vitellogenin B1 [Cyprinus carpio]
TR34252_c6_g1	0.7	8.47	0.08	-5.89141	-2.18611	2.35e-09	8.71e-07	deiodinase type 3 [Carassius auratus]
TR46151_c4_g15	3.83	173.42	4.06	-4.7029	-3.91538	2.35e-09	8.71e-07	complement C3-H2 [Cyprinus carpio]
TR94587_c9_g10	0	123.67	0	-9.3712	-1.54503	2.44e-09	8.99e-07	complement C3-Q1 [Cyprinus carpio]
TR31736_c1_g1	4.36	30.53	0	-9.36953	-1.54368	2.44e-09	8.99e-07	vitellogenin precursor [Pimephales promelas]
TR22898_c1_g5	9.49	8.65	128.64	3.56056	-2.01093	2.7e-09	9.91e-07	C1r/s-B [Cyprinus carpio]
TR451_c0_g3	408.23	1247.62	0	-9.35046	-1.52558	2.71e-09	9.94e-07	hypothetical protein N300_15348, partial [Calypte anna]
TR14635_c2_g2	0	0.09	4.72	5.99107	0.372105	3e-09	1.1e-06	unnamed protein product [Oncorhynchus mykiss]
TR27874_c11_g24	11	3.61	98.86	3.48736	-2.342	3.12e-09	1.14e-06	PREDICTED: complement C1q-like protein 2 [Clupea harengus]
TR88724_c0_g1	5.53	0.19	0.07	-5.50663	-2.35979	3.17e-09	1.15e-06	fibroblast growth factor receptor-like 1 [Ctenopharyngodon idella]
TR7804_c1_g5	0.32	9.54	0.17	-5.1406	-2.70491	3.21e-09	1.16e-06	ornithine decarboxylase 1b [Cyprinus carpio]
TR9743_c0_g1	0	0	6.58	8.00357	0.656245	3.21e-09	1.16e-06	ORF2-encoded protein [Danio rerio]
TR37884_c0_g1	0.17	1.14	8.82	3.473	-2.36764	3.25e-09	1.17e-06	PREDICTED: tumor necrosis factor receptor superfamily member 21-like [Danio rerio]
TR59599_c0_g1	0.13	0.12	3.28	4.42313	-0.387968	3.45e-09	1.24e-06	antiviral effector Mx3 [Ctenopharyngodon idella]
TR86973_c5_g3	1.09	27.01	0.66	-4.67584	-3.48098	3.52e-09	1.26e-06	-
TR10387_c11_g19	0.24	113.22	637.15	3.21343	-8.30961	3.73e-09	1.33e-06	PREDICTED: uncharacterized protein LOC101883013 [Danio rerio]
TR111381_c25_g27	0	2332.62	0	-9.29136	-1.46811	3.75e-09	1.34e-06	-
TR78289_c5_g1	19.02	0.26	0.25	-5.47704	-2.33117	3.81e-09	1.36e-06	-
TR23309_c0_g1	0.08	0.08	2.8	4.73452	-0.138742	3.99e-09	1.42e-06	-
TR101168_c0_g1	0.15	0.12	8.62	5.32314	0.190657	4.09e-09	1.45e-06	-
TR86694_c0_g1	0.06	0.05	2.98	5.32314	0.190657	4.09e-09	1.45e-06	-
TR81854_c0_g4	0.16	0	1.88	4.21441	-0.583509	4.23e-09	1.49e-06	PREDICTED: uncharacterized protein LOC103397242 [Cynoglossus semilaevis]
TR66200_c11_g26	1.4	0.12	9.26	3.96107	-0.910385	4.51e-09	1.58e-06	-
TR92276_c0_g1	2.52	18.25	0.58	-4.43445	-4.40006	4.55e-09	1.6e-06	Krueppel-like factor 13 [Danio rerio]
TR98582_c5_g2	0.2	0.4	6.2	4.95131	0.0292787	4.76e-09	1.64e-06	-
TR22382_c0_g2	0	0	1.47	7.95646	0.696087	4.78e-09	1.64e-06	-
TR14963_c0_g1	0	0	10	7.95646	0.696087	4.78e-09	1.64e-06	uncharacterized protein LOC322393 precursor [Danio rerio]
TR85719_c0_g1	0	0	2.51	7.95646	0.696087	4.78e-09	1.64e-06	-
TR46158_c6_g19	0	0	8.88	7.95646	0.696087	4.78e-09	1.64e-06	-
TR52922_c0_g1	0	0	6.55	7.95646	0.696087	4.78e-09	1.64e-06	PREDICTED: NACHT, LRR and PYD domains-containing protein 3-like [Danio rerio]
TR23418_c8_g12	0	0	1.83	7.95646	0.696087	4.78e-09	1.64e-06	-
TR14962_c0_g1	0	0	2.37	7.95646	0.696087	4.78e-09	1.64e-06	PREDICTED: LOW QUALITY PROTEIN: interferon-induced very large GTPase 1-like [Danio rerio]
TR95591_c88_g21	5152.05	99.38	140.81	-4.44835	-4.24577	5.12e-09	1.75e-06	complement C3 [Ctenopharyngodon idella]
TR49834_c8_g4	7.61	3.17	0	-9.23571	-1.41618	5.56e-09	1.89e-06	pol-like protein [Danio rerio]
TR88736_c2_g9	0	10.67	0	-9.22606	-1.40531	5.56e-09	1.89e-06	ORF2-encoded protein [Danio rerio]
TR54141_c4_g3	10.38	4.55	0.1	-6.39103	-1.77483	5.67e-09	1.92e-06	-
TR19606_c0_g1	13.27	68.65	462.29	3.24274	-4.13858	5.69e-09	1.93e-06	PREDICTED: uncharacterized protein LOC100007431 isoform X1 [Danio rerio]
TR97960_c14_g2	52.08	33.38	2.37	-4.42887	-4.22666	5.77e-09	1.95e-06	-
TR23405_c8_g1	18.48	5.38	0.6	-4.56417	-3.48641	5.81e-09	1.96e-06	-
TR18216_c9_g2	15	0.83	0	-9.22307	-1.4046	5.89e-09	1.98e-06	-
TR105325_c1_g4	8.69	0.05	0	-9.22246	-1.40412	5.89e-09	1.98e-06	-
TR34252_c6_g38	0.22	5.19	0	-9.20632	-1.38644	6.24e-09	2.09e-06	deiodinase type 3 [Carassius auratus]
TR2539_c0_g1	0.91	0.16	12.84	4.25481	-0.443609	6.38e-09	2.13e-06	-
TR34608_c0_g1	44.34	233.83	9.16	-4.19605	-6.2971	6.57e-09	2.19e-06	-
TR28641_c0_g1	7.19	18.37	0.5	-4.9101	-2.73502	6.75e-09	2.24e-06	-
TR13107_c1_g1	0	0	2.48	7.90775	0.737048	7.17e-09	2.37e-06	-
TR19714_c2_g4	0	0	12.01	7.90775	0.737048	7.17e-09	2.37e-06	PREDICTED: uncharacterized protein si:ch211-281l24.3 isoform X3 [Danio rerio]
TR84127_c5_g1	7.62	37.32	1.52	-4.16522	-6.48037	7.31e-09	2.41e-06	-
TR20664_c0_g1	14	2.1	0.32	-4.89421	-2.72035	7.42e-09	2.44e-06	-
TR34252_c6_g23	0.29	4.95	0	-9.16691	-1.34866	7.89e-09	2.59e-06	deiodinase type 3 [Carassius auratus]
TR51538_c4_g1	2225.66	1586.97	19900	3.13523	-11.2848	8.11e-09	2.65e-06	-
TR61982_c3_g6	9.62	2.18	0	-9.16684	-1.35035	8.37e-09	2.73e-06	-
TR92830_c5_g9	0.34	0	14.91	5.87352	0.47262	8.42e-09	2.74e-06	-
TR80818_c0_g1	0.71	0.56	8.49	3.41571	-2.08293	8.48e-09	2.76e-06	viperin [Danio rerio]
TR50246_c0_g1	5.98	4.87	57.73	3.14315	-5.87124	9.2e-09	2.98e-06	glutathione S-transferase [Ctenopharyngodon idella]
TR106675_c7_g9	21.08	199.07	6.18	-4.40822	-3.94641	9.36e-09	3.03e-06	novel protein similar to vertebrate galectins [Danio rerio]
TR46234_c0_g1	1.39	1.4	0	-9.14112	-1.32496	9.44e-09	3.04e-06	PREDICTED: DNA replication complex GINS protein PSF2 [Oryzias latipes]
TR79896_c3_g3	3.48	1.74	0	-9.13892	-1.32325	9.44e-09	3.04e-06	lambda-recombinase-like protein, partial [Tetraodon nigroviridis]
TR47770_c1_g2	0.54	24.34	0.85	-4.14873	-5.83319	1e-08	3.21e-06	PREDICTED: centriolin isoform X2 [Danio rerio]
TR111634_c0_g2	0.14	19.9	0	-9.12723	-1.3105	1e-08	3.21e-06	PREDICTED: complement factor H like 3 isoform X4 [Danio rerio]
TR34252_c6_g18	0.76	12.86	0.32	-4.67861	-2.91257	1.06e-08	3.4e-06	deiodinase type 3 [Carassius auratus]
TR36049_c0_g1	0	0	1.65	7.85733	0.779195	1.08e-08	3.42e-06	PREDICTED: uncharacterized protein LOC102076848 [Oreochromis niloticus]
TR111325_c0_g1	0	0	7.63	7.85733	0.779195	1.08e-08	3.42e-06	-
TR15706_c0_g9	0	0	8.53	7.85733	0.779195	1.08e-08	3.42e-06	zona pellucida 3 [Gobiocypris rarus]
TR13066_c0_g4	0	0	1.9	7.85733	0.779195	1.08e-08	3.42e-06	uncharacterized protein LOC799147 precursor [Danio rerio]
TR33850_c1_g7	0	0	2.85	7.85733	0.779195	1.08e-08	3.42e-06	PREDICTED: uncharacterized protein LOC101884151 [Danio rerio]
TR79645_c0_g1	0.52	0	14.82	4.85973	0.108241	1.1e-08	3.46e-06	Pol polyprotein [Dicentrarchus labrax]
TR82511_c0_g2	126.83	1.46	0.9	-6.26505	-1.65421	1.2e-08	3.76e-06	PREDICTED: uncharacterized protein LOC101884288 [Danio rerio]
TR84265_c0_g2	0.02	0	0.87	5.83185	0.507676	1.2e-08	3.76e-06	PREDICTED: uncharacterized protein LOC106023892 [Esox lucius]
TR92785_c1_g2	124.99	376.41	19.45	-4.04207	-9.16998	1.2e-08	3.76e-06	protein phosphatase PTC7 homolog [Danio rerio]
TR8195_c0_g1	6.74	7.03	0.45	-4.21589	-4.59944	1.21e-08	3.78e-06	PREDICTED: receptor tyrosine-protein kinase erbB-4-like, partial [Notothenia coriiceps]
TR10387_c11_g44	113.77	209.89	1040.27	3.11963	-5.54194	1.23e-08	3.82e-06	PREDICTED: uncharacterized protein LOC101883013 [Danio rerio]
TR10387_c11_g11	28.39	169.02	893.34	3.11366	-5.59866	1.28e-08	3.98e-06	PREDICTED: uncharacterized protein LOC101883013 [Danio rerio]
TR59251_c7_g24	3.35	3.34	35.96	3.15616	-4.14002	1.29e-08	3.99e-06	PREDICTED: stress response protein NST1-like [Danio rerio]
TR37337_c14_g30	0	232.93	1.58	-6.25427	-1.64182	1.32e-08	4.09e-06	Cfb protein [Danio rerio]
TR104690_c1_g1	0.5	0.42	10.77	4.08877	-0.479828	1.33e-08	4.11e-06	Zinc finger protein 235 [Larimichthys crocea]
TR94490_c7_g29	0	18.76	428.47	5.18202	0.309378	1.42e-08	4.34e-06	PREDICTED: ovomucoid-like [Anolis carolinensis]
TR105552_c2_g13	0	1.62	45.43	5.18202	0.309378	1.42e-08	4.34e-06	-
TR74398_c0_g2	0.95	0.24	10.55	3.70442	-1.08482	1.45e-08	4.43e-06	PREDICTED: LOW QUALITY PROTEIN: uncharacterized protein LOC105353809 [Oryzias latipes]
TR28353_c3_g13	1.68	16.93	0.35	-5.0437	-2.30356	1.47e-08	4.5e-06	-
TR9881_c0_g1	0.1	3.3	22.12	3.42293	-1.90146	1.49e-08	4.55e-06	-
TR69497_c0_g1	12.82	1.13	75.07	3.1631	-3.64601	1.51e-08	4.58e-06	uncharacterized protein LOC100170784 [Danio rerio]
TR102015_c0_g6	0.44	124.86	2.22	-5.02932	-2.28959	1.62e-08	4.92e-06	complement C3-H2 [Cyprinus carpio]
TR70886_c0_g1	1.24	0.69	11.37	3.38674	-1.82449	1.69e-08	5.1e-06	PREDICTED: uncharacterized protein LOC102079069 [Oreochromis niloticus]
TR81839_c0_g1	6.62	6.18	0.09	-6.21459	-1.60478	1.7e-08	5.12e-06	PREDICTED: proteasome subunit beta type-6-B like protein [Clupea harengus]
TR107894_c1_g1	0.16	1.98	15.37	3.87662	-0.726455	1.72e-08	5.19e-06	-
TR16964_c1_g1	26.31	0	0	-9.04096	-1.23034	1.76e-08	5.3e-06	-
TR84008_c0_g4	1.37	0	6.22	3.33844	-2.01514	1.86e-08	5.57e-06	PREDICTED: golgin subfamily A member 6-like protein 22 [Danio rerio]
TR11566_c0_g2	43.94	13.18	0	-9.02227	-1.21194	1.88e-08	5.61e-06	cytochrome P450 precursor [Danio rerio]
TR68693_c0_g2	0	63.86	0	-9.02133	-1.20916	1.88e-08	5.61e-06	complement factor H-like 1 protein [Danio rerio]
TR5928_c8_g2	17.35	45.17	0.76	-5.54823	-1.85526	1.93e-08	5.76e-06	-
TR26181_c0_g2	3.34	17.55	123.51	3.30726	-2.13546	1.95e-08	5.8e-06	PREDICTED: tripartite motif-containing protein 16 isoform X1 [Danio rerio]
TR110873_c0_g5	0	38.07	0.85	-4.73434	-2.56483	1.98e-08	5.88e-06	uncharacterized protein LOC393377 precursor [Danio rerio]
TR36097_c5_g4	11.53	8.36	56.13	3.09985	-4.27955	2.1e-08	6.21e-06	carboxylesterase 2-like precursor [Danio rerio]
TR93005_c1_g2	0	5.3	0	-8.99916	-1.18799	2.14e-08	6.32e-06	PREDICTED: uncharacterized protein LOC100332522 [Danio rerio]
TR7804_c1_g4	0.29	9.26	0.23	-4.63005	-2.67891	2.25e-08	6.63e-06	ornithine decarboxylase 1b [Cyprinus carpio]
TR27874_c11_g3	56.57	13.91	356.2	3.07332	-4.6156	2.43e-08	7.15e-06	PREDICTED: complement C1q-like protein 2 [Poecilia formosa]
TR75763_c0_g1	0	75.49	0	-8.97665	-1.16651	2.44e-08	7.15e-06	PREDICTED: complement factor H like 3 isoform X4 [Danio rerio]
TR60917_c378_g27	323.83	1309.9	0	-8.97402	-1.1645	2.44e-08	7.15e-06	vitellogenin precursor [Pimephales promelas]
TR45969_c0_g1	47.96	169.94	8.54	-3.94657	-7.61319	2.47e-08	7.22e-06	nuclear receptor subfamily 0 group B member 2 [Danio rerio]
TR107537_c17_g2	0.49	0	10.61	5.74471	0.580423	2.5e-08	7.28e-06	Retrotransposable element Tf2 protein type 1 [Larimichthys crocea]
TR7153_c0_g1	6.94	12.78	0.52	-4.60977	-2.65974	2.54e-08	7.34e-06
TR57633_c0_g1	0	0	2.13	7.7509	0.867332	2.55e-08	7.34e-06	-
TR87104_c0_g1	0	0	0.9	7.7509	0.867332	2.55e-08	7.34e-06	PREDICTED: alanine aminotransferase 1 [Danio rerio]
TR49754_c0_g6	0	0	2.58	7.7509	0.867332	2.55e-08	7.34e-06	PREDICTED: GTPase IMAP family member 6-like [Danio rerio]
TR36402_c0_g26	0	0	7.25	7.7509	0.867332	2.55e-08	7.34e-06	zona pellucida glycoprotein 2.1 [Gobiocypris rarus]
TR89466_c0_g1	0	0	4.64	7.7509	0.867332	2.55e-08	7.34e-06	-
TR69811_c2_g1	12.92	0	224.36	4.76047	0.191446	2.63e-08	7.55e-06	-
TR82331_c2_g16	0.2	0	4.73	5.10766	0.372939	2.71e-08	7.77e-06	hypothetical protein EH28_01375 [Larimichthys crocea]
TR8383_c2_g13	0.71	0	6.39	3.88186	-0.599178	2.75e-08	7.86e-06	PREDICTED: zinc finger BED domain-containing protein 1-like [Larimichthys crocea]
TR106675_c7_g3	33.59	310.4	14.5	-3.93861	-6.82351	2.8e-08	7.97e-06	tandem-repeat galectin-9 [Rhodeus uyekii]
TR52192_c0_g1	6.01	7.99	0.11	-6.12169	-1.51556	2.84e-08	8.1e-06	-
TR26051_c0_g1	0.41	0.13	4.24	3.45356	-1.49245	2.89e-08	8.2e-06	PREDICTED: sucrase-isomaltase, intestinal isoform X2 [Cynoglossus semilaevis]
TR103777_c4_g12	317.63	570.73	0	-8.94906	-1.14111	2.99e-08	8.45e-06	-
TR89546_c0_g1	0	67.74	0	-8.94221	-1.13367	2.99e-08	8.45e-06	-
TR104512_c0_g7	0.09	0.56	7.54	3.49465	-1.35345	3.12e-08	8.8e-06	antiviral effector Mx3 [Ctenopharyngodon idella]
TR56815_c0_g1	6.45	31.51	1.35	-4.13996	-4.06068	3.13e-08	8.8e-06	patatin-like phospholipase domain-containing protein 2 [Danio rerio]
TR106675_c7_g2	6.86	64.87	1.55	-4.76521	-2.34224	3.25e-08	9.13e-06	novel protein similar to vertebrate galectins [Danio rerio]
TR99132_c0_g1	0.57	0.68	10.69	3.80369	-0.664064	3.42e-08	9.57e-06	CXC chemokine [Cyprinus carpio]
TR22898_c1_g1	55.37	44.8	0	-8.92335	-1.11711	3.43e-08	9.57e-06	C1r/s-B [Cyprinus carpio]
TR11681_c0_g1	2.12	0	0	-8.9177	-1.11284	3.43e-08	9.57e-06	PREDICTED: piggyBac transposable element-derived protein 3-like [Xiphophorus maculatus]
TR75773_c0_g3	1.33	0.06	4.62	4.06876	-0.28808	3.44e-08	9.59e-06	uncharacterized protein C15orf43 homolog [Danio rerio]
TR96946_c0_g1	15.34	12.12	0.36	-5.44352	-1.7553	3.58e-08	9.95e-06	-
TR78015_c0_g3	0.19	0	8.97	5.69908	0.618206	3.64e-08	1.01e-05	zona pellucid glycoprotein 3 [Culter alburnus]
TR22514_c0_g1	12.04	1.26	0.1	-6.07957	-1.47631	3.72e-08	1.03e-05	-
TR64485_c5_g1	31.97	73.43	4.38	-3.89571	-6.69472	3.77e-08	1.04e-05	PREDICTED: protein FAM13A isoform X5 [Danio rerio]
TR59320_c12_g19	10	19.7	0	-8.9026	-1.0968	3.93e-08	1.09e-05	-
TR50667_c0_g2	0	0	2.44	7.69458	0.913484	3.97e-08	1.09e-05	-
TR84191_c0_g1	0	0	2.1	7.69458	0.913484	3.97e-08	1.09e-05	PREDICTED: uncharacterized protein si:dkey-15h8.10 [Danio rerio]
TR58206_c1_g1	0	0	2.85	7.69458	0.913484	3.97e-08	1.09e-05	PREDICTED: uncharacterized protein LOC101882062 isoform X18 [Danio rerio]
TR48050_c2_g2	0	90.11	0.99	-5.08917	-1.9557	4.02e-08	1.1e-05	complement factor H precursor [Danio rerio]
TR76293_c4_g1	31.83	2.34	1.03	-4.29931	-3.33519	4.13e-08	1.13e-05	-
TR107810_c0_g1	28.09	0.18	0.59	-4.72761	-2.30742	4.16e-08	1.13e-05	PREDICTED: uncharacterized protein LOC101883013 [Danio rerio]
TR21670_c0_g1	8.08	3.74	0.35	-4.3158	-3.01045	4.17e-08	1.13e-05	protein phosphatase 1L [Danio rerio]
TR23827_c0_g1	3.64	1.21	0	-8.88538	-1.08147	4.22e-08	1.14e-05	-
TR50981_c0_g1	0.43	0.43	6.72	3.66014	-0.869208	4.28e-08	1.16e-05	-
TR50540_c1_g5	5.89	34.25	1.58	-3.97234	-4.91787	4.31e-08	1.17e-05	ADP-ribosylation factor-like 5C [Danio rerio]
TR110696_c1_g5	0.28	0.46	5.39	3.58263	-0.987386	4.34e-08	1.17e-05	PREDICTED: LOW QUALITY PROTEIN: protein NLRC3 [Danio rerio]
TR110230_c0_g1	18.11	0.12	0.15	-6.02302	-1.42252	5.19e-08	1.4e-05	-
TR34749_c3_g6	6.11	5.02	61.1	3.18577	-2.21709	5.21e-08	1.4e-05	complement B/C2-A2 [Cyprinus carpio]
TR5085_c1_g6	5.08	3.29	0	-8.85078	-1.04821	5.22e-08	1.4e-05	PREDICTED: asialoglycoprotein receptor 1-like [Danio rerio]
TR56498_c0_g1	79.82	338.55	10.06	-4.57445	-2.4112	5.39e-08	1.44e-05	-
TR7804_c1_g6	0.26	9.13	0.26	-4.41274	-2.65616	5.6e-08	1.5e-05	ornithine decarboxylase 1b [Cyprinus carpio]
TR58314_c0_g1	31.48	10.58	1.58	-3.98912	-4.25585	5.62e-08	1.5e-05	-
TR58135_c1_g1	3.72	2.39	0	-8.82593	-1.02464	6.03e-08	1.6e-05	-
TR94490_c7_g3	6.26	29.45	224.53	3.42108	-1.29307	6.18e-08	1.63e-05	PREDICTED: LOW QUALITY PROTEIN: vitellogenin-2-like [Anolis carolinensis]
TR23053_c0_g1	0	0	1.53	7.63598	0.961146	6.23e-08	1.63e-05	zona pellucida protein C precursor [Danio rerio]
TR52622_c0_g2	0	0	34.04	7.63598	0.961146	6.23e-08	1.63e-05	-
TR36298_c0_g1	0	0	1.86	7.63598	0.961146	6.23e-08	1.63e-05	PREDICTED: uncharacterized protein LOC103911835 [Danio rerio]
TR30003_c0_g1	0	0	3.81	7.63598	0.961146	6.23e-08	1.63e-05	-
TR10387_c11_g43	0	0	431.91	7.63598	0.961146	6.23e-08	1.63e-05	PREDICTED: uncharacterized protein LOC101883013 [Danio rerio]
TR39528_c0_g1	0	0	4.34	7.63598	0.961146	6.23e-08	1.63e-05	-
TR51879_c0_g1	0.4	0.25	4.48	3.49227	-1.07245	6.5e-08	1.7e-05	-
TR30302_c4_g1	0.29	0.15	7.2	4.65323	0.279554	6.55e-08	1.71e-05	PREDICTED: RNA binding protein fox-1 homolog 1-like isoform X1 [Danio rerio]
TR34252_c6_g41	0.29	6.16	0.09	-5.34195	-1.65705	6.57e-08	1.71e-05	deiodinase type 3 [Carassius auratus]
TR19151_c0_g1	0	3.93	0.1	-4.79505	-2.06437	6.58e-08	1.71e-05	TPA: transposase domain-containing protein [Danio rerio]
TR83219_c3_g1	0	0.29	2.72	3.90356	-0.328788	6.86e-08	1.78e-05	-
TR90697_c3_g1	4.96	5.86	0.15	-5.3364	-1.65259	6.89e-08	1.79e-05	-
TR34252_c6_g32	0.24	4.74	0.04	-5.96803	-1.36795	6.91e-08	1.79e-05	deiodinase type 3 [Carassius auratus]
TR98185_c6_g6	1.65	0.09	11.54	3.46123	-1.11861	7.3e-08	1.88e-05	PREDICTED: uncharacterized protein LOC101883002, partial [Danio rerio]
TR57523_c0_g2	0.63	0.04	4.53	3.47984	-1.05996	7.42e-08	1.91e-05	unnamed protein product [Oncorhynchus mykiss]
TR48950_c35_g2	681.28	1255.37	0	-8.77812	-0.978654	7.52e-08	1.93e-05	vitellogenin precursor [Pimephales promelas]
TR111381_c25_g58	554.52	0	2551.93	2.93989	-5.18329	7.57e-08	1.94e-05	tripartite motif-containing protein [Ctenopharyngodon idella]
TR36402_c0_g20	0	0.31	11.31	5.60255	0.696687	7.88e-08	2.02e-05	zona pellucida glycoprotein 2.1 [Gobiocypris rarus]
TR29100_c0_g1	0	0.31	9.75	5.60255	0.696687	7.88e-08	2.02e-05	-
TR18654_c0_g1	12.38	4.58	77.89	2.93448	-5.22076	7.94e-08	2.03e-05	uncharacterized protein LOC100170784 [Danio rerio]
TR73797_c0_g8	20.48	0	106.93	3.11329	-2.41628	7.96e-08	2.03e-05	-
TR82782_c1_g2	0	4.77	0.07	-5.30997	-1.62641	7.98e-08	2.03e-05	PREDICTED: uncharacterized protein si:dkey-16m19.2 [Danio rerio]
TR46320_c4_g13	0	66.52	0	-8.76964	-0.969671	8.1e-08	2.06e-05	LOC559122 protein [Danio rerio]
TR54332_c6_g1	7.42	13.06	0.54	-4.50413	-2.34397	8.18e-08	2.07e-05	-
TR53313_c0_g1	0.15	0.3	4.8	4.09569	-0.114876	8.27e-08	2.09e-05	uncharacterized protein LOC562552 [Danio rerio]
TR27139_c0_g1	0.33	0.07	3.58	3.70624	-0.582232	8.34e-08	2.1e-05	PREDICTED: uncharacterized protein LOC101882843 [Danio rerio]
TR55175_c10_g11	4.13	1	28.37	3.19286	-1.78732	8.83e-08	2.22e-05	-
TR96572_c3_g2	0.44	0	2.38	3.54865	-0.868146	9.11e-08	2.29e-05	PREDICTED: uncharacterized protein LOC104939049, partial [Larimichthys crocea]
TR86973_c5_g1	1.29	28.66	1.04	-4.11859	-3.34941	9.16e-08	2.3e-05	-
TR40198_c0_g3	0	232.18	0	-8.74321	-0.944641	9.42e-08	2.36e-05	Sb:cb26 protein, partial [Danio rerio]
TR50981_c0_g2	1.67	1.61	17.04	3.10598	-2.26439	9.79e-08	2.44e-05	-
TR80467_c22_g60	0	340.54	2.91	-5.90819	-1.31085	9.84e-08	2.44e-05	PREDICTED: uncharacterized protein LOC100332737 [Danio rerio]
TR108392_c0_g3	1.08	0.75	11.51	3.37279	-1.25075	9.87e-08	2.44e-05	-
TR64051_c1_g5	0	0	11.22	7.57489	1.01042	9.9e-08	2.44e-05	PREDICTED: scavenger receptor cysteine-rich domain-containing group B protein-like [Oreochromis niloticus]
TR86767_c1_g3	0	0	1.85	7.57489	1.01042	9.9e-08	2.44e-05	Glycosyltransferase-like protein LARGE1 [Larimichthys crocea]
TR5042_c1_g1	0	0	2	7.57489	1.01042	9.9e-08	2.44e-05	-
TR18181_c0_g1	0	0	4.78	7.57489	1.01042	9.9e-08	2.44e-05	tumor necrosis factor receptor superfamily member 1A precursor [Danio rerio]
TR94490_c7_g8	0	0	363.43	7.57489	1.01042	9.9e-08	2.44e-05	PREDICTED: ovomucoid-like [Anolis carolinensis]
TR49261_c0_g1	0	0	2.6	7.57489	1.01042	9.9e-08	2.44e-05	PREDICTED: stonustoxin subunit beta [Danio rerio]
TR31909_c0_g1	3.98	0.47	0.04	-5.90676	-1.31157	1.04e-07	2.57e-05	progestin and adipoQ receptor family member VII, a [Danio rerio]
TR37852_c0_g15	2.35	5.48	0.19	-4.57131	-2.15652	1.05e-07	2.57e-05	-
TR12117_c0_g1	9.81	0	0	-8.71723	-0.922726	1.1e-07	2.69e-05	-
TR89106_c0_g1	0.32	8.15	0	-8.71581	-0.91882	1.1e-07	2.69e-05	-
TR82782_c1_g1	0	5.69	0.05	-5.88746	-1.29114	1.11e-07	2.71e-05	PREDICTED: uncharacterized protein si:dkey-16m19.2 [Danio rerio]
TR110986_c0_g3	23.88	19.85	0.84	-4.91603	-1.79101	1.14e-07	2.77e-05	MHC class I antigen, partial [Ctenopharyngodon idella]
TR112014_c0_g1	0.05	0	1.7	5.55284	0.737813	1.17e-07	2.85e-05	PREDICTED: uncharacterized protein LOC103397128, partial [Cynoglossus semilaevis]
TR42730_c0_g1	1.12	0	39.71	5.55284	0.737813	1.17e-07	2.85e-05	PREDICTED: serine protease inhibitor Kazal-type 9-like [Pelodiscus sinensis]
TR8415_c0_g1	0	0.05	1.75	5.55214	0.737655	1.17e-07	2.85e-05	PREDICTED: uncharacterized protein LOC100534786, partial [Danio rerio]
TR54973_c4_g1	0.98	4.02	39.71	3.70829	-0.461122	1.24e-07	3e-05	-
TR34252_c6_g27	0.14	8.32	0.22	-4.54075	-2.12685	1.24e-07	3e-05	deiodinase type 3 [Carassius auratus]
TR38989_c0_g10	3.85	17.52	0.91	-3.82622	-4.33768	1.25e-07	3.01e-05	PREDICTED: ethanolaminephosphotransferase 1 [Danio rerio]
TR26141_c9_g9	2.28	0.3	14.86	3.25018	-1.3802	1.26e-07	3.04e-05	-
TR66819_c0_g1	10.36	2.29	0.35	-4.42648	-2.27031	1.3e-07	3.13e-05	-
TR64173_c0_g1	20.56	3.13	0.7	-4.34199	-2.4033	1.31e-07	3.14e-05	unnamed protein product [Oncorhynchus mykiss]
TR90074_c0_g1	12.52	39.99	246.25	2.97591	-3.10773	1.33e-07	3.19e-05	PREDICTED: N-terminal EF-hand calcium-binding protein 1-like [Pundamilia nyererei]
TR106190_c0_g2	0.11	0.07	1.31	3.56861	-0.694362	1.34e-07	3.19e-05	PREDICTED: uncharacterized protein LOC100332698 [Danio rerio]
TR101570_c4_g4	0.09	0.23	3.06	3.93679	-0.182169	1.34e-07	3.2e-05	PREDICTED: butyrophilin-like protein 8 [Danio rerio]
TR22502_c0_g1	0.71	0.24	4.46	2.95408	-3.31402	1.39e-07	3.31e-05	PREDICTED: interferon-induced very large GTPase 1-like [Danio rerio]
TR80467_c22_g135	32.46	38.16	335.73	3.00007	-2.74629	1.47e-07	3.48e-05	PREDICTED: uncharacterized protein LOC100332737 [Danio rerio]
TR24312_c2_g12	1.69	1.16	14.47	3.0668	-2.17816	1.48e-07	3.52e-05	-
TR30234_c0_g1	56.31	17.16	1.45	-4.86847	-1.74608	1.49e-07	3.52e-05	-
TR84692_c0_g2	153.14	1.57	0	-8.66256	-0.87108	1.5e-07	3.55e-05	vitellogenin [Zacco platypus]
TR36097_c5_g7	1.33	0	9.31	3.52255	-0.754175	1.51e-07	3.55e-05	-
TR78272_c0_g1	0.15	0.1	1.98	3.68759	-0.442365	1.51e-07	3.55e-05	-
TR109527_c2_g1	0	4.91	0.05	-5.83429	-1.24063	1.51e-07	3.55e-05	-
TR26214_c0_g1	0	0	0.82	7.51111	1.06142	1.59e-07	3.69e-05	PREDICTED: uncharacterized protein LOC101882959 [Danio rerio]
TR29559_c0_g1	0	0	2.27	7.51111	1.06142	1.59e-07	3.69e-05	PREDICTED: uncharacterized protein im:7157825 isoform X7 [Danio rerio]
TR19714_c3_g1	0	0	1.61	7.51111	1.06142	1.59e-07	3.69e-05	PREDICTED: uncharacterized protein si:ch211-281l24.3 isoform X1 [Danio rerio]
TR24713_c0_g4	0	0	2.69	7.51111	1.06142	1.59e-07	3.69e-05	-
TR4782_c0_g1	0	0	20.5	7.51111	1.06142	1.59e-07	3.69e-05	unnamed protein product, partial [Tetraodon nigroviridis]
TR109768_c0_g1	0	0	1.1	7.51111	1.06142	1.59e-07	3.69e-05	uncharacterized protein LOC100136863 [Danio rerio]
TR44180_c0_g1	0	0	1.12	7.51111	1.06142	1.59e-07	3.69e-05	bucky ball [Danio rerio]
TR92830_c5_g2	3.36	6.05	27.57	3.00074	-2.59774	1.63e-07	3.78e-05	-
TR36097_c5_g3	0.66	0	6.7	4.01071	-0.0433202	1.75e-07	4.05e-05	-
TR42730_c0_g2	0	1.21	39.69	5.4999	0.779808	1.76e-07	4.07e-05	PREDICTED: ovomucoid-like [Anolis carolinensis]
TR108295_c0_g1	0	0.03	1.06	5.4999	0.779808	1.76e-07	4.07e-05	-
TR7804_c1_g2	0.24	9.33	0.33	-4.11901	-2.68694	1.77e-07	4.08e-05	ornithine decarboxylase 1b [Cyprinus carpio]
TR109409_c1_g21	0.03	0.12	1.71	4.13429	0.0822723	1.78e-07	4.09e-05	-
TR89068_c3_g4	0.62	0.62	9.7	3.66406	-0.423908	1.84e-07	4.23e-05	uncharacterized protein LOC796649 [Danio rerio]
TR34252_c6_g34	0.36	5.34	0.09	-5.16185	-1.48542	1.91e-07	4.37e-05	deiodinase type 3 [Carassius auratus]
TR111381_c25_g47	156.99	0	722.27	2.93955	-2.93941	2.01e-07	4.59e-05	PREDICTED: stonustoxin subunit alpha-like [Danio rerio]
TR77392_c3_g6	3.84	6.34	0	-8.5986	-0.809147	2.08e-07	4.74e-05	-
TR75536_c8_g10	17.06	0.93	0.49	-4.45029	-2.04203	2.13e-07	4.86e-05	-
TR23968_c0_g1	1.51	0.02	7.09	2.9447	-2.71439	2.18e-07	4.95e-05	amiloride-sensitive amine oxidase [copper-containing] precursor [Danio rerio]
TR42457_c1_g4	0.12	0.12	4.68	4.85264	0.581005	2.19e-07	4.97e-05	-
TR49238_c1_g1	96.37	362.43	25.27	-3.57736	-8.83994	2.23e-07	5.05e-05	PREDICTED: low-density lipoprotein receptor isoform X1 [Danio rerio]
TR107883_c0_g3	2.92	0.63	13.13	3.09887	-1.71243	2.26e-07	5.09e-05	PREDICTED: uncharacterized protein LOC103908814 [Danio rerio]
TR267_c0_g2	4.5	0	0	-8.59088	-0.803591	2.26e-07	5.09e-05	PREDICTED: uncharacterized protein LOC105909933 [Clupea harengus]
TR59320_c12_g3	7.07	16.75	0	-8.58481	-0.795954	2.26e-07	5.09e-05	-
TR34252_c6_g4	0.1	4.2	0.04	-5.75608	-1.16658	2.37e-07	5.33e-05	deiodinase type 3 [Carassius auratus]
TR86810_c0_g1	1.15	0	8.23	3.54278	-0.564682	2.39e-07	5.36e-05	-
TR68143_c0_g1	0.12	0.12	2.83	4.26628	0.250071	2.39e-07	5.37e-05	PREDICTED: caspase recruitment domain-containing protein 8 isoform X1 [Danio rerio]
TR93908_c1_g2	0.46	0.92	10.96	3.69027	-0.307921	2.4e-07	5.38e-05	PREDICTED: uncharacterized protein LOC103908814 [Danio rerio]
TR79636_c1_g1	25.89	178.87	9.72	-3.66398	-4.84612	2.5e-07	5.59e-05	PREDICTED: low-density lipoprotein receptor isoform X2 [Danio rerio]
TR34749_c3_g3	0	31.28	0.31	-5.74491	-1.15595	2.53e-07	5.64e-05	complement B/C2-A2 [Cyprinus carpio]
TR21383_c2_g11	1.63	1.68	24.11	2.96708	-2.48491	2.55e-07	5.69e-05	PREDICTED: uncharacterized protein LOC103908934, partial [Danio rerio]
TR38852_c0_g1	22.62	12.69	1.53	-3.71292	-4.19204	2.6e-07	5.78e-05	24-hydroxycholesterol 7-alpha-hydroxylase precursor [Danio rerio]
TR64547_c1_g1	1.62	1.01	14.84	3.21112	-1.35142	2.61e-07	5.79e-05	C-type lectin 2 [Ctenopharyngodon idella]
TR66816_c0_g1	10.41	0	0	-8.56123	-0.77572	2.67e-07	5.91e-05	-
TR53997_c0_g2	0	0.1	3.24	5.4457	0.823217	2.67e-07	5.91e-05	-
TR34252_c6_g40	0.22	5.22	0.09	-5.09686	-1.42366	2.8e-07	6.18e-05	deiodinase type 3 [Carassius auratus]
TR54886_c1_g1	1.29	14.49	0.71	-3.69017	-4.47417	2.82e-07	6.21e-05	proliferator-activated receptor gamma coactivator 1 alpha [Ctenopharyngodon idella]
TR19269_c3_g1	11.2	9.04	0.43	-4.76172	-1.64412	2.86e-07	6.28e-05	complement C4-2 [Cyprinus carpio]
TR54332_c0_g1	17.07	26.11	0.92	-4.75565	-1.63804	2.86e-07	6.28e-05	-
TR60917_c378_g7	1145.85	38.91	0	-8.54657	-0.761857	2.91e-07	6.36e-05	vitellogenin precursor [Pimephales promelas]
TR46151_c4_g24	0	20.67	0	-8.54327	-0.756071	2.91e-07	6.36e-05	complement C3-H2 [Cyprinus carpio]
TR77392_c3_g12	4.13	6.1	0	-8.5383	-0.752526	2.91e-07	6.36e-05	-
TR107883_c0_g2	0.06	0.32	3.74	3.94662	0.00542853	2.93e-07	6.4e-05	PREDICTED: uncharacterized protein LOC103908814 [Danio rerio]
TR53373_c1_g1	25.35	17.59	0.72	-5.08	-1.4089	2.96e-07	6.45e-05	-
TR67936_c0_g2	0.76	0	8.05	4.06974	0.136737	3.1e-07	6.75e-05	-
TR22557_c2_g13	0	2.37	27.59	4.06678	0.136074	3.1e-07	6.75e-05	MHC class I protein [Carassius auratus langsdorfii]
TR49341_c0_g1	50.08	78.97	6.71	-3.5364	-7.40645	3.11e-07	6.75e-05	insulin-induced gene 1 protein [Danio rerio]
TR102661_c0_g2	9.73	0	0	-8.53096	-0.747297	3.17e-07	6.84e-05	-
TR13071_c12_g10	0	15.14	0	-8.52787	-0.741608	3.17e-07	6.84e-05	PREDICTED: uncharacterized protein LOC101882211 isoform X2 [Danio rerio]
TR100602_c0_g2	0.22	4.45	0	-8.52695	-0.740951	3.17e-07	6.84e-05	-
TR9898_c0_g1	0.31	0.32	2.97	2.97492	-2.16118	3.21e-07	6.91e-05	Fgfr4 protein [Danio rerio]
TR35431_c1_g1	0.26	20.6	0.66	-4.2718	-2.12151	3.21e-07	6.91e-05	-
TR93899_c4_g10	1.33	23.2	0.42	-5.05799	-1.38684	3.31e-07	7.11e-05	-
TR25288_c0_g1	5.18	53.31	3.01	-3.557	-6.03241	3.32e-07	7.13e-05	neuroepithelial cell-transforming gene 1 protein [Danio rerio]
TR33117_c0_g1	13.01	4.68	0.5	-4.37771	-1.9726	3.36e-07	7.19e-05	-
TR69811_c2_g2	1045.85	1295.26	72.83	-3.50621	-9.18391	3.43e-07	7.35e-05	putative membrane protein [Carassius auratus]
TR2916_c0_g1	3.2	0.72	17.35	2.87736	-2.86257	3.49e-07	7.45e-05	interferon-inducible protein Gig1 [Carassius auratus]
TR61982_c3_g5	0.02	1.28	0.01	-5.68589	-1.10022	3.54e-07	7.54e-05	PREDICTED: uncharacterized protein LOC105896813 [Clupea harengus]
TR21827_c0_g1	0.16	23.06	99.57	2.83003	-3.51464	3.55e-07	7.56e-05	PREDICTED: NACHT, LRR and PYD domains-containing protein 12-like [Danio rerio]
TR19606_c3_g8	13.57	15.57	164.05	3.24207	-1.08349	3.59e-07	7.62e-05	novel protein [Danio rerio]
TR87587_c1_g18	1.96	0.05	5.93	3.03254	-1.73443	3.75e-07	7.96e-05	PREDICTED: uncharacterized protein LOC102348070 [Latimeria chalumnae]
TR84976_c0_g1	8.26	28.87	1.94	-3.58083	-4.94066	3.77e-07	7.98e-05	PREDICTED: zinc finger protein 395a isoform X1 [Danio rerio]
TR63745_c0_g1	1.01	0.49	8.34	3.53147	-0.441629	3.77e-07	7.98e-05	-
TR98899_c0_g1	0.77	1.32	0.04	-5.03417	-1.365	3.93e-07	8.29e-05	-
TR108528_c4_g1	15.04	43.7	2.89	-3.61652	-4.54854	3.96e-07	8.36e-05	-
TR105946_c0_g2	1.35	0.19	9.58	3.35088	-0.797424	4.03e-07	8.49e-05	-
TR60917_c378_g26	21.07	1274.65	12.85	-5.66167	-1.07737	4.06e-07	8.53e-05	vitellogenin [Catla catla]
TR16017_c7_g10	0	0.23	7.31	5.38938	0.867958	4.08e-07	8.56e-05	Zgc:136713 [Danio rerio]
TR53203_c0_g1	0	32.45	0	-8.48066	-0.697325	4.11e-07	8.59e-05	-
TR76146_c12_g12	0	1167.24	0	-8.48066	-0.697325	4.11e-07	8.59e-05	complement factor B/C2A [Cyprinus carpio]
TR77392_c3_g8	3.01	6.34	0	-8.47673	-0.69455	4.11e-07	8.59e-05	-
TR105552_c2_g2	0	0	2.86	7.44437	1.11427	4.25e-07	8.76e-05	-
TR105288_c0_g1	0	0	4.85	7.44437	1.11427	4.25e-07	8.76e-05	histone H2A [Carassius auratus]
TR94338_c0_g1	0	0	1.58	7.44437	1.11427	4.25e-07	8.76e-05	-
TR39297_c0_g1	0	0	1.43	7.44437	1.11427	4.25e-07	8.76e-05	PREDICTED: uncharacterized protein LOC100333395 [Danio rerio]
TR109409_c1_g3	0	0	7.29	7.44437	1.11427	4.25e-07	8.76e-05	-
TR46142_c0_g2	0	0	6.39	7.44437	1.11427	4.25e-07	8.76e-05	PREDICTED: LOW QUALITY PROTEIN: uncharacterized protein LOC105008796 [Esox lucius]
TR10469_c0_g1	0	0	1.27	7.44437	1.11427	4.25e-07	8.76e-05	alpha-2,3-sialyltransferase ST3Gal I-r1 [Danio rerio]
TR17873_c0_g2	0	0	1.01	7.44437	1.11427	4.25e-07	8.76e-05	PREDICTED: major histocompatibility complex class I-related gene protein-like [Danio rerio]
TR104807_c4_g7	0	0	3.88	7.44437	1.11427	4.25e-07	8.76e-05	-
TR94490_c7_g33	5.06	15.91	231.44	4.18995	0.310596	4.42e-07	9.09e-05	PREDICTED: trypsin inhibitor ClTI-1-like isoform X2 [Ficedula albicollis]
TR44215_c4_g6	8.79	10.27	0.36	-4.68062	-1.56679	4.45e-07	9.14e-05	-
TR39485_c0_g1	0.35	0.04	2.71	3.50854	-0.422951	4.59e-07	9.41e-05	-
TR78102_c0_g2	0.26	0	4.67	4.75748	0.657743	4.61e-07	9.45e-05	-
TR43160_c1_g1	0.61	0	8.45	4.41368	0.474045	4.63e-07	9.47e-05	Retrotransposable element Tf2 protein type 1 [Larimichthys crocea]
TR12937_c2_g2	8.77	12.68	0.23	-5.64441	-1.06208	4.66e-07	9.52e-05	peptidyl-prolyl cis-trans isomerase FKBP5 [Danio rerio]
TR108528_c4_g2	16.38	41.89	2.33	-3.90042	-2.95168	4.74e-07	9.66e-05	novel protein with a Lectin C-type domain [Danio rerio]
TR57523_c0_g3	0.85	0	4.54	3.13141	-1.11698	4.88e-07	9.93e-05	unnamed protein product [Oncorhynchus mykiss]
TR33628_c0_g1	11.34	64.69	4.16	-3.46629	-7.14689	4.9e-07	9.97e-05	Si:ch211-235e18.3 protein [Danio rerio]
TR1787_c2_g1	0.77	5.58	1.48	-4.11652	-2.18709	5.02e-07	0.000101752	PREDICTED: filensin [Danio rerio]
TR35925_c0_g2	1.18	2.47	17.5	3.01098	-1.56887	5.2e-07	0.000105309	-
TR43697_c1_g4	0.04	4.84	0.11	-4.44726	-1.73287	5.22e-07	0.000105629	PREDICTED: beta-galactosidase-1-like protein 2 isoform X1 [Danio rerio]
TR64272_c0_g1	10.79	4.65	0.74	-3.64365	-3.78837	5.31e-07	0.000107206	PREDICTED: protein phosphatase PTC7 homolog [Notothenia coriiceps]
TR26376_c0_g1	2.17	0.22	0	-8.43725	-0.65927	5.37e-07	0.000108211	-
TR103777_c4_g20	179.53	440.69	0	-8.42823	-0.6491	5.37e-07	0.000108211	-
TR39042_c0_g1	1.68	16.88	0.64	-4.09856	-2.17014	5.55e-07	0.000111501	-
TR68804_c0_g1	1.69	0	0	-8.41972	-0.643144	5.89e-07	0.00011816	Zinc finger MYM-type protein 1, partial [Larimichthys crocea]
TR27874_c11_g16	13.86	1.21	66.91	2.88199	-2.32808	5.95e-07	0.000119243	PREDICTED: complement C1q-like protein 2 [Poecilia formosa]
TR9572_c0_g1	0.91	3.87	0.13	-4.42154	-1.70884	5.98e-07	0.000119768	peroxisome proliferator activated receptor alpha b [Ctenopharyngodon idella]
TR110398_c0_g1	0.07	0.2	2.95	4.15055	0.341902	6.05e-07	0.000120897	-
TR1827_c2_g1	5.19	4.66	39.57	2.73757	-4.26596	6.13e-07	0.000122298	-
TR70770_c0_g1	582.88	142.12	40.65	-3.41919	-7.51139	6.28e-07	0.000125086	PREDICTED: mid1-interacting protein 1-B-like [Astyanax mexicanus]
TR57093_c1_g3	0.2	0.2	2.84	3.51752	-0.307258	6.31e-07	0.000125468	PREDICTED: uncharacterized protein LOC100536116 isoform X2 [Danio rerio]
TR72956_c16_g4	80.46	388.53	26.72	-3.40516	-9.66935	6.34e-07	0.000125932	sodium-coupled neutral amino acid transporter 4 [Danio rerio]
TR7676_c8_g14	0.82	5.32	24.9	2.80122	-3.0537	6.4e-07	0.000127021	-
TR52951_c0_g2	28.02	0	0	-8.4031	-0.627629	6.45e-07	0.000127603	-
TR20360_c0_g1	11.3	0	0	-8.4031	-0.627629	6.45e-07	0.000127603	PREDICTED: uncharacterized protein LOC105007086 [Esox lucius]
TR84320_c0_g1	0.06	0	1.04	4.70707	0.6976	6.77e-07	0.000133703	-
TR103783_c0_g1	0.4	0.09	3.29	3.46006	-0.385192	6.84e-07	0.000134793	Lrata protein [Danio rerio]
TR27421_c6_g1	19.45	7.78	108.93	2.73498	-3.9125	6.89e-07	0.000135595	apolipoprotein A-I [Gobiocypris rarus]
TR27874_c11_g35	403.53	119.34	1860	2.67677	-9.49615	6.98e-07	0.000137305	PREDICTED: complement C1q-like protein 2 [Poecilia formosa]
TR9377_c0_g10	933.23	0	0	-8.38629	-0.611944	7.08e-07	0.000137842	complement C3 [Ctenopharyngodon idella]
TR70662_c7_g5	0	0	11.39	7.37439	1.1691	7.08e-07	0.000137842	-
TR79798_c0_g2	0	0	97.55	7.37439	1.1691	7.08e-07	0.000137842	PREDICTED: neoverrucotoxin subunit alpha-like isoform X2 [Danio rerio]
TR52900_c0_g1	0	0	10.79	7.37439	1.1691	7.08e-07	0.000137842	PREDICTED: uncharacterized protein LOC106024285 [Esox lucius]
TR1049_c0_g12	0	0	14.88	7.37439	1.1691	7.08e-07	0.000137842	Zgc:65857 protein [Danio rerio]
TR35084_c6_g4	0	0	9.23	7.37439	1.1691	7.08e-07	0.000137842	-
TR27637_c0_g1	0	0	2.32	7.37439	1.1691	7.08e-07	0.000137842	-
TR76322_c0_g1	4.71	0.79	27.23	3.03079	-1.31031	7.37e-07	0.000143266	-
TR11419_c0_g1	2.16	0.41	0.07	-4.38114	-1.6719	7.54e-07	0.000146303	PREDICTED: tribbles homolog 2 [Danio rerio]
TR34252_c6_g30	0.33	4.5	0.09	-4.91361	-1.2505	7.55e-07	0.000146341	deiodinase type 3 [Carassius auratus]
TR54454_c1_g1	4.38	8.05	0.56	-3.72714	-3.14174	7.66e-07	0.000148278	PREDICTED: pleckstrin homology domain-containing family G member 7 isoform X4 [Astyanax mexicanus]
TR110873_c0_g6	64.59	0	0	-8.36928	-0.596087	7.77e-07	0.00014994	-
TR9670_c0_g4	0.22	8.12	0	-8.3638	-0.588173	7.77e-07	0.00014994	phosphoenolpyruvate carboxykinase, cytosolic [GTP] [Danio rerio]
TR34670_c3_g1	38.74	29.57	3.9	-3.41442	-5.72559	7.97e-07	0.000153535	putative estrogen receptor alpha [Candidia barbatus]
TR34252_c6_g12	0.22	4.65	0.09	-4.90303	-1.24047	8.03e-07	0.000154452	deiodinase type 3 [Carassius auratus]
TR101063_c7_g2	4.59	2.65	28.05	2.76735	-3.0729	8.04e-07	0.000154452	PREDICTED: uncharacterized protein LOC100536946 [Danio rerio]
TR70092_c0_g1	24.33	29.53	3.89	-3.42286	-5.33059	8.31e-07	0.000159376	histone deacetylase 10 [Danio rerio]
TR42774_c11_g2	0.17	0.85	8.95	3.81574	0.109495	8.54e-07	0.000163369	-
TR62452_c0_g2	2.68	0	0	-8.35207	-0.580052	8.54e-07	0.000163369	PREDICTED: uncharacterized protein LOC105018698 isoform X1 [Esox lucius]
TR88279_c0_g1	0.75	14	0.61	-3.58792	-3.58474	8.64e-07	0.000165074	fos-related antigen 2 [Danio rerio]
TR19606_c3_g21	20.38	19.52	172.87	2.85917	-2.09758	8.68e-07	0.000165595	novel protein [Danio rerio]
TR22583_c0_g4	0.76	14.14	0.7	-3.68497	-3.17793	8.75e-07	0.000166558	PREDICTED: cAMP-responsive element modulator isoform X3 [Danio rerio]
TR33495_c2_g1	656.75	806.62	5536.13	2.65109	-10.5717	8.79e-07	0.000167114	pancreatic progenitor cell differentiation and proliferation factor B [Danio rerio]
TR69555_c4_g1	191.83	307.37	29.55	-3.35513	-7.96601	9.01e-07	0.000171098	DNA damage-inducible transcript 4 protein [Danio rerio]
TR34252_c6_g24	0.15	4.61	0.09	-4.88122	-1.21991	9.1e-07	0.000172506	deiodinase type 3 [Carassius auratus]
TR7804_c1_g7	0.21	8.93	0.4	-3.76529	-2.60584	9.21e-07	0.000174393	ornithine decarboxylase 1b [Cyprinus carpio]
TR89663_c0_g1	164.72	87.57	2.91	-5.5126	-0.938884	9.64e-07	0.000182343	complement C3 [Ctenopharyngodon idella]
TR28895_c0_g2	0.12	0	3.3	5.2704	0.961953	9.79e-07	0.000184044	mitochondrial methylmalonate-semialdehyde dehydrogenase, partial [Perca flavescens]
TR86070_c0_g1	0.04	0	1.17	5.2704	0.961953	9.79e-07	0.000184044	PREDICTED: uncharacterized protein LOC105357907 [Oryzias latipes]
TR94490_c7_g30	0	1.64	45.3	5.26969	0.961785	9.79e-07	0.000184044	PREDICTED: LOW QUALITY PROTEIN: vitellogenin-2-like [Anolis carolinensis]
TR73033_c1_g3	0	0.09	2.25	5.26969	0.961785	9.79e-07	0.000184044	-
TR26994_c0_g1	10.87	7.27	0.93	-3.54572	-3.64673	1e-06	0.000187688	solute carrier family 52, riboflavin transporter, member 3-A [Danio rerio]
TR33624_c0_g1	0.11	0	1.8	4.65483	0.738578	1e-06	0.000187688	PREDICTED: ADP-ribosylation factor-like protein 10 [Danio rerio]
TR111381_c25_g82	391.66	1.44	1509.27	2.67943	-4.31991	1e-06	0.000187726	PREDICTED: stonustoxin subunit alpha-like [Danio rerio]
TR98417_c0_g1	0.35	0.21	2.46	2.86721	-1.937	1.01e-06	0.000188509	ephrin-B2a precursor [Danio rerio]
TR100955_c5_g2	4.44	26.34	1.68	-3.44622	-4.49219	1.03e-06	0.000191316	F-box only protein 32 [Danio rerio]
TR1861_c5_g4	0	4.01	34.86	3.40611	-0.347315	1.03e-06	0.000191316	Zgc:171497 protein [Danio rerio]
TR13527_c3_g6	32.65	13.56	0	-8.30261	-0.533199	1.03e-06	0.000192079	Carboxypeptidase A2 (pancreatic) [Danio rerio]
TR95591_c88_g18	1362.57	0	0	-8.29917	-0.530845	1.03e-06	0.000192079	complement C3 [Ctenopharyngodon idella]
TR97245_c0_g1	4.78	0	0	-8.29917	-0.530845	1.03e-06	0.000192079	-
TR48296_c0_g1	0.14	0.14	2.1	3.60868	-0.0903837	1.05e-06	0.000194619	fibroblast growth factor 10 precursor [Danio rerio]
TR109409_c1_g20	18.97	15.22	129.35	2.65199	-5.30183	1.06e-06	0.000196287	kininogen-1 precursor [Danio rerio]
TR28022_c0_g3	1.74	0.17	9.94	3.10204	-1.03412	1.06e-06	0.000196892	Retrovirus-related Pol polyprotein LINE-1 [Larimichthys crocea]
TR19606_c3_g24	16.19	21.22	147.45	2.71421	-3.41043	1.07e-06	0.000197644	PREDICTED: neoverrucotoxin subunit alpha-like isoform X2 [Danio rerio]
TR16043_c10_g3	12.78	65.78	4.7	-3.33997	-6.85149	1.08e-06	0.000198982	PREDICTED: serine/threonine-protein kinase ULK2 [Danio rerio]
TR105966_c0_g2	0	0.44	3.12	3.52863	-0.181492	1.13e-06	0.000208049	secreted immunoglobulin heavy chain IgM [Megalobrama amblycephala]
TR5970_c0_g1	6.47	2.58	0.27	-3.85315	-2.28756	1.14e-06	0.000209825	melanophilin a [Danio rerio]
TR78289_c5_g7	5.12	2.37	14.79	2.83993	-2.00042	1.19e-06	0.000216788	dehydrogenase/reductase (SDR family) member 11b [Danio rerio]
TR10898_c0_g3	2.5	0	13.17	3.12069	-0.98447	1.19e-06	0.000216788	-
TR102572_c0_g1	0	0	1.33	7.30085	1.22608	1.2e-06	0.000216788	PREDICTED: B- and T-lymphocyte attenuator-like isoform X5 [Danio rerio]
TR88945_c0_g1	0	0	13.67	7.30085	1.22608	1.2e-06	0.000216788	hypothetical protein N307_01942, partial [Picoides pubescens]
TR48064_c0_g1	0	0	17.89	7.30085	1.22608	1.2e-06	0.000216788	-
TR54867_c0_g1	0	0	3.23	7.30085	1.22608	1.2e-06	0.000216788	-
TR17898_c0_g2	0	0	2.06	7.30085	1.22608	1.2e-06	0.000216788	CD4 like protein 2 [Cyprinus carpio]
TR6549_c0_g1	0	0	3.15	7.30085	1.22608	1.2e-06	0.000216788	-
TR50022_c0_g2	0	0	1.53	7.30085	1.22608	1.2e-06	0.000216788	PREDICTED: uncharacterized protein LOC105897475 [Clupea harengus]
TR89444_c0_g1	0	0	1.11	7.30085	1.22608	1.2e-06	0.000216788	hypothetical protein EH28_15278 [Larimichthys crocea]
TR1187_c0_g1	0	0	4.55	7.30085	1.22608	1.2e-06	0.000216788	PREDICTED: GTPase IMAP family member 8-like [Danio rerio]
TR8412_c0_g2	0.2	6.29	0.17	-4.1565	-1.76179	1.2e-06	0.000217421	PREDICTED: SNF-related serine/threonine-protein kinase-like [Lepisosteus oculatus]
TR19942_c0_g1	8.18	138.98	5.17	-4.04309	-1.90472	1.23e-06	0.000221739	complement C3-S [Hypophthalmichthys nobilis]
TR61311_c0_g1	33.7	84.69	7.19	-3.31435	-6.8863	1.24e-06	0.000223418	Rev-Erb beta 1 [Danio rerio]
TR85436_c1_g2	9.76	30.72	220	3.21312	-0.693626	1.24e-06	0.000224011	PREDICTED: tripartite motif-containing protein 16-like [Danio rerio]
TR64215_c1_g2	3.3	0.93	0.17	-3.88803	-2.15695	1.25e-06	0.000224828	Protein GREB1 [Chlamydotis macqueenii]
TR34252_c6_g2	0.15	5.14	0.14	-4.4913	-1.38739	1.28e-06	0.00023073	deiodinase type 3 [Carassius auratus]
TR12166_c3_g22	32.52	1688.75	19.68	-5.45177	-0.880258	1.31e-06	0.000235007	low-density lipoprotein receptor precursor [Scleropages formosus]
TR101180_c0_g1	0.28	0.07	3.28	3.88684	0.280899	1.34e-06	0.000238913	-
TR54973_c4_g39	0	2.51	22.96	3.88447	0.280344	1.34e-06	0.000238913	-
TR66200_c8_g1	0	0.26	1.92	3.57626	-0.0671864	1.34e-06	0.00023945	PREDICTED: nascent polypeptide-associated complex subunit alpha, muscle-specific form-like [Clupea harengus]
TR5130_c0_g3	12.32	4.38	0.5	-4.28313	-1.57926	1.34e-06	0.000239696	uncharacterized protein LOC561161 precursor [Danio rerio]
TR48505_c0_g1	21.98	21.77	2.46	-3.42023	-4.2764	1.37e-06	0.000243312	muscle-specific heat shock protein Hsc70-1 [Cyprinus carpio]
TR76426_c0_g1	0.03	2.69	0	-8.25594	-0.487833	1.39e-06	0.000246839	LOC751830 protein [Danio rerio]
TR63192_c2_g1	0.29	2.46	0	-8.25486	-0.487102	1.39e-06	0.000246839	-
TR27874_c11_g31	44.27	10.63	200.4	2.60474	-6.00161	1.47e-06	0.000261531	PREDICTED: complement C1q-like protein 4-like [Astyanax mexicanus]
TR35040_c7_g11	14.32	0	228.68	4.60063	0.780741	1.49e-06	0.000264402	C1rs-B [Cyprinus carpio]
TR28516_c0_g1	5.22	5.46	0.48	-3.57662	-3.14806	1.51e-06	0.000266615	PREDICTED: discoidin domain-containing receptor 2 [Danio rerio]
TR78349_c0_g1	3.36	0.83	0	-8.22781	-0.464078	1.53e-06	0.000270998	-
TR94490_c7_g11	0	0.08	2.08	5.20591	1.01107	1.54e-06	0.000270998	PREDICTED: ovomucoid-like [Anolis carolinensis]
TR20728_c2_g1	0	0.09	2.4	5.20591	1.01107	1.54e-06	0.000270998	PREDICTED: interferon-induced very large GTPase 1-like, partial [Danio rerio]
TR88308_c0_g7	0	20.37	521.64	5.20591	1.01107	1.54e-06	0.000270998	-
TR35431_c0_g1	0.25	13.89	0.56	-3.91836	-1.99945	1.55e-06	0.000272586	-
TR32049_c0_g1	3.79	10.1	0.6	-3.79461	-2.23165	1.56e-06	0.000274496	-
TR38580_c4_g10	8.34	4.3	0.43	-4.10961	-1.71878	1.57e-06	0.000275284	unknown [Hypophthalmichthys nobilis]
TR95786_c0_g1	7.9	6.29	0.76	-3.62176	-2.96098	1.6e-06	0.000280065	erythropoietin [Cyprinus carpio]
TR111381_c25_g5	33.31	0	190.69	3.23763	-0.529367	1.68e-06	0.000293884	PREDICTED: stonustoxin subunit alpha-like [Danio rerio]
TR9377_c0_g9	0	824.13	0	-8.21822	-0.452839	1.7e-06	0.000296322	complement C3-Q2 [Cyprinus carpio]
TR23850_c0_g1	4.1	0	0	-8.20644	-0.444891	1.7e-06	0.000296322	-
TR15721_c2_g1	12.63	20.64	2.76	-3.31419	-4.99873	1.77e-06	0.000308216	eukaryotic elongation factor 2 kinase [Danio rerio]
TR103880_c0_g1	5.9	15.35	1.03	-3.62152	-2.87485	1.8e-06	0.000313108	-
TR67114_c8_g4	0.68	0.04	3.72	3.08802	-0.893332	1.8e-06	0.000313108	-
TR93980_c0_g25	0.47	0.31	7.11	3.84685	0.311415	1.81e-06	0.000314225	-
TR86133_c1_g2	0.38	0.23	2.44	3.01934	-1.03455	1.83e-06	0.000316888	PREDICTED: uncharacterized protein LOC101882899 isoform X1 [Danio rerio]
TR98242_c0_g1	0.38	8.59	0.44	-3.61663	-2.57757	1.85e-06	0.0003201	endothelial lipase precursor [Danio rerio]
TR12492_c0_g1	0.47	0.24	8.53	4.22735	0.619535	1.91e-06	0.000330089	complement component c3a precursor [Danio rerio]
TR75747_c0_g3	2.77	0.03	0.04	-5.38213	-0.817859	1.95e-06	0.000336189	PREDICTED: GTPase IMAP family member 7-like [Danio rerio]
TR72255_c0_g3	2.14	45.14	2.76	-3.36805	-3.90033	2.01e-06	0.000346316	PREDICTED: patatin-like phospholipase domain-containing protein 2-like [Astyanax mexicanus]
TR5394_c0_g1	3.38	8.98	0.34	-4.4173	-1.31845	2.03e-06	0.000347584	-
TR95422_c0_g2	0	0	284.42	7.22336	1.28539	2.05e-06	0.000347584	PREDICTED: transcription intermediary factor 1-alpha isoform X3 [Danio rerio]
TR86373_c4_g2	0	0	36.99	7.22336	1.28539	2.05e-06	0.000347584	-
TR8145_c0_g1	0	0	0.88	7.22336	1.28539	2.05e-06	0.000347584	-
TR24586_c0_g4	0	0	120.2	7.22336	1.28539	2.05e-06	0.000347584	-
TR81707_c0_g7	0	0	8.37	7.22336	1.28539	2.05e-06	0.000347584	-
TR17726_c0_g1	0	0	0.79	7.22336	1.28539	2.05e-06	0.000347584	PREDICTED: uncharacterized protein LOC106096993 [Oreochromis niloticus]
TR6428_c0_g1	0	0	2.32	7.22336	1.28539	2.05e-06	0.000347584	PREDICTED: uncharacterized protein K02A2.6-like [Poecilia reticulata]
TR109409_c1_g23	0	0	6.21	7.22336	1.28539	2.05e-06	0.000347584	-
TR17746_c0_g1	0	0	1.64	7.22336	1.28539	2.05e-06	0.000347584	-
TR107301_c0_g1	0	0	1.14	7.22336	1.28539	2.05e-06	0.000347584	PREDICTED: restin homolog isoform X2 [Danio rerio]
TR86220_c16_g13	0	0	5.02	7.22336	1.28539	2.05e-06	0.000347584	-
TR25554_c3_g19	0	0	2.6	7.22336	1.28539	2.05e-06	0.000347584	-
TR93832_c0_g1	0	0	16.12	7.22336	1.28539	2.05e-06	0.000347584	PREDICTED: nascent polypeptide-associated complex subunit alpha, muscle-specific form-like [Picoides pubescens]
TR2646_c0_g1	28.6	144.28	11.05	-3.24084	-6.11162	2.07e-06	0.000349937	HIG1 domain family member 1A [Danio rerio]
TR23518_c1_g1	8.81	32.18	0	-8.17676	-0.415144	2.09e-06	0.000352342	-
TR72255_c0_g1	1.99	50.8	3.15	-3.33819	-4.0444	2.1e-06	0.000354453	PREDICTED: patatin-like phospholipase domain-containing protein 2-like [Astyanax mexicanus]
TR101833_c0_g1	0.24	0.18	3.18	3.60315	0.0836653	2.1e-06	0.000354768	-
TR34252_c6_g21	0.21	3.78	0.09	-4.72918	-1.07736	2.12e-06	0.000357724	deiodinase type 3 [Carassius auratus]
TR47698_c0_g1	1.51	0.07	6.71	2.8061	-1.73306	2.18e-06	0.000365938	hatching enzyme [Alepocephalus longiceps]
TR11514_c0_g8	0.22	0.22	6.78	4.54365	0.823998	2.24e-06	0.00037513	PREDICTED: ubiquitin-like protein 5 [Chrysemys picta bellii]
TR10387_c11_g35	0	47.21	686.45	4.54298	0.823836	2.24e-06	0.00037513	PREDICTED: uncharacterized protein LOC101883013 [Danio rerio]
TR91908_c0_g2	0	3.91	58.65	4.54298	0.823836	2.24e-06	0.00037513	immunoglobulin V-set domain, partial [Carassius auratus]
TR89663_c0_g10	3.99	127.65	1.68	-5.34924	-0.78465	2.29e-06	0.000383309	complement C3 [Ctenopharyngodon idella]
TR90697_c4_g3	45.01	42.21	13.73	-3.26595	-5.00171	2.3e-06	0.000383958	lysozyme g-like 1 [Danio rerio]
TR60917_c378_g10	303.48	1018.79	0	-8.15672	-0.396692	2.31e-06	0.00038569	vitellogenin [Rutilus rutilus]
TR86220_c17_g17	11.95	29.78	0	-8.15608	-0.396259	2.31e-06	0.00038569	-
TR30442_c0_g1	4.23	0.51	0.2	-3.7736	-2.04926	2.42e-06	0.000402609	PREDICTED: piggyBac transposable element-derived protein 3-like [Danio rerio]
TR34252_c6_g45	0.07	4.53	0.13	-4.3786	-1.2816	2.42e-06	0.000402609	deiodinase type 3 [Carassius auratus]
TR78279_c0_g1	0.62	0.14	4.11	3.13451	-0.629325	2.43e-06	0.000403928	hypothetical protein EH28_09572 [Larimichthys crocea]
TR15075_c0_g1	0	0.05	1.37	5.13917	1.06207	2.44e-06	0.000405334	PREDICTED: uncharacterized protein LOC103910936 [Danio rerio]
TR42251_c6_g4	11.35	0.49	0.15	-5.33782	-0.776539	2.49e-06	0.000411631	-
TR70988_c0_g1	0.99	3.42	0.06	-5.33165	-0.768803	2.49e-06	0.000411631	-
TR57523_c0_g1	1	0.15	5.05	2.85901	-1.31935	2.57e-06	0.000423783	unnamed protein product [Oncorhynchus mykiss]
TR83014_c0_g1	8.85	3.22	0.34	-4.36926	-1.27451	2.57e-06	0.000423783	melanoma-derived growth regulatory protein precursor [Danio rerio]
TR101412_c0_g3	74.45	0	0	-8.12771	-0.372221	2.57e-06	0.000423783	vitellogenin precursor [Pimephales promelas]
TR9377_c0_g3	9.59	506.61	15.94	-4.16732	-1.46895	2.61e-06	0.000429908	complement C3 [Ctenopharyngodon idella]
TR35819_c3_g1	9.03	18.45	1.37	-3.43751	-3.21436	2.7e-06	0.000443669	egl nine homolog 3 [Danio rerio]
TR36107_c0_g2	19.77	0	0.27	-5.32209	-0.762032	2.7e-06	0.000444036	MHC class I protein [Cyprinus carpio]
TR61646_c1_g6	0	2.35	26.82	4.17565	0.658027	2.76e-06	0.000453065	PREDICTED: uncharacterized protein LOC101882211 isoform X2 [Danio rerio]
TR14594_c0_g1	0	35.52	0	-8.11894	-0.361156	2.86e-06	0.000466789	PREDICTED: component c3b, tandem duplicate 1 isoform X2 [Danio rerio]
TR77392_c3_g3	2.9	4.36	0	-8.11431	-0.358079	2.86e-06	0.000466789	-
TR62071_c13_g27	28.39	0	0	-8.10734	-0.353464	2.86e-06	0.000466789	-
TR51464_c4_g1	3.73	0	0	-8.10734	-0.353464	2.86e-06	0.000466789	PREDICTED: uncharacterized protein LOC105008715 [Esox lucius]
TR32655_c4_g8	5.27	5.52	0.15	-5.29744	-0.737747	2.94e-06	0.00047935	casein kinase 2, alpha 1 polypeptide [Danio rerio]
TR27874_c11_g41	39.64	8.38	166.09	2.52734	-5.75058	3.05e-06	0.000495832	ovary-specific C1q-like factor [Carassius auratus auratus]
TR82160_c7_g3	38.02	41.01	5.09	-3.222	-4.65967	3.14e-06	0.000510128	PREDICTED: uncharacterized protein LOC100537969 [Danio rerio]
TR95260_c1_g3	3.62	50.91	3.42	-3.26609	-4.00835	3.14e-06	0.000510165	-
TR68731_c0_g1	1.35	1.23	0	-8.09221	-0.338112	3.19e-06	0.000516048	-
TR75551_c0_g2	63.43	0	0	-8.08668	-0.334458	3.19e-06	0.000516048	vitellogenin B1 [Cyprinus carpio]
TR53373_c1_g3	15.38	10.67	0.36	-5.28044	-0.722261	3.2e-06	0.000517489	-
TR11433_c2_g1	7	72.84	5.42	-3.15679	-6.48925	3.2e-06	0.000517489	prestin [Danio rerio]
TR80614_c0_g1	1	229.75	10.07	-3.72252	-1.99979	3.24e-06	0.00052284	PREDICTED: E3 ubiquitin/ISG15 ligase TRIM25 [Danio rerio]
TR5747_c0_g1	1.92	28.25	1.5	-3.86835	-1.74026	3.35e-06	0.000540311	-
TR91908_c0_g3	0	18.05	253.82	4.48437	0.868584	3.39e-06	0.000546052	immunoglobulin V-set domain, partial [Carassius auratus]
TR34252_c6_g10	0.24	4.81	0.17	-4.10969	-1.41504	3.41e-06	0.000549124	deiodinase type 3 [Carassius auratus]
TR29180_c10_g31	0	72.07	258.21	2.59713	-3.06182	3.48e-06	0.000559378	uncharacterized protein LOC559705 [Danio rerio]
TR38200_c3_g20	0.47	0.47	7.33	3.63458	0.251266	3.53e-06	0.000564239	PREDICTED: protein NLRC3 [Danio rerio]
TR7511_c22_g4	0	52.49	0	-8.07724	-0.322782	3.55e-06	0.000564239	-
TR95569_c0_g5	24.67	0	0	-8.06571	-0.315197	3.55e-06	0.000564239	MHC class II alpha antigen, partial [Megalobrama amblycephala]
TR2601_c3_g1	3.93	0	0	-8.06571	-0.315197	3.55e-06	0.000564239	PREDICTED: cytochrome P450 2M1-like [Clupea harengus]
TR18843_c0_g1	0	0	1.65	7.14146	1.3472	3.57e-06	0.000564239	H1m protein, partial [Danio rerio]
TR69307_c2_g1	0	0	62.39	7.14146	1.3472	3.57e-06	0.000564239	-
TR28913_c0_g1	0	0	0.88	7.14146	1.3472	3.57e-06	0.000564239	cth1 [Danio rerio]
TR31795_c0_g1	0	0	1.49	7.14146	1.3472	3.57e-06	0.000564239	PREDICTED: uncharacterized protein LOC105889454 [Clupea harengus]
TR77462_c0_g1	0	0	1.79	7.14146	1.3472	3.57e-06	0.000564239	-
TR68348_c1_g1	0	0	4.09	7.14146	1.3472	3.57e-06	0.000564239	PREDICTED: homeobox protein NANOG-like [Oryzias latipes]
TR63664_c2_g3	0	0	3.7	7.14146	1.3472	3.57e-06	0.000564239	-
TR90487_c0_g2	0	0	2.33	7.14146	1.3472	3.57e-06	0.000564239	PREDICTED: neoverrucotoxin subunit alpha-like isoform X2 [Danio rerio]
TR30039_c0_g1	0	0	6.72	7.14146	1.3472	3.57e-06	0.000564239	PREDICTED: myosin-7-like [Danio rerio]
TR77016_c0_g2	0	0	9.09	7.14146	1.3472	3.57e-06	0.000564239	perforin [Ctenopharyngodon idella]
TR48031_c0_g7	49.05	54.58	6.14	-3.33662	-3.39862	3.63e-06	0.000572514	PREDICTED: complement C1q-like protein 4 [Clupea harengus]
TR34252_c6_g39	0.24	4.12	0.13	-4.30137	-1.20951	3.71e-06	0.000584113	deiodinase type 3 [Carassius auratus]
TR25977_c1_g1	6.17	115.61	8.36	-3.14322	-5.95983	3.75e-06	0.000590927	protein slowmo homolog 2 [Danio rerio]
TR52250_c10_g29	6.62	2.26	49.63	2.83214	-1.16161	3.77e-06	0.000592906	-
TR60372_c0_g1	1.9	2.14	0.15	-4.09456	-1.40178	3.81e-06	0.000598063	PREDICTED: cystine/glutamate transporter-like [Danio rerio]
TR21770_c3_g1	405.78	683.46	3678.27	2.48465	-11.125	3.86e-06	0.000605574	si:ch73-252g14.4 [Danio rerio]
TR86580_c0_g1	3.84	0.12	0	-8.04478	-0.2959	3.96e-06	0.000621159	-
TR23401_c0_g2	0.08	17.67	0.86	-3.63056	-2.07683	3.99e-06	0.00062369	phosphoenolpyruvate carboxykinase 1, partial [Epinephelus coioides]
TR51696_c0_g1	15.85	11.18	1.57	-3.36904	-3.14996	4.02e-06	0.000627696	-
TR83012_c0_g1	0.48	0.24	8.1	4.1247	0.698201	4.02e-06	0.000627696	-
TR71298_c0_g1	0.04	0.08	1.37	4.12406	0.698044	4.02e-06	0.000627696	-
TR31792_c0_g2	27.35	36.88	217.92	2.49365	-5.70526	4.05e-06	0.000630225	preprohepcidin [Megalobrama amblycephala]
TR101157_c0_g1	1.52	0	6.83	2.88938	-0.931957	4.18e-06	0.000649676	PREDICTED: uncharacterized protein LOC101883331 isoform X1 [Danio rerio]
TR31792_c0_g1	32.32	42.69	253.02	2.48545	-5.91536	4.22e-06	0.000656437	preprohepcidin [Megalobrama amblycephala]
TR83029_c0_g1	0.9	4.55	0.19	-4.07863	-1.38627	4.25e-06	0.000660086	-
TR4437_c0_g1	0	0.17	1.65	3.88787	0.545174	4.42e-06	0.000684673	PREDICTED: zona pellucida glycoprotein 3a isoform X1 [Danio rerio]
TR77392_c3_g10	2.59	4.26	0	-8.02996	-0.280526	4.43e-06	0.000686183	-
TR104757_c17_g12	0.98	1.97	16.61	3.20716	-0.306498	4.44e-06	0.000687286	-
TR62585_c0_g1	0.07	0.41	1.95	2.72064	-1.57616	4.54e-06	0.00070212	PREDICTED: electrogenic sodium bicarbonate cotransporter 4 isoform X4 [Danio rerio]
TR2165_c7_g6	7.63	0.1	0.22	-3.9141	-1.53609	4.68e-06	0.000722295	PREDICTED: uncharacterized protein si:ch211-67e16.4 isoform X3 [Danio rerio]
TR94490_c7_g16	20.24	42.22	444.59	3.59461	0.281155	4.74e-06	0.00073056	Pancreatic secretory trypsin inhibitor precursor [Salmo salar]
TR111381_c25_g72	822.07	575.37	4681.41	2.54414	-3.28091	4.89e-06	0.00075365	PREDICTED: tripartite motif-containing protein 16-like [Danio rerio]
TR34613_c0_g1	2.61	3.7	0.3	-3.65081	-1.93325	4.91e-06	0.000754528	PREDICTED: protein TANC1 isoform X3 [Danio rerio]
TR81439_c14_g1	0	3.08	0.04	-5.20633	-0.652015	4.94e-06	0.000758757	-
TR35646_c0_g1	45.28	9.54	0	-8.00286	-0.25707	4.96e-06	0.000759937	-
TR53673_c0_g1	35.4	0	0	-8.00093	-0.255815	4.96e-06	0.000759937	-
TR19728_c0_g1	21.35	24.06	1.62	-3.11964	-5.1903	5.09e-06	0.000779976	PREDICTED: 1-acyl-sn-glycerol-3-phosphate acyltransferase delta isoform X1 [Danio rerio]
TR15323_c0_g1	0.17	0.17	5.01	4.42396	0.914915	5.18e-06	0.000790918	uncharacterized protein LOC100124619 [Danio rerio]
TR39156_c0_g1	0.04	0.04	1.18	4.42396	0.914915	5.18e-06	0.000790918	Putative ubiquitin thioesterase L96, partial [Columba livia]
TR16473_c0_g2	2.89	2.58	16.78	2.50636	-3.7139	5.46e-06	0.000833326	PREDICTED: sacsin [Danio rerio]
TR27421_c6_g2	58.18	18.54	0	-7.98133	-0.237187	5.56e-06	0.000846636	-
TR40523_c0_g1	0.13	0.07	1.16	3.22085	-0.20167	5.65e-06	0.000860498	PREDICTED: uncharacterized protein LOC103380918 isoform X2 [Cynoglossus semilaevis]
TR48031_c0_g4	46.15	91.35	9.14	-3.17451	-4.07277	5.66e-06	0.000861322	PREDICTED: complement C1q-like protein 2 [Clupea harengus]
TR34546_c0_g1	0.79	3.58	0.2	-3.77058	-1.64901	5.76e-06	0.000875264	PREDICTED: nidogen-1 [Astyanax mexicanus]
TR8463_c0_g2	6.09	0.87	0.17	-4.54923	-0.911943	5.78e-06	0.000877385	warm temperature acclimation-related 65-kDa protein [Carassius auratus]
TR26141_c9_g5	0.97	0.06	5.13	3.02536	-0.545731	5.8e-06	0.000879147	-
TR79129_c0_g1	3.49	0	4.47	-5.17742	-0.628108	5.91e-06	0.000893055	-
TR35547_c0_g2	0.06	1.59	0.02	-5.17203	-0.620439	5.91e-06	0.000893055	-
TR99567_c0_g1	0.52	8.31	0.44	-3.3952	-2.74653	5.92e-06	0.000893645	phosphatidate phosphatase LPIN1 [Danio rerio]
TR92987_c0_g1	17.77	81.16	5.32	-3.46501	-2.53899	6e-06	0.000904641	PREDICTED: E3 ubiquitin/ISG15 ligase TRIM25 [Danio rerio]
TR82932_c4_g11	5.17	19.51	1.25	-3.55863	-2.00979	6.12e-06	0.00092236	ethanolamine-phosphate phospho-lyase [Danio rerio]
TR76523_c0_g1	1.37	0.09	0	-7.95678	-0.21528	6.23e-06	0.000926965	hypothetical protein EH28_12635 [Larimichthys crocea]
TR13342_c0_g2	23.15	1.6	0	-7.95678	-0.21528	6.23e-06	0.000926965	-
TR58459_c0_g3	49.83	0	0	-7.95606	-0.214817	6.23e-06	0.000926965	-
TR58661_c0_g1	5.05	0.09	0.11	-4.53401	-0.89812	6.24e-06	0.000926965	PREDICTED: cystatin-B-like [Danio rerio]
TR26141_c9_g13	0.19	0.06	2.27	3.84101	0.582473	6.27e-06	0.000926965	-
TR25033_c0_g1	0.06	0.17	2.06	3.83978	0.582169	6.27e-06	0.000926965	-
TR32116_c0_g2	0.57	0.23	5.48	3.45974	0.193793	6.3e-06	0.000926965	PREDICTED: golgi-associated plant pathogenesis-related protein 1 [Danio rerio]
TR99150_c0_g1	0	0	3.29	7.05464	1.41176	6.32e-06	0.000926965	-
TR45121_c0_g1	0	0	3.79	7.05464	1.41176	6.32e-06	0.000926965	-
TR10761_c0_g1	0	0	1.69	7.05464	1.41176	6.32e-06	0.000926965	reverse transcriptase [Fundulus heteroclitus]
TR36402_c0_g6	0	0	7.17	7.05464	1.41176	6.32e-06	0.000926965	zona pellucida glycoprotein 2.1 [Gobiocypris rarus]
TR47600_c0_g2	0	0	7.18	7.05464	1.41176	6.32e-06	0.000926965	zona pellucida glycoprotein 2.1 [Gobiocypris rarus]
TR36402_c0_g7	0	0	7.44	7.05464	1.41176	6.32e-06	0.000926965	ZP2 [Cyprinus carpio]
TR57998_c0_g1	0	0	1.88	7.05464	1.41176	6.32e-06	0.000926965	-
TR73832_c1_g1	0	0	3.44	7.05464	1.41176	6.32e-06	0.000926965	-
TR62420_c0_g1	0	0	2.48	7.05464	1.41176	6.32e-06	0.000926965	PREDICTED: ubiquitin-like [Danio rerio]
TR74703_c7_g1	0	0	14.55	7.05464	1.41176	6.32e-06	0.000926965	-
TR81306_c0_g1	0	0	2.43	7.05464	1.41176	6.32e-06	0.000926965	-
TR76462_c0_g1	0	0	2.65	7.05464	1.41176	6.32e-06	0.000926965	-
TR62856_c0_g1	0	0	0.9	7.05464	1.41176	6.32e-06	0.000926965	caprin-2 [Danio rerio]
TR59735_c1_g4	0	0	1.02	7.05464	1.41176	6.32e-06	0.000926965	-
TR83365_c1_g1	0	0	1.1	7.05464	1.41176	6.32e-06	0.000926965	-
TR36289_c9_g1	0	0	18.57	7.05464	1.41176	6.32e-06	0.000926965	-
TR79231_c0_g1	0	0	1.11	7.05464	1.41176	6.32e-06	0.000926965	maternal factor B9.25 [Danio rerio]
TR63769_c0_g1	0.09	0	2.25	5.0699	1.1151	6.38e-06	0.000931965	claudin-like protein ZF-A89 [Danio rerio]
TR36615_c0_g6	0.85	0	21.5	5.0699	1.1151	6.38e-06	0.000931965	-
TR61264_c0_g1	0	0.09	2.27	5.0692	1.11493	6.38e-06	0.000931965	Pdgfaa protein [Danio rerio]
TR83186_c0_g13	0.39	0.39	5.73	3.55468	0.311954	6.39e-06	0.000931965	succinate dehydrogenase assembly factor 2, mitochondrial precursor [Danio rerio]
TR98166_c0_g3	0.17	0.38	4.75	3.55411	0.311813	6.39e-06	0.000931965	-
TR72329_c30_g37	0	31.82	218.93	3.55297	0.311533	6.39e-06	0.000931965	-
TR36097_c0_g1	1.73	13.69	0.99	-3.22691	-3.34494	6.47e-06	0.000941688	intestinal-type alkaline phosphatase precursor [Danio rerio]
TR12322_c2_g1	59.11	113.2	12.82	-3.02069	-8.01991	6.5e-06	0.000945337	sodium-dependent lysophosphatidylcholine symporter 1-B [Danio rerio]
TR50714_c0_g1	10.84	4.58	1	-3.20398	-3.41871	6.79e-06	0.0009858	unnamed protein product, partial [Tetraodon nigroviridis]
TR107037_c0_g3	19.83	195.54	16.08	-3.0197	-7.1632	6.85e-06	0.000994449	purine nucleoside phosphorylase 5a [Carassius auratus]
TR46597_c2_g2	2.4	15.15	0.8	-4.50196	-0.866274	7.27e-06	0.00105199	apolipoprotein A-IV [Hemibarbus mylodon]
TR69555_c3_g3	28.85	50.76	1.97	-4.4991	-0.864231	7.27e-06	0.00105199	-
TR2165_c6_g2	16.2	0.21	1.01	-3.72608	-1.60913	7.29e-06	0.00105406	PREDICTED: uncharacterized protein LOC101882666 isoform X3 [Danio rerio]
TR70213_c8_g15	5.29	20.11	2.01	-3.04155	-5.34008	7.35e-06	0.00106158	PREDICTED: multidrug resistance-associated protein 1-like [Danio rerio]
TR24991_c0_g1	0.1	11.61	0.38	-4.17252	-1.08954	7.52e-06	0.00108464	-
TR10387_c11_g12	0	105.49	462.52	2.94017	-0.645961	7.54e-06	0.00108654	PREDICTED: uncharacterized protein LOC101883013 [Danio rerio]
TR89144_c2_g25	13.42	5.48	1.37	-3.35083	-2.7056	7.57e-06	0.00109079	reticulocalbin-3 precursor [Danio rerio]
TR29992_c1_g11	21.56	0	34.44	2.60652	-1.95364	7.67e-06	0.00110404	PREDICTED: uncharacterized protein LOC101883913 isoform X1 [Danio rerio]
TR37800_c10_g3	0.11	11.72	0.14	-5.11996	-0.572402	7.77e-06	0.00111699	-
TR40008_c0_g1	1.95	0.69	9.58	2.59147	-2.0657	7.83e-06	0.00112338	-
TR102407_c0_g6	0	44.56	0	-7.92098	-0.179794	7.88e-06	0.0011272	PREDICTED: sushi, von Willebrand factor type A, EGF and pentraxin domain-containing protein 1-like [Danio rerio]
TR15438_c1_g5	0.12	6.94	0	-7.92079	-0.179676	7.88e-06	0.0011272	PREDICTED: L-fucose kinase [Danio rerio]
TR81867_c6_g1	0.14	8.4	0	-7.92079	-0.179676	7.88e-06	0.0011272	-
TR18050_c0_g1	0.21	0	2.85	4.36084	0.96276	7.98e-06	0.00113781	unnamed protein product [Oncorhynchus mykiss]
TR66836_c0_g1	0.26	0	3.64	4.36084	0.96276	7.98e-06	0.00113781	-
TR54973_c4_g20	0	1	13.65	4.3595	0.962425	7.98e-06	0.00113781	-
TR84706_c0_g1	0.02	0.17	1.2	3.34478	0.110507	8.04e-06	0.00114516	alkaline phosphatase [Carassius auratus]
TR1861_c5_g13	1.4	0.09	5.57	2.62812	-1.75424	8.12e-06	0.00115621	PREDICTED: uncharacterized protein LOC100151078 isoform X2 [Danio rerio]
TR48505_c0_g2	35.46	22.73	4.2	-3.05584	-4.70445	8.24e-06	0.0011709	muscle-specific heat shock protein Hsc70-1 [Cyprinus carpio]
TR35417_c2_g7	4.59	0.31	14.18	2.58584	-2.059	8.36e-06	0.0011872	PREDICTED: uncharacterized protein LOC103911222, partial [Danio rerio]
TR40790_c0_g1	13.06	15.71	101.44	2.55581	-2.27658	8.37e-06	0.00118738	fertilization envelope outer layer protein [Cyprinus carpio]
TR2883_c3_g2	7.52	2.9	35.63	2.56595	-2.15774	8.46e-06	0.00119905	immunoglobulin light chain L3.3 [Ctenopharyngodon idella]
TR8463_c0_g1	10.86	1.41	0.59	-3.61527	-1.7169	8.5e-06	0.00120308	warm temperature acclimation-related 65-kDa protein [Carassius auratus]
TR10267_c0_g10	8.9	6.43	55.19	2.58034	-2.036	8.56e-06	0.00121105	eukaryotic translation initiation factor 3 subunit K [Danio rerio]
TR34252_c6_g29	0.34	3.95	0.14	-4.1468	-1.06587	8.59e-06	0.00121394	deiodinase type 3 [Carassius auratus]
TR10387_c11_g24	153.2	237	1343.53	2.58336	-1.96807	8.62e-06	0.00121644	PREDICTED: uncharacterized protein LOC101883013 [Danio rerio]
TR107446_c0_g1	9.82	14.74	1.49	-3.30844	-2.74608	8.64e-06	0.0012175	-
TR92998_c0_g1	0.2	0.18	1.87	2.99523	-0.440078	8.74e-06	0.00123067	PREDICTED: interleukin-17 receptor E isoform X1 [Larimichthys crocea]
TR59320_c10_g1	4.05	1.28	18.66	2.54955	-2.32616	8.8e-06	0.00123785	PREDICTED: matrix metalloproteinase-21-like [Lepisosteus oculatus]
TR86053_c0_g1	24.42	17.68	2.88	-3.1332	-3.52496	8.82e-06	0.00123869	eukaryotic translation initiation factor 4E-binding protein 3 [Danio rerio]
TR111662_c0_g1	3.32	1.21	14.64	2.43071	-4.12371	8.82e-06	0.00123869	signal transducer and activator of transcription 1 [Carassius auratus]
TR106190_c0_g1	0.03	0.15	0.99	3.15971	-0.158086	8.85e-06	0.00124096	PREDICTED: uncharacterized protein LOC103147693 [Poecilia formosa]
TR110873_c0_g11	0	58.11	0	-7.89721	-0.158155	8.88e-06	0.00124096	MHC class I antigen [Megalobrama amblycephala]
TR62071_c13_g60	83.04	0	0	-7.88603	-0.151036	8.88e-06	0.00124096	-
TR8714_c0_g1	0.31	0.21	4.09	3.6319	0.475175	8.89e-06	0.00124096	PREDICTED: RNA-binding protein FUS [Clupea harengus]
TR98723_c0_g1	0.03	0.13	1.3	3.63072	0.47488	8.89e-06	0.00124096	PREDICTED: uncharacterized protein LOC101882848 isoform X1 [Danio rerio]
TR68514_c0_g2	0.01	1.09	3.82	2.5138	-2.58298	9.21e-06	0.00128483	PREDICTED: uncharacterized protein si:dkey-242h9.3 isoform X1 [Danio rerio]
TR72825_c1_g1	17.25	6.64	1.17	-3.6017	-1.70395	9.29e-06	0.00129396	-
TR111381_c25_g20	553.75	1	1738.58	2.38412	-6.66852	9.61e-06	0.00133744	PREDICTED: tripartite motif-containing protein 16 [Danio rerio]
TR71015_c0_g1	13.8	26.63	1.87	-3.67413	-1.55951	9.73e-06	0.00135305	mitochondrial uncoupling protein 1 [Sinocyclocheilus furcodorsalis]
TR62524_c1_g3	5.01	10.07	0.51	-4.12005	-1.04141	9.84e-06	0.00136738	PREDICTED: piggyBac transposable element-derived protein 3-like [Fundulus heteroclitus]
TR102547_c0_g2	0.22	0.27	2.85	3.2513	0.0326183	9.91e-06	0.00137576	-
TR18422_c0_g10	0.59	0.53	5.05	2.88827	-0.676319	9.95e-06	0.00137947	-
TR57523_c0_g4	1.08	0.07	4.49	2.68987	-1.19303	1e-05	0.00137947	unnamed protein product [Oncorhynchus mykiss]
TR91414_c0_g7	0	4.22	0	-7.87304	-0.136187	1e-05	0.00137947	finTRIM family, member 72 [Danio rerio]
TR55507_c0_g1	0	1.68	0	-7.87304	-0.136187	1e-05	0.00137947	unnamed protein product [Oncorhynchus mykiss]
TR44916_c0_g1	0.64	1.89	0	-7.87021	-0.134393	1e-05	0.00137947	-
TR49834_c8_g12	4.71	1.47	0	-7.86455	-0.130804	1e-05	0.00137947	pol-like protein [Danio rerio]
TR103625_c0_g1	1.5	0	0	-7.86191	-0.129129	1e-05	0.00137947	PREDICTED: uncharacterized protein LOC102076590 [Oreochromis niloticus]
TR111289_c2_g23	3.56	15.67	0.2	-5.0626	-0.520436	1.03e-05	0.00141836	-
TR44709_c0_g7	1.67	19.56	1.51	-3.08991	-3.60126	1.03e-05	0.00141836	cytokine-inducible Src homology 2 [Ctenopharyngodon idella]
TR50130_c0_g1	0	0.21	5.04	4.99565	1.16977	1.05e-05	0.00143764	-
TR109671_c0_g1	0	0.05	1.14	4.99565	1.16977	1.05e-05	0.00143764	PREDICTED: uncharacterized protein LOC103911835 [Danio rerio]
TR65733_c0_g1	21.14	0.34	1.54	-3.0108	-4.48058	1.06e-05	0.00145447	PREDICTED: uncharacterized protein LOC103909920 [Danio rerio]
TR50678_c2_g1	0.41	0.5	4.04	2.8564	-0.72237	1.1e-05	0.00151093	-
TR24394_c0_g3	0	2.02	12.94	3.37925	0.251382	1.11e-05	0.00151837	ovary-specific C1q-like factor [Carassius auratus auratus]
TR15962_c0_g1	1122.08	64.85	93.42	-2.92829	-7.49581	1.13e-05	0.00151837	serum amyloid A protein [Cyprinus carpio]
TR19622_c7_g7	0.98	58.01	0	-7.84827	-0.113758	1.13e-05	0.00151837	-
TR102967_c0_g1	21.83	21.02	0	-7.84273	-0.110261	1.13e-05	0.00151837	complement C4-2 [Cyprinus carpio]
TR45037_c0_g2	4.91	2.59	0	-7.8412	-0.109296	1.13e-05	0.00151837	-
TR3240_c0_g1	0	0	1.22	6.96225	1.47932	1.14e-05	0.00151837	PREDICTED: uncharacterized protein LOC100330497 [Danio rerio]
TR60134_c0_g1	0	0	1.33	6.96225	1.47932	1.14e-05	0.00151837	RecName: Full=Cyclin-A1; Short=Cyclin-A [Carassius auratus]
TR9663_c0_g1	0	0	9.5	6.96225	1.47932	1.14e-05	0.00151837	Histone H2B 1/2 [Larimichthys crocea]
TR67421_c0_g1	0	0	2.01	6.96225	1.47932	1.14e-05	0.00151837	-
TR46220_c0_g1	0	0	1.16	6.96225	1.47932	1.14e-05	0.00151837	PREDICTED: carbonic anhydrase XV b isoform X2 [Danio rerio]
TR34231_c0_g2	0	0	6.98	6.96225	1.47932	1.14e-05	0.00151837	-
TR17886_c0_g1	0	0	10.79	6.96225	1.47932	1.14e-05	0.00151837	F-box and leucine-rich repeat protein 19 [Xenopus laevis]
TR94112_c0_g3	0	0	5.89	6.96225	1.47932	1.14e-05	0.00151837	PREDICTED: uncharacterized protein LOC101884151 [Danio rerio]
TR13811_c0_g4	0	0	6.26	6.96225	1.47932	1.14e-05	0.00151837	-
TR91908_c0_g1	0	0	9.13	6.96225	1.47932	1.14e-05	0.00151837	PREDICTED: uncharacterized protein LOC100006831 [Danio rerio]
TR11166_c0_g1	0	0	4.75	6.96225	1.47932	1.14e-05	0.00151837	PREDICTED: uncharacterized protein si:ch211-146l10.7 [Danio rerio]
TR20994_c0_g1	0	0	2.01	6.96225	1.47932	1.14e-05	0.00151837	pituitary tumor-transforming 1 [Danio rerio]
TR48749_c0_g1	0	0	2.33	6.96225	1.47932	1.14e-05	0.00151837	-
TR49277_c0_g1	0	0	0.8	6.96225	1.47932	1.14e-05	0.00151837	G2/mitotic-specific cyclin-B2 [Danio rerio]
TR52317_c0_g1	0	0	2.71	6.96225	1.47932	1.14e-05	0.00151837	-
TR50961_c1_g6	0	0	1.96	6.96225	1.47932	1.14e-05	0.00151837	PREDICTED: CREB-binding protein isoform X3 [Danio rerio]
TR35938_c1_g1	0	0	1.86	6.96225	1.47932	1.14e-05	0.00151837	-
TR107755_c8_g2	0	0	2.04	6.96225	1.47932	1.14e-05	0.00151837	-
TR54883_c0_g1	0	0	3.61	6.96225	1.47932	1.14e-05	0.00151837	PREDICTED: cytosolic phospholipase A2 gamma-like isoform X1 [Danio rerio]
TR22127_c0_g1	0	0	10.55	6.96225	1.47932	1.14e-05	0.00151837	-
TR82967_c0_g1	3.75	0.17	0.11	-4.41803	-0.790984	1.17e-05	0.00155386	HORMA domain-containing protein 1 [Danio rerio]
TR109807_c0_g1	0.23	0.07	2.78	3.47066	0.375421	1.18e-05	0.00157008	PREDICTED: zinc finger protein 260-like [Stegastes partitus]
TR93751_c0_g1	0.39	14.81	1.03	-3.15892	-3.07035	1.18e-05	0.00157008	-
TR103898_c0_g2	0.81	25.89	2.01	-3.03431	-4.02428	1.2e-05	0.00160063	solute carrier family 3 (amino acid transporter heavy chain), member 2b [Danio rerio]
TR41945_c0_g3	78.07	64.2	11.26	-2.9272	-6.61557	1.21e-05	0.00160823	uncharacterized protein LOC641325 precursor [Danio rerio]
TR75737_c0_g3	1.65	1.31	9.09	2.53536	-1.98002	1.24e-05	0.00164222	PREDICTED: si:ch211-281g13.4 isoform X1 [Danio rerio]
TR73797_c0_g1	65.35	0	3.46	-3.48577	-1.7804	1.24e-05	0.0016428	-
TR56559_c5_g1	0.22	0	2.92	4.29411	1.01205	1.24e-05	0.0016428	-
TR25011_c3_g11	18.48	0.25	0.31	-5.01675	-0.480506	1.25e-05	0.0016535	PREDICTED: complement C1q tumor necrosis factor-related protein 3-like [Xiphophorus maculatus]
TR29189_c5_g6	14.66	8.22	1.47	-2.98436	-4.37602	1.28e-05	0.00168377	PREDICTED: attractin-like protein 1 isoform X2 [Danio rerio]
TR63036_c1_g1	0.69	0.55	7.08	3.21715	0.0585397	1.28e-05	0.00168377	-
TR68693_c0_g3	0	24.39	0	-7.82345	-0.0912178	1.28e-05	0.00168377	complement factor H-like 1 protein [Danio rerio]
TR48050_c2_g1	0	33.29	0	-7.82345	-0.0912178	1.28e-05	0.00168377	PREDICTED: complement factor H like 3 isoform X4 [Danio rerio]
TR77392_c3_g1	2.66	4.95	0	-7.81959	-0.0887863	1.28e-05	0.00168377	-
TR53666_c0_g1	5.13	0	0	-7.81242	-0.0842877	1.28e-05	0.00168377	-
TR111381_c25_g59	53.56	0	517.8	3.95623	0.824941	1.3e-05	0.0017062	-
TR92785_c1_g1	10.26	49.75	4.45	-3.0225	-3.9583	1.34e-05	0.00175411	-
TR102323_c0_g17	1.19	3.27	0.25	-3.41599	-1.87692	1.36e-05	0.00178242	-
TR80862_c0_g1	0	18.74	0.51	-4.38363	-0.756794	1.37e-05	0.00179389	PREDICTED: phosphoenolpyruvate carboxykinase, cytosolic [GTP]-like [Callorhinchus milii]
TR104637_c0_g1	1.29	5.7	0.19	-4.38137	-0.755209	1.37e-05	0.00179389	-
TR97960_c14_g5	5.56	4.62	0.17	-5.00291	-0.466589	1.38e-05	0.00180181	protein phosphatase PTC7 homolog [Ictalurus punctatus]
TR79524_c0_g2	8.33	8.7	1.13	-3.1756	-2.83956	1.4e-05	0.00183315	uncharacterized protein LOC393586 [Danio rerio]
TR83045_c1_g1	3.59	9.82	0.86	-3.21906	-2.66231	1.42e-05	0.00185282	PREDICTED: GTPase IMAP family member 4-like [Danio rerio]
TR590_c1_g1	13.01	24.17	2.78	-3.00752	-3.73349	1.43e-05	0.00186702	PREDICTED: fibronectin isoform X1 [Danio rerio]
TR111232_c0_g1	58.89	180.7	19.42	-2.89779	-6.39146	1.43e-05	0.00186702	Mcl1b [Danio rerio]
TR37800_c6_g1	0	1.82	0	-7.79801	-0.0681949	1.45e-05	0.00187865	-
TR93899_c4_g69	1.28	23.08	0	-7.79742	-0.0678272	1.45e-05	0.00187865	-
TR107663_c1_g7	23.09	42.66	0	-7.79115	-0.0639046	1.45e-05	0.00187865	-
TR99082_c0_g2	3.49	1.79	0	-7.79075	-0.0636594	1.45e-05	0.00187865	insulin-induced gene 1 protein [Danio rerio]
TR90593_c0_g2	43.67	0	0	-7.78702	-0.0613302	1.45e-05	0.00187865	vitellogenin 3 precursor [Danio rerio]
TR102407_c0_g1	0	42.46	0	-7.7721	-0.0447977	1.45e-05	0.00187865	PREDICTED: sushi, von Willebrand factor type A, EGF and pentraxin domain-containing protein 1-like [Danio rerio]
TR22583_c0_g3	0.98	12.9	0.95	-3.13866	-2.93331	1.48e-05	0.0019094	PREDICTED: cAMP-responsive element modulator isoform X3 [Danio rerio]
TR71083_c2_g1	7.05	1.05	0.37	-3.69513	-1.33244	1.51e-05	0.00194547	ras-like protein family member 12 [Danio rerio]
TR32168_c8_g1	0.71	9.9	0.18	-4.98924	-0.452719	1.52e-05	0.00196176	-
TR95629_c0_g3	3.71	0.05	0.06	-4.97844	-0.445513	1.52e-05	0.00196176	PREDICTED: uncharacterized protein LOC101883776 isoform X2 [Danio rerio]
TR102323_c0_g3	1.01	3.71	0.28	-3.34939	-1.96099	1.53e-05	0.00196582	-
TR22378_c0_g1	0.48	0.51	3.39	2.4913	-2.16918	1.53e-05	0.00197527	PREDICTED: KN motif and ankyrin repeat domain-containing protein 4-like [Neolamprologus brichardi]
TR24890_c0_g1	6.94	10.82	1.33	-3.00203	-3.66201	1.55e-05	0.00199038	-
TR19622_c7_g10	1.41	0.94	8.69	2.58231	-1.46994	1.55e-05	0.00199372	-
TR34252_c6_g37	0.11	5.1	0.24	-3.68532	-1.32151	1.59e-05	0.00204455	deiodinase type 3 [Carassius auratus]
TR10387_c11_g10	18.72	97.09	723.53	3.42472	0.407713	1.61e-05	0.0020673	PREDICTED: uncharacterized protein LOC101883013 [Danio rerio]
TR1861_c5_g7	1.2	6.37	0	-7.77091	-0.044056	1.65e-05	0.00209195	PREDICTED: SLAM family member 5-like, partial [Danio rerio]
TR98065_c1_g1	0.29	1.72	0	-7.76992	-0.043438	1.65e-05	0.00209195	-
TR57152_c31_g74	61.26	96.4	0	-7.76774	-0.0420784	1.65e-05	0.00209195	-
TR57699_c1_g3	3.85	3.14	0	-7.76694	-0.041584	1.65e-05	0.00209195	-
TR110774_c0_g1	4.15	0.41	0	-7.76217	-0.0386174	1.65e-05	0.00209195	-
TR84675_c0_g1	1.73	0	0	-7.76117	-0.0379993	1.65e-05	0.00209195	-
TR37754_c0_g1	1.69	0	0	-7.76117	-0.0379993	1.65e-05	0.00209195	PREDICTED: uncharacterized protein LOC105353958 [Oryzias latipes]
TR38200_c2_g4	2.21	0	0	-7.76117	-0.0379993	1.65e-05	0.00209195	-
TR12166_c3_g18	0	435.27	0	-7.74573	-0.0210136	1.65e-05	0.00209195	PREDICTED: low-density lipoprotein receptor-related protein 8-like isoform X4 [Haplochromis burtoni]
TR46320_c4_g16	0	35.55	0	-7.74573	-0.0210136	1.65e-05	0.00209195	complement factor H like 4 precursor [Danio rerio]
TR60483_c2_g2	1.56	2.8	14.24	2.43426	-2.62638	1.65e-05	0.00209646	-
TR72329_c30_g5	113.58	73.7	580.09	2.38324	-3.32002	1.66e-05	0.0021028	PREDICTED: uncharacterized protein LOC100148050 isoform X2 [Danio rerio]
TR107755_c10_g13	68.24	2	1.35	-4.95906	-0.427799	1.68e-05	0.00212825	-
TR41223_c0_g1	54.81	34.14	6.93	-2.89028	-5.41997	1.71e-05	0.00216814	unnamed protein product [Tetraodon nigroviridis]
TR56096_c2_g3	1.98	21.35	1.63	-2.91664	-4.7044	1.72e-05	0.0021742	PREDICTED: serine/threonine-protein kinase SIK2 [Danio rerio]
TR2496_c0_g1	0.15	0	3.51	4.91886	1.22694	1.74e-05	0.00219427	-
TR24515_c0_g1	0.1	0	2.24	4.91886	1.22694	1.74e-05	0.00219427	-
TR39085_c1_g1	0.08	0	1.84	4.91886	1.22694	1.74e-05	0.00219427	-
TR35323_c0_g1	0.06	0	1.32	4.91886	1.22694	1.74e-05	0.00219427	-
TR110944_c1_g8	0	4	85.23	4.91816	1.22676	1.74e-05	0.00219427	complement C3-S [Cyprinus carpio]
TR70129_c0_g1	37	7.25	2.7	-3.28318	-2.03299	1.75e-05	0.00219682	dehydrogenase/reductase (SDR family) member 11b [Danio rerio]
TR22695_c5_g1	6.74	0.8	0.45	-3.22352	-2.50147	1.76e-05	0.00220518	PREDICTED: LOW QUALITY PROTEIN: SUN domain-containing protein 2 [Anser cygnoides domesticus]
TR87791_c3_g15	4.74	3.47	0.28	-4.32865	-0.707935	1.76e-05	0.00220518	-
TR85887_c0_g1	0	0.56	2.15	3.06589	-0.0894566	1.77e-05	0.00221254	PREDICTED: uncharacterized protein LOC103023664 isoform X1 [Astyanax mexicanus]
TR19606_c3_g11	205.99	174.74	1240.01	2.30994	-6.38385	1.8e-05	0.00225015	PREDICTED: neoverrucotoxin subunit beta-like, partial [Danio rerio]
TR9377_c0_g8	3000.06	141.59	260.96	-2.85338	-6.6512	1.8e-05	0.00225187	complement C3 [Ctenopharyngodon idella]
TR110130_c1_g1	1.11	7.27	0.43	-3.27972	-2.02869	1.81e-05	0.00226335	dymeclin [Xenopus (Silurana) tropicalis]
TR66933_c3_g6	3.01	1.86	28.18	3.23478	0.194312	1.82e-05	0.00226891	-
TR44709_c0_g5	1.16	11.8	0.91	-3.10048	-2.89772	1.83e-05	0.00228117	cytokine-inducible Src homology 2 [Ctenopharyngodon idella]
TR93240_c0_g2	21.7	1.71	108.46	2.98661	-0.243079	1.84e-05	0.00228736	-
TR34252_c6_g36	5.6	5.83	0.41	-3.99685	-0.928566	1.86e-05	0.00230976	-
TR110098_c0_g1	0.24	2.21	0.04	-4.94947	-0.416527	1.86e-05	0.00230976	promyelocytic leukemia zinc finger protein [Labeo rohita]
TR37852_c0_g8	16.56	34.14	0.87	-4.94672	-0.4147	1.86e-05	0.00230976	-
TR44709_c0_g10	0.3	5.16	0	-7.74512	-0.0206397	1.87e-05	0.00232109	cytokine-inducible Src homology 2 [Ctenopharyngodon idella]
TR58502_c0_g1	128.51	125.12	0	-7.74009	-0.0175236	1.87e-05	0.00232109	PREDICTED: complement C1s subcomponent-like [Astyanax mexicanus]
TR101007_c0_g1	2	0.92	0	-7.73828	-0.0164018	1.87e-05	0.00232109	-
TR24803_c16_g22	0.46	13.17	0.58	-3.79566	-1.12347	1.89e-05	0.00234028	-
TR28464_c1_g5	6.91	1.79	45.83	3.105	0.00826996	1.94e-05	0.00240069	PREDICTED: transmembrane protein 220 [Danio rerio]
TR125_c1_g2	4.94	0	0.15	-3.26177	-2.01341	1.94e-05	0.00240069	PREDICTED: uncharacterized protein LOC105947305 [Xenopus (Silurana) tropicalis]
TR66933_c3_g5	0.55	0.28	7.93	3.8945	0.869537	1.95e-05	0.00240069	-
TR35938_c0_g1	0.05	0.1	1.5	3.89386	0.869374	1.95e-05	0.00240069	-
TR94490_c7_g1	5.99	12.55	169.85	3.89386	0.869374	1.95e-05	0.00240069	PREDICTED: LOW QUALITY PROTEIN: vitellogenin-2-like [Anolis carolinensis]
TR91033_c4_g1	1.28	2.04	10.58	2.58037	-1.2046	2.03e-05	0.0024951	unnamed protein product [Oncorhynchus mykiss]
TR12937_c2_g1	15.59	19.93	2.08	-3.34083	-1.80754	2.03e-05	0.00250214	peptidyl-prolyl cis-trans isomerase FKBP5 [Danio rerio]
TR106031_c0_g1	0	0	0.68	6.86354	1.55015	2.09e-05	0.00252373	cytidine monophosphate sialic acid synthetase 2 [Pimephales promelas]
TR26462_c0_g1	0	0	3.42	6.86354	1.55015	2.09e-05	0.00252373	-
TR10179_c0_g2	0	0	9.96	6.86354	1.55015	2.09e-05	0.00252373	-
TR70822_c0_g1	0	0	3.03	6.86354	1.55015	2.09e-05	0.00252373	-
TR44939_c0_g7	0	0	14.61	6.86354	1.55015	2.09e-05	0.00252373	-
TR10244_c1_g6	0	0	2.64	6.86354	1.55015	2.09e-05	0.00252373	PREDICTED: guanylate-binding protein 6 [Danio rerio]
TR51353_c12_g1	0	0	4.52	6.86354	1.55015	2.09e-05	0.00252373	-
TR66305_c3_g24	0	0	2.34	6.86354	1.55015	2.09e-05	0.00252373	-
TR1298_c0_g1	0	0	3.19	6.86354	1.55015	2.09e-05	0.00252373	hypothetical protein N310_13217, partial [Acanthisitta chloris]
TR79928_c0_g2	0	0	1.45	6.86354	1.55015	2.09e-05	0.00252373	-
TR35919_c0_g1	0	0	2.11	6.86354	1.55015	2.09e-05	0.00252373	hypothetical protein AS27_02238, partial [Aptenodytes forsteri]
TR41707_c2_g4	0	0	1.08	6.86354	1.55015	2.09e-05	0.00252373	PREDICTED: uncharacterized protein LOC105357907 [Oryzias latipes]
TR19714_c2_g15	0	0	4.44	6.86354	1.55015	2.09e-05	0.00252373	PREDICTED: uncharacterized protein si:ch211-281l24.3 isoform X3 [Danio rerio]
TR42513_c0_g1	0	0	3.55	6.86354	1.55015	2.09e-05	0.00252373	-
TR57838_c12_g8	0	0	8.6	6.86354	1.55015	2.09e-05	0.00252373	-
TR24618_c0_g1	0	0	2.22	6.86354	1.55015	2.09e-05	0.00252373	PREDICTED: uncharacterized protein LOC100334801 isoform X2 [Danio rerio]
TR86050_c0_g1	0	0	1.37	6.86354	1.55015	2.09e-05	0.00252373	uncharacterized protein LOC558918 [Danio rerio]
TR59735_c1_g3	0	0	0.92	6.86354	1.55015	2.09e-05	0.00252373	-
TR5130_c0_g1	65.62	18.2	6.63	-2.92334	-4.02503	2.12e-05	0.00256488	uncharacterized protein LOC561161 precursor [Danio rerio]
TR37647_c2_g1	5.29	0.09	17.84	2.4636	-2.01554	2.13e-05	0.00256488	-
TR59320_c2_g1	30.35	67.25	0	-7.71539	0.0053071	2.13e-05	0.00256488	complement C4-2 [Cyprinus carpio]
TR103062_c60_g7	40.55	0.81	0	-7.70824	0.00970662	2.13e-05	0.00256488	-
TR101430_c0_g1	0.89	0	0	-7.70804	0.00983232	2.13e-05	0.00256488	PREDICTED: otogelin [Danio rerio]
TR82134_c0_g3	0	11.93	0	-7.69148	0.0277674	2.13e-05	0.00256488	complement C3-Q2 [Cyprinus carpio]
TR75304_c6_g2	0	6.15	0	-7.69148	0.0277674	2.13e-05	0.00256488	-
TR104807_c3_g1	9.68	0.6	0.38	-3.97729	-0.911759	2.15e-05	0.00258303	-
TR17271_c8_g1	0.2	0.16	3.76	3.14522	0.111538	2.15e-05	0.00258303	PREDICTED: putative nuclease HARBI1 [Clupea harengus]
TR80288_c0_g1	3.72	4.95	0.45	-3.52417	-1.42084	2.19e-05	0.00263217	-
TR108528_c11_g2	7.17	55.61	4.95	-2.93401	-3.87562	2.2e-05	0.00264201	-
TR56812_c0_g1	0.51	0	3.33	3.38194	0.441915	2.21e-05	0.00264564	-
TR86864_c0_g2	0.64	0.12	5.06	3.38137	0.441769	2.21e-05	0.00264564	PREDICTED: probable tubulin polyglutamylase TTLL1 isoform X1 [Astyanax mexicanus]
TR86017_c0_g1	0.13	0.15	1.73	3.38023	0.441477	2.21e-05	0.00264564	PREDICTED: tripartite motif-containing protein 3-like [Oryzias latipes]
TR39463_c0_g1	1.44	0.5	6.92	2.55883	-1.26703	2.25e-05	0.00268207	PREDICTED: extracellular matrix protein 1-like [Danio rerio]
TR90900_c2_g2	1.04	0.54	6.81	2.95619	-0.222135	2.27e-05	0.00270764	-
TR1492_c1_g2	0.14	0.47	3.39	2.95349	-0.222835	2.27e-05	0.00270764	-
TR3076_c2_g1	1.86	1.08	0.13	-3.76362	-1.0954	2.3e-05	0.00273404	PREDICTED: nutritionally-regulated adipose and cardiac enriched protein homolog isoform X2 [Danio rerio]
TR103402_c0_g1	6.49	23.5	2.35	-2.94212	-3.46339	2.37e-05	0.00282039	-
TR108392_c0_g4	27.43	7.9	103.24	2.28296	-5.44551	2.37e-05	0.00282213	-
TR28702_c6_g86	0.96	29.15	1.86	-3.09161	-2.69189	2.44e-05	0.00289576	-
TR2925_c0_g2	0.26	0.18	3.11	3.48567	0.583055	2.45e-05	0.00290888	PR domain zinc finger protein 12 [Danio rerio]
TR43966_c16_g11	1.47	38.65	2.59	-3.21035	-2.30076	2.48e-05	0.00294487	-
TR83949_c0_g1	1.48	3.18	0.16	-3.94277	-0.878472	2.49e-05	0.00295521	-
TR45026_c3_g1	2.27	0.76	13.12	2.8286	-0.401819	2.51e-05	0.00297268	-
TR90381_c2_g12	1.47	3.06	14.6	2.41181	-2.21286	2.51e-05	0.00297268	-
TR44709_c0_g1	0.92	6.14	0.13	-4.88786	-0.360591	2.53e-05	0.00298475	cytokine-inducible Src homology 2 [Ctenopharyngodon idella]
TR80467_c18_g3	61.85	9.64	1.3	-4.87931	-0.354987	2.53e-05	0.00298475	PREDICTED: uncharacterized protein si:ch73-137b21.4 [Danio rerio]
TR61796_c0_g1	9.02	0.19	0.48	-3.4972	-1.39716	2.58e-05	0.00303697	-
TR25754_c0_g1	3.79	23.29	2.19	-2.89859	-3.87039	2.64e-05	0.00310755	transmembrane protein 41A-A precursor [Danio rerio]
TR55175_c10_g6	11.63	7.95	0.46	-4.24564	-0.632027	2.7e-05	0.00317383	-
TR70915_c1_g1	0.21	0.08	1.73	3.25691	0.344099	2.7e-05	0.00317383	MHC TLAI alpha-1 gene, partial [Cyprinus carpio]
TR100616_c0_g7	0.45	3.51	0.23	-3.33838	-1.64233	2.73e-05	0.00320801	death-associated protein kinase 3-like [Danio rerio]
TR64485_c2_g1	8.02	0.16	0	-7.65308	0.059186	2.78e-05	0.00326187	-
TR57812_c1_g1	2.29	0	0	-7.65287	0.0593138	2.78e-05	0.00326187	unnamed protein product [Oncorhynchus mykiss]
TR22817_c1_g1	2.48	5.54	0.36	-3.71764	-1.05242	2.8e-05	0.00328135	-
TR75536_c8_g14	0	9.52	28.71	2.33658	-3.06896	2.81e-05	0.00329547	-
TR93110_c0_g1	14.36	43.82	5.05	-2.80852	-5.04377	2.87e-05	0.00335297	heme transporter hrg1-A [Danio rerio]
TR19865_c53_g17	27.15	15.28	2.77	-3.18737	-1.94403	2.9e-05	0.00339543	-
TR105643_c0_g2	1.05	0.71	9.28	2.43731	-1.86074	2.93e-05	0.00341347	PREDICTED: probable E3 ubiquitin-protein ligase HERC4-like isoform X1 [Danio rerio]
TR100280_c0_g1	0.08	0	1.61	4.83697	1.28625	2.94e-05	0.00341347	-
TR61234_c0_g1	0.04	0	0.87	4.83697	1.28625	2.94e-05	0.00341347	PREDICTED: vegetative cell wall protein gp1-like [Danio rerio]
TR50929_c0_g1	0.05	0	1.97	4.83697	1.28625	2.94e-05	0.00341347	Zgc:173544 protein [Danio rerio]
TR10383_c0_g2	0.06	0	1.28	4.83697	1.28625	2.94e-05	0.00341347	-
TR75848_c5_g8	0	0.91	18.84	4.83626	1.28607	2.94e-05	0.00341347	PREDICTED: deleted in malignant brain tumors 1 protein-like [Danio rerio]
TR63815_c0_g1	0	0.31	6.59	4.83626	1.28607	2.94e-05	0.00341347	unnamed protein product [Oncorhynchus mykiss]
TR61858_c3_g6	0	0.14	2.96	4.83626	1.28607	2.94e-05	0.00341347	PREDICTED: NACHT, LRR and PYD domains-containing protein 12 isoform X10 [Danio rerio]
TR23418_c8_g10	0.16	0	1.45	3.83136	0.915879	2.94e-05	0.00341347	-
TR86220_c17_g27	15.76	31.76	1.42	-4.23137	-0.61835	2.95e-05	0.00341347	-
TR101234_c0_g1	2.6	5.23	0.51	-3.18478	-1.94113	3.01e-05	0.00349074	-
TR24348_c0_g2	1.88	2.93	0.35	-3.10201	-2.47306	3.02e-05	0.00349787	RecName: Full=Protein groucho-1
TR30891_c0_g13	8.75	7.5	0.87	-3.46271	-1.36448	3.03e-05	0.00350174	-
TR16822_c0_g1	1.41	0	8.86	3.33482	0.476181	3.05e-05	0.00352671	-
TR44455_c7_g5	0.34	0	4.29	4.22413	1.06307	3.09e-05	0.00354705	PREDICTED: uncharacterized protein LOC103912075 [Danio rerio]
TR55600_c0_g1	0.24	0	2.96	4.22413	1.06307	3.09e-05	0.00354705	PREDICTED: uncharacterized protein LOC101883913 isoform X1 [Danio rerio]
TR10387_c11_g17	28.39	0	344.47	4.22413	1.06307	3.09e-05	0.00354705	PREDICTED: uncharacterized protein LOC101883013 [Danio rerio]
TR28464_c1_g13	1.75	0	22.16	4.22413	1.06307	3.09e-05	0.00354705	PREDICTED: transmembrane protein 220 [Danio rerio]
TR45160_c0_g1	0.03	0.03	0.87	4.22346	1.0629	3.09e-05	0.00354705	PREDICTED: intermediate filament family orphan 2-like isoform X2 [Danio rerio]
TR87865_c0_g1	0	0.24	3.12	4.22279	1.06273	3.09e-05	0.00354705	-
TR94587_c9_g4	0	20.06	0.37	-4.84705	-0.323213	3.12e-05	0.00358047	complement C3-Q1 [Cyprinus carpio]
TR56593_c0_g1	39.99	70.22	2.01	-4.84277	-0.320425	3.12e-05	0.00358047	PREDICTED: tripartite motif-containing protein 16 [Danio rerio]
TR19865_c53_g18	83.49	64.04	12.99	-2.77204	-5.64186	3.15e-05	0.00360639	-
TR7077_c1_g10	2.53	2.53	0	-7.6298	0.0814853	3.18e-05	0.00361393	-
TR90593_c0_g1	25.06	18.79	0	-7.62895	0.0820012	3.18e-05	0.00361393	vitellogenin C [Misgurnus anguillicaudatus]
TR98089_c0_g4	2.75	1.84	0	-7.62874	0.0821302	3.18e-05	0.00361393	proteasome beta 9b subunit [Danio rerio]
TR101940_c0_g1	1.48	0.57	0	-7.62746	0.082904	3.18e-05	0.00361393	-
TR15877_c0_g1	5.08	1.98	0	-7.62746	0.082904	3.18e-05	0.00361393	-
TR56119_c7_g1	4.49	0.86	0	-7.62618	0.0836779	3.18e-05	0.00361393	-
TR72544_c0_g1	1.76	0.11	0	-7.62511	0.0843228	3.18e-05	0.00361393	PREDICTED: RNA-directed DNA polymerase from mobile element jockey-like [Oreochromis niloticus]
TR77293_c0_g1	4.02	0.17	0	-7.6249	0.0844518	3.18e-05	0.00361393	novel protein similar to H.sapiens family with sequence similarity 20 [Danio rerio]
TR94549_c0_g1	0	2.23	0	-7.60609	0.104188	3.18e-05	0.00361393	PREDICTED: fibroblast growth factor-binding protein 1-like [Danio rerio]
TR5411_c0_g2	0	65.37	0	-7.60609	0.104188	3.18e-05	0.00361393	complement C3-Q2 [Cyprinus carpio]
TR76146_c12_g38	0	827.49	0	-7.60609	0.104188	3.18e-05	0.00361393	complement factor B/C2A [Cyprinus carpio]
TR62071_c13_g17	23.5	0.29	0.72	-4.22354	-0.613008	3.22e-05	0.00364765	-
TR11514_c0_g1	11.83	9.83	0.66	-4.2114	-0.600743	3.22e-05	0.00364765	PREDICTED: ubiquitin-like protein 5 [Chrysemys picta bellii]
TR72255_c0_g2	1.07	15.25	1.13	-3.11125	-2.39605	3.23e-05	0.00366164	PREDICTED: patatin-like phospholipase domain-containing protein 2-like [Astyanax mexicanus]
TR296_c3_g12	1.19	4.97	6.9	2.5704	-0.969578	3.27e-05	0.00369527	PREDICTED: uncharacterized protein LOC101885027 [Danio rerio]
TR85482_c11_g6	6.57	4.32	23.45	2.41743	-1.89429	3.33e-05	0.00376372	-
TR102547_c0_g1	1.19	0.65	6.32	2.50933	-1.19267	3.36e-05	0.00379734	-
TR47957_c4_g11	13.75	4.22	1.46	-2.80892	-4.25292	3.39e-05	0.0038293	PREDICTED: Niemann-Pick C1-like protein 1, partial [Danio rerio]
TR15373_c2_g1	7.53	103.37	10.45	-2.75097	-5.99292	3.42e-05	0.00386105	RecName: Full=Solute carrier family 25 member 38-A
TR88394_c0_g1	1.54	6.98	0.52	-3.29469	-1.60221	3.44e-05	0.00387034	dehydrogenase/reductase SDR family member on chromosome X precursor [Danio rerio]
TR10179_c3_g1	0.65	23.81	1.81	-3.02563	-2.63062	3.44e-05	0.00387034	-
TR107872_c0_g1	0.39	0.33	3.28	2.89532	-0.178832	3.5e-05	0.00393904	PREDICTED: WW domain-containing transcription regulator protein 1 [Astyanax mexicanus]
TR24250_c0_g1	26.65	22.4	149.54	2.3491	-2.45824	3.51e-05	0.00394545	-
TR60187_c0_g1	0.87	3.82	0.15	-4.1981	-0.587646	3.52e-05	0.00394545	-
TR4031_c0_g1	6.23	10.59	0.45	-4.19707	-0.586944	3.52e-05	0.00394545	-
TR55573_c0_g1	0.71	1.27	0.06	-4.19604	-0.586243	3.52e-05	0.00394545	PREDICTED: uncharacterized protein LOC101887144 [Danio rerio]
TR47918_c0_g2	2.65	6.87	0.45	-3.12225	-2.00424	3.55e-05	0.00398087	Calpain-1 catalytic subunit, partial [Calypte anna]
TR48049_c0_g2	1.31	3.33	0.25	-3.43508	-1.33855	3.57e-05	0.00399892	secreted frizzled-related protein 1b precursor [Danio rerio]
TR24712_c1_g2	1.48	0.43	0	-7.59789	0.109132	3.65e-05	0.00406986	PREDICTED: NACHT, LRR and PYD domains-containing protein 3-like [Danio rerio]
TR95569_c0_g1	17.78	0	0	-7.59551	0.110563	3.65e-05	0.00406986	MHC class II alpha antigen, partial [Megalobrama amblycephala]
TR18704_c2_g1	0	2.95	0	-7.57647	0.130591	3.65e-05	0.00406986	-
TR45391_c0_g1	0	1.34	0	-7.57647	0.130591	3.65e-05	0.00406986	PREDICTED: uncharacterized threonine-rich GPI-anchored glycoprotein PJ4664.02 [Danio rerio]
TR42012_c0_g1	0	0.85	4.9	3.20993	0.375398	3.65e-05	0.00406986	PREDICTED: tumor necrosis factor receptor superfamily member 21-like [Danio rerio]
TR84636_c10_g8	11.8	136.96	13.21	-2.76515	-4.94477	3.72e-05	0.00414504	-
TR80467_c18_g4	121.3	37.48	14.44	-2.74541	-5.5253	3.76e-05	0.00417936	PREDICTED: uncharacterized protein LOC100332737 [Danio rerio]
TR70213_c8_g43	1.11	5.21	0.2	-4.18035	-0.571482	3.85e-05	0.00422767	PREDICTED: multidrug resistance-associated protein 1-like [Xiphophorus maculatus]
TR110098_c1_g2	0.3	3.54	0.07	-4.80258	-0.283228	3.87e-05	0.00422767	-
TR110873_c0_g8	0	0	12.63	6.75758	1.62462	3.9e-05	0.00422767	-
TR99993_c0_g10	0	0	27.9	6.75758	1.62462	3.9e-05	0.00422767	-
TR64606_c0_g1	0	0	2.23	6.75758	1.62462	3.9e-05	0.00422767	-
TR111455_c0_g1	0	0	3.75	6.75758	1.62462	3.9e-05	0.00422767	PREDICTED: protein NLRC3 isoform X2 [Danio rerio]
TR93006_c0_g1	0	0	111.79	6.75758	1.62462	3.9e-05	0.00422767	PREDICTED: serine/arginine repetitive matrix protein 2 [Chrysemys picta bellii]
TR53209_c1_g1	0	0	11.05	6.75758	1.62462	3.9e-05	0.00422767	-
TR43328_c1_g4	0	0	2.05	6.75758	1.62462	3.9e-05	0.00422767	hypothetical protein N307_01942, partial [Picoides pubescens]
TR75793_c0_g1	0	0	1.4	6.75758	1.62462	3.9e-05	0.00422767	pol-like protein [Danio rerio]
TR5937_c0_g1	0	0	2.13	6.75758	1.62462	3.9e-05	0.00422767	PREDICTED: uncharacterized protein LOC103911222, partial [Danio rerio]
TR59735_c1_g1	0	0	0.85	6.75758	1.62462	3.9e-05	0.00422767	-
TR64051_c1_g8	0	0	21.79	6.75758	1.62462	3.9e-05	0.00422767	PREDICTED: scavenger receptor cysteine-rich domain-containing group B protein-like [Oreochromis niloticus]
TR39761_c0_g3	0	0	14.19	6.75758	1.62462	3.9e-05	0.00422767	PREDICTED: deleted in malignant brain tumors 1 protein-like isoform X3 [Danio rerio]
TR75457_c0_g1	0	0	13.37	6.75758	1.62462	3.9e-05	0.00422767	-
TR57003_c0_g2	0	0	2.32	6.75758	1.62462	3.9e-05	0.00422767	Transposable element Tc1 transposase [Rana catesbeiana]
TR34231_c0_g4	0	0	6.05	6.75758	1.62462	3.9e-05	0.00422767	-
TR85663_c0_g1	0	0	1.1	6.75758	1.62462	3.9e-05	0.00422767	PREDICTED: uncharacterized protein LOC102078152 [Oreochromis niloticus]
TR32062_c0_g1	0	0	5.87	6.75758	1.62462	3.9e-05	0.00422767	-
TR72750_c0_g1	0	0	1.06	6.75758	1.62462	3.9e-05	0.00422767	PREDICTED: uncharacterized protein LOC101882959 [Danio rerio]
TR103111_c0_g1	0	0	3.19	6.75758	1.62462	3.9e-05	0.00422767	RecName: Full=Thymosin beta-b [Cyprinus carpio]
TR13175_c0_g1	0	0	11.34	6.75758	1.62462	3.9e-05	0.00422767	-
TR21719_c1_g1	0	0	11.19	6.75758	1.62462	3.9e-05	0.00422767	-
TR3782_c0_g1	0	0	5.7	6.75758	1.62462	3.9e-05	0.00422767	-
TR56413_c0_g1	0	0	1.62	6.75758	1.62462	3.9e-05	0.00422767	PREDICTED: sperm acrosome membrane-associated protein 4-like [Astyanax mexicanus]
TR25503_c0_g2	0	0	2.43	6.75758	1.62462	3.9e-05	0.00422767	-
TR109133_c0_g2	0	0	0.67	6.75758	1.62462	3.9e-05	0.00422767	PREDICTED: uncharacterized protein LOC105912761 [Clupea harengus]
TR94842_c0_g1	0	0	3.36	6.75758	1.62462	3.9e-05	0.00422767	PREDICTED: inter-alpha-trypsin inhibitor heavy chain H2 isoform X1 [Danio rerio]
TR75734_c0_g1	0	0	6.66	6.75758	1.62462	3.9e-05	0.00422767	secreted immunoglobulin heavy chain IgZ [Megalobrama amblycephala]
TR59292_c0_g1	0	0	0.99	6.75758	1.62462	3.9e-05	0.00422767	unnamed protein product [Oncorhynchus mykiss]
TR96042_c0_g1	0	0	28.73	6.75758	1.62462	3.9e-05	0.00422767	-
TR86655_c0_g1	0.08	0.24	2.37	3.56801	0.781806	3.96e-05	0.00429293	-
TR29813_c4_g1	0.16	0.48	2.26	2.52912	-1.12693	4.08e-05	0.00441312	PREDICTED: uncharacterized protein LOC105940881 [Maylandia zebra]
TR79197_c1_g4	1.32	0.33	7.07	2.81178	-0.304283	4.15e-05	0.00449218	interferon regulatory factor 6 [Danio rerio]
TR58695_c0_g4	3.18	4.87	0	-7.57231	0.133085	4.2e-05	0.00453283	-
TR69303_c1_g6	0	10.69	0	-7.54622	0.157487	4.2e-05	0.00453283	-
TR1589_c0_g1	0.51	0.1	3.72	3.28554	0.511123	4.23e-05	0.00456833	-
TR110373_c0_g2	1.22	4.57	0.42	-3.05954	-2.05794	4.26e-05	0.00459419	fibronectin 1b [Danio rerio]
TR86836_c17_g5	3.11	4.4	0.53	-3.05677	-2.0557	4.26e-05	0.00459419	-
TR82938_c1_g1	3.63	1.5	10.99	2.65874	-0.643635	4.27e-05	0.00459685	PREDICTED: uncharacterized protein LOC101883290 isoform X2 [Danio rerio]
TR48085_c3_g1	1.81	5.34	20.77	2.26401	-3.18722	4.44e-05	0.00477953	PREDICTED: uncharacterized protein LOC103022477 isoform X2 [Astyanax mexicanus]
TR19622_c7_g19	0	2.6	22.24	3.76269	0.963065	4.49e-05	0.00482257	-
TR82829_c3_g4	1.34	0.62	7.7	2.68498	-0.52747	4.5e-05	0.00483629	-
TR110808_c7_g17	11.33	6.22	1.1	-3.24445	-1.55696	4.56e-05	0.0048983	-
TR100256_c3_g17	1.63	2.06	11.57	2.30934	-2.50733	4.59e-05	0.00492115	PREDICTED: uncharacterized protein LOC101886346 [Danio rerio]
TR91037_c0_g1	1.18	0.06	0.04	-4.13473	-0.532252	4.63e-05	0.00495598	3-hydroxy-3-methylglutaryl-coenzyme A reductase [Gobiocypris rarus]
TR37708_c0_g7	4.69	10.63	1.11	-3.04698	-2.33687	4.64e-05	0.00497149	-
TR69740_c0_g7	1.07	7.11	0.7	-2.82022	-3.35027	4.66e-05	0.00497953	mitogen-activated protein kinase 6 [Danio rerio]
TR31568_c0_g1	0.6	0.21	2.81	2.52993	-0.890843	4.69e-05	0.00501121	-
TR20340_c5_g3	59.8	63.47	8.38	-2.85396	-3.09245	4.79e-05	0.0051199	chemokine CCL-C25a precursor [Danio rerio]
TR5928_c8_g8	130.08	928.81	19.68	-4.75707	-0.242346	4.82e-05	0.0051406	-
TR33747_c7_g2	10.86	8.2	0	-7.54022	0.161063	4.83e-05	0.0051406	-
TR78377_c0_g1	3.81	1	0	-7.53799	0.162388	4.83e-05	0.0051406	-
TR44376_c1_g2	3.52	0	0	-7.53577	0.163712	4.83e-05	0.0051406	PREDICTED: vitellogenin [Danio rerio]
TR82536_c0_g2	0	6.26	0	-7.51533	0.184896	4.83e-05	0.0051406	complement B/C2-A2 [Cyprinus carpio]
TR102323_c0_g4	1.29	3.73	0.24	-3.61258	-0.956233	4.85e-05	0.0051509	-
TR5928_c8_g3	0	76.93	5.58	-3.03045	-2.03085	4.9e-05	0.00519957	-
TR53423_c2_g4	6.09	2.91	20.3	2.42253	-1.42304	4.9e-05	0.00520486	-
TR24869_c0_g2	0.26	0	3.15	4.15059	1.11594	4.95e-05	0.0052362	-
TR27659_c0_g3	0.74	0	8.84	4.15059	1.11594	4.95e-05	0.0052362	-
TR6827_c0_g21	0	11.72	131.16	4.14924	1.11559	4.95e-05	0.0052362	-
TR28213_c0_g2	0.82	0	4.59	3.16815	0.409133	4.96e-05	0.00524671	PREDICTED: LOW QUALITY PROTEIN: uncharacterized protein LOC105903196 [Clupea harengus]
TR94490_c7_g23	10.46	14.63	134.5	3.16595	0.408556	4.96e-05	0.00524671	PREDICTED: trypsin inhibitor ClTI-1-like isoform X2 [Ficedula albicollis]
TR109409_c1_g8	0.27	0	5.49	4.75014	1.34808	5.03e-05	0.00527495	-
TR24201_c0_g2	0.19	0	3.76	4.75014	1.34808	5.03e-05	0.00527495	-
TR91388_c0_g1	0.05	0	0.99	4.75014	1.34808	5.03e-05	0.00527495	PREDICTED: uncharacterized protein LOC106097165 [Oreochromis niloticus]
TR78576_c0_g15	0.42	0	8.48	4.75014	1.34808	5.03e-05	0.00527495	-
TR19002_c0_g2	0	0.14	2.77	4.74944	1.3479	5.03e-05	0.00527495	Zgc:136585 [Danio rerio]
TR72313_c0_g1	0	0.09	2.15	4.74944	1.3479	5.03e-05	0.00527495	PREDICTED: cytosolic phospholipase A2 gamma-like isoform X1 [Danio rerio]
TR83442_c0_g1	0	0.07	1.47	4.74944	1.3479	5.03e-05	0.00527495	-
TR43048_c0_g1	0	0.05	0.96	4.74944	1.3479	5.03e-05	0.00527495	PREDICTED: oxidation resistance protein 1 isoform X2 [Danio rerio]
TR73957_c0_g2	0	0.13	2.57	4.74944	1.3479	5.03e-05	0.00527495	-
TR54886_c1_g2	0.19	3.16	0.21	-3.28105	-1.40664	5.03e-05	0.00527495	-
TR63192_c2_g2	0.16	2.92	0.1	-4.12681	-0.522586	5.08e-05	0.00531792	-
TR103217_c11_g2	32.81	54.11	237.2	2.17764	-6.8189	5.1e-05	0.00533475	-
TR55944_c20_g13	63.43	108.64	11.61	-3.11494	-1.7449	5.2e-05	0.00543861	-
TR4803_c0_g1	8.45	3.29	32.06	2.1834	-5.42697	5.23e-05	0.00546271	NF-kappa-B inhibitor beta [Danio rerio]
TR19622_c7_g12	0	63.09	1.24	-4.73549	-0.222565	5.39e-05	0.00563037	-
TR72500_c0_g1	0	0.87	0.02	-4.73549	-0.222565	5.39e-05	0.00563037	PREDICTED: uncharacterized protein LOC105947757 [Xenopus (Silurana) tropicalis]
TR98483_c0_g1	1.65	6.6	0.35	-3.79234	-0.74101	5.43e-05	0.00566484	PREDICTED: heme transporter HRG1 [Struthio camelus australis]
TR70213_c8_g44	0.79	2.52	0	-7.51285	0.186366	5.58e-05	0.00579299	PREDICTED: multidrug resistance-associated protein 1-like [Xiphophorus maculatus]
TR36083_c0_g1	6.36	6.44	0	-7.51014	0.18797	5.58e-05	0.00579299	PREDICTED: protein phosphatase 1 regulatory subunit 1B-like [Danio rerio]
TR76146_c11_g4	29.89	13.56	0	-7.50811	0.189173	5.58e-05	0.00579299	-
TR11851_c0_g2	2.13	0	0	-7.50494	0.191043	5.58e-05	0.00579299	-
TR46320_c4_g3	0	27.21	0	-7.48376	0.212838	5.58e-05	0.00579299	LOC559122 protein [Danio rerio]
TR19263_c0_g1	3.09	3.15	0.43	-3.10547	-1.73642	5.66e-05	0.00587121	PREDICTED: SWI/SNF-related matrix-associated actin-dependent regulator of chromatin subfamily A member 5-like [Astyanax mexicanus]
TR5418_c16_g8	23.45	30.57	8.93	-2.72428	-4.07134	5.67e-05	0.00588157	PREDICTED: oocyte zinc finger protein XlCOF6-like, partial [Danio rerio]
TR111381_c25_g6	119.22	742.61	2492.67	2.35947	-1.59899	5.8e-05	0.00601425	tripartite motif-containing protein [Ctenopharyngodon idella]
TR33325_c0_g1	0.1	0.03	0.98	3.50816	0.82556	5.84e-05	0.0060501	PREDICTED: immunity-related GTPase family, e4 isoform X1 [Danio rerio]
TR68535_c10_g3	2.16	0.49	12.12	2.90075	0.034243	5.86e-05	0.00605756	-
TR19622_c7_g22	1.67	4.57	28.14	2.89788	0.0334756	5.86e-05	0.00605756	-
TR71180_c1_g1	70.34	124.89	19.19	-2.62994	-8.01133	5.89e-05	0.00608191	PREDICTED: phosphatidylinositol 3-kinase regulatory subunit alpha isoform X4 [Esox lucius]
TR94258_c1_g1	0.34	0.07	2.36	3.23513	0.547077	5.9e-05	0.00608191	interferon-inducible and double-stranded-dependent eIF-2kinase [Carassius auratus]
TR64377_c0_g1	0.06	0.13	1.14	3.23342	0.546627	5.9e-05	0.00608191	serine protease HTRA1B precursor [Danio rerio]
TR11696_c23_g3	14315.6	3488.71	2127.88	-2.62604	-12.4319	5.9e-05	0.00608191	uncharacterized protein LOC564472 [Danio rerio]
TR19355_c0_g1	0.68	8.57	0.68	-2.87737	-2.751	5.91e-05	0.00609063	breast cancer anti-estrogen resistance protein 3 isoform X2 [Scleropages formosus]
TR106965_c4_g9	1.44	5.49	0.29	-3.57186	-0.918953	6e-05	0.00617574	-
TR77995_c0_g1	0.08	4.91	0.1	-4.71192	-0.201445	6.04e-05	0.00620699	-
TR24803_c16_g13	38.97	4.38	0.9	-4.70198	-0.195138	6.04e-05	0.00620699	-
TR42515_c6_g2	1.41	13.98	1.1	-2.98981	-1.99369	6.05e-05	0.00620762	-
TR25977_c2_g6	4.97	94.11	7.24	-3.0184	-2.21972	6.12e-05	0.00627483	-
TR46320_c4_g9	5.92	100.64	2.4	-4.08767	-0.487492	6.12e-05	0.00627977	PREDICTED: sushi, von Willebrand factor type A, EGF and pentraxin domain-containing protein 1-like [Danio rerio]
TR33834_c5_g7	1.25	0.45	4.17	2.54191	-0.850935	6.2e-05	0.00635526	PREDICTED: uncharacterized protein LOC101884915 [Danio rerio]
TR68665_c1_g13	0.31	0.41	2.06	2.33511	-1.79014	6.23e-05	0.0063741	PREDICTED: helicase with zinc finger domain 2 isoform X2 [Danio rerio]
TR61982_c3_g14	15.87	22.77	2.86	-3.01341	-2.21564	6.3e-05	0.00644946	-
TR2286_c0_g1	4.17	18.97	1.37	-3.31675	-1.23005	6.32e-05	0.00646215	novel protein with a Lectin C-type domain [Danio rerio]
TR20728_c1_g1	0.33	0.15	2.48	2.84737	-0.040189	6.35e-05	0.00648352	PREDICTED: interferon-induced very large GTPase 1-like [Danio rerio]
TR56096_c2_g32	0.31	6.46	0.29	-3.76187	-0.712963	6.39e-05	0.00652447	PREDICTED: serine/threonine-protein kinase SIK2 [Danio rerio]
TR93899_c4_g75	0.17	35.34	2.63	-3.00929	-1.90005	6.4e-05	0.00652447	-
TR96583_c5_g4	2.58	3.1	0.15	-3.42768	-1.08608	6.41e-05	0.00652977	-
TR69740_c0_g4	0.98	7.06	0.72	-2.75705	-3.32892	6.42e-05	0.006538	mitogen-activated protein kinase 6 [Danio rerio]
TR106355_c0_g1	0	1.83	0	-7.45149	0.241333	6.45e-05	0.00654222	PREDICTED: uncharacterized protein K02A2.6-like, partial [Takifugu rubripes]
TR18704_c1_g1	0	1.53	0	-7.45149	0.241333	6.45e-05	0.00654222	-
TR102407_c0_g3	0	66.19	0	-7.45149	0.241333	6.45e-05	0.00654222	LOC559122 protein [Danio rerio]
TR48814_c0_g1	0	8.03	0	-7.45149	0.241333	6.45e-05	0.00654222	-
TR14948_c3_g1	4.31	6.59	0.54	-3.55494	-0.904125	6.45e-05	0.00654222	-
TR16232_c5_g7	21.81	11.2	91.94	2.16696	-4.57539	6.58e-05	0.00666971	uncharacterized protein LOC799147 precursor [Danio rerio]
TR96439_c0_g1	0.94	0.29	3.89	2.38265	-1.39444	6.59e-05	0.00667835	-
TR102323_c0_g8	1.17	4.1	0.39	-3.02737	-2.13176	6.64e-05	0.00672262	-
TR274_c0_g2	1.57	0	5.3	2.50085	-0.763964	6.68e-05	0.00675061	PREDICTED: verrucotoxin subunit beta-like [Danio rerio]
TR2713_c0_g1	0	17.62	52.74	2.3196	-1.78432	6.72e-05	0.00679262	-
TR44709_c0_g6	0.61	5.5	0.13	-4.68722	-0.179541	6.77e-05	0.00683746	cytokine-inducible Src homology 2 [Ctenopharyngodon idella]
TR19865_c53_g31	121.17	74.4	18.96	-2.63119	-5.56235	6.78e-05	0.00684454	-
TR61083_c0_g1	832.79	981.95	4743.13	2.13973	-6.85493	6.83e-05	0.0068874	PREDICTED: uncharacterized protein LOC104057446 [Cuculus canorus]
TR86676_c0_g1	0.91	9.17	0.79	-2.93221	-2.39608	6.85e-05	0.00689779	LOC557176 protein [Danio rerio]
TR101321_c0_g1	0.15	0.23	1.8	2.92072	0.139155	6.93e-05	0.00697653	thymidine kinase, cytosolic [Danio rerio]
TR79524_c0_g1	9.03	11.09	1.77	-2.77243	-3.10586	7.04e-05	0.00707965	uncharacterized protein LOC393586 [Danio rerio]
TR13416_c5_g1	1.4	0.77	4.46	2.52301	-0.836689	7.14e-05	0.0071814	unnamed protein product [Oncorhynchus mykiss]
TR38028_c0_g1	51.24	37.88	8.66	-2.71219	-3.49177	7.24e-05	0.00724805	phosphoethanolamine methyltransferase [Danio rerio]
TR66348_c4_g2	2.1	3.28	0.24	-3.39094	-1.05241	7.3e-05	0.00724805	PREDICTED: protein TANC1 isoform X2 [Danio rerio]
TR59768_c0_g7	5.82	1.04	0.44	-3.2094	-1.34288	7.31e-05	0.00724805	-
TR99642_c0_g2	2.39	5.92	0.29	-4.04729	-0.451434	7.42e-05	0.00724805	-
TR2286_c0_g2	13.1	39.19	4.13	-2.91991	-2.38497	7.43e-05	0.00724805	novel protein with a Lectin C-type domain [Danio rerio]
TR93377_c0_g1	0	0	2.38	6.64321	1.70309	7.44e-05	0.00724805	tubulin alpha-2 chain [Danio rerio]
TR93414_c0_g2	0	0	0.74	6.64321	1.70309	7.44e-05	0.00724805	-
TR94112_c0_g5	0	0	1.89	6.64321	1.70309	7.44e-05	0.00724805	LOC100005456 protein [Danio rerio]
TR24659_c0_g1	0	0	2.03	6.64321	1.70309	7.44e-05	0.00724805	PREDICTED: uncharacterized protein DDB_G0292642-like isoform X2 [Esox lucius]
TR61906_c0_g1	0	0	1.2	6.64321	1.70309	7.44e-05	0.00724805	general transcription factor IIIA, b [Danio rerio]
TR94490_c6_g2	0	0	6.65	6.64321	1.70309	7.44e-05	0.00724805	PREDICTED: probable pancreatic secretory proteinase inhibitor [Danio rerio]
TR11534_c1_g1	0	0	1.07	6.64321	1.70309	7.44e-05	0.00724805	PREDICTED: uncharacterized protein LOC106098163 [Oreochromis niloticus]
TR13811_c0_g6	0	0	7.75	6.64321	1.70309	7.44e-05	0.00724805	-
TR82094_c0_g1	0	0	7.03	6.64321	1.70309	7.44e-05	0.00724805	-
TR35328_c0_g1	0	0	2.71	6.64321	1.70309	7.44e-05	0.00724805	zona pellucida glycoprotein 3-like precursor [Danio rerio]
TR26546_c0_g1	0	0	1.4	6.64321	1.70309	7.44e-05	0.00724805	PREDICTED: GTPase IMAP family member 8-like [Danio rerio]
TR75848_c2_g2	0	0	45.26	6.64321	1.70309	7.44e-05	0.00724805	-
TR54563_c0_g2	0	0	5.42	6.64321	1.70309	7.44e-05	0.00724805	PREDICTED: protein NLRC3 isoform X2 [Danio rerio]
TR28501_c0_g1	0	0	1.45	6.64321	1.70309	7.44e-05	0.00724805	-
TR25554_c3_g11	0	0	3.06	6.64321	1.70309	7.44e-05	0.00724805	-
TR16499_c0_g1	0	0	1.04	6.64321	1.70309	7.44e-05	0.00724805	unnamed protein product [Oncorhynchus mykiss]
TR55374_c0_g1	0	0	11.52	6.64321	1.70309	7.44e-05	0.00724805	-
TR43441_c0_g1	0	0	1.17	6.64321	1.70309	7.44e-05	0.00724805	PREDICTED: potassium/sodium hyperpolarization-activated cyclic nucleotide-gated channel 4-like isoform X1 [Astyanax mexicanus]
TR60838_c0_g1	0	0	9.03	6.64321	1.70309	7.44e-05	0.00724805	PREDICTED: GTPase IMAP family member 8-like [Danio rerio]
TR2188_c0_g1	0	0	2.15	6.64321	1.70309	7.44e-05	0.00724805	PREDICTED: uncharacterized protein LOC103911835 [Danio rerio]
TR50324_c0_g1	0	0	2.35	6.64321	1.70309	7.44e-05	0.00724805	TPA: transposase domain-containing protein [Danio rerio]
TR78361_c0_g1	0	0	1.46	6.64321	1.70309	7.44e-05	0.00724805	PREDICTED: carbonic anhydrase XV b isoform X1 [Danio rerio]
TR46343_c0_g1	0	0	0.74	6.64321	1.70309	7.44e-05	0.00724805	hypothetical protein EH28_02941 [Larimichthys crocea]
TR107142_c0_g1	0	0	2.3	6.64321	1.70309	7.44e-05	0.00724805	-
TR79910_c0_g4	0	0	0.84	6.64321	1.70309	7.44e-05	0.00724805	PREDICTED: uncharacterized protein LOC102076121 [Oreochromis niloticus]
TR59932_c0_g1	0	0	2.12	6.64321	1.70309	7.44e-05	0.00724805	-
TR86234_c0_g3	0	0	44.04	6.64321	1.70309	7.44e-05	0.00724805	-
TR19016_c0_g1	0	0	25.2	6.64321	1.70309	7.44e-05	0.00724805	-
TR58243_c1_g1	0	0	2.64	6.64321	1.70309	7.44e-05	0.00724805	-
TR90394_c0_g1	0	0	1.18	6.64321	1.70309	7.44e-05	0.00724805	unnamed protein product [Oncorhynchus mykiss]
TR8301_c1_g3	0	0	13.8	6.64321	1.70309	7.44e-05	0.00724805	-
TR30312_c0_g1	0	0	5.3	6.64321	1.70309	7.44e-05	0.00724805	PREDICTED: uncharacterized protein si:ch211-288g17.4 [Danio rerio]
TR111605_c0_g2	0	0	1.36	6.64321	1.70309	7.44e-05	0.00724805	finTRIM family protein [Danio rerio]
TR86070_c0_g2	0	0	0.61	6.64321	1.70309	7.44e-05	0.00724805	PREDICTED: uncharacterized protein LOC105357907 [Oryzias latipes]
TR67882_c3_g9	12.66	10.81	0	-7.4459	0.244599	7.47e-05	0.00724805	-
TR31972_c0_g1	1.89	1.1	0	-7.44381	0.245824	7.47e-05	0.00724805	PREDICTED: zinc finger MYM-type protein 1-like [Fundulus heteroclitus]
TR73462_c2_g2	16.33	2.11	0	-7.44171	0.247048	7.47e-05	0.00724805	-
TR13631_c3_g5	4.65	0	0	-7.44124	0.24732	7.47e-05	0.00724805	PREDICTED: protein NLRC3-like isoform X4 [Esox lucius]
TR93073_c2_g1	0	1.18	0	-7.41847	0.270403	7.47e-05	0.00724805	PREDICTED: uncharacterized protein LOC103910936 [Danio rerio]
TR102728_c0_g4	0	6.19	0	-7.41847	0.270403	7.47e-05	0.00724805	-
TR35780_c3_g2	0	4.47	0	-7.41847	0.270403	7.47e-05	0.00724805	zonadhesin [Hypophthalmichthys molitrix]
TR61889_c0_g1	0.05	1.11	0	-7.418	0.270678	7.47e-05	0.00724805	-
TR31461_c4_g3	0.32	2.46	0	-7.41729	0.27109	7.47e-05	0.00724805	-
TR55015_c4_g2	2.94	1.51	12.21	2.41325	-1.12521	7.6e-05	0.00737027	-
TR66340_c2_g1	0.41	1.54	7.22	2.60643	-0.475332	7.62e-05	0.00738175	-
TR71631_c2_g6	111.08	108.2	797.04	2.12469	-6.094	7.88e-05	0.00762561	PREDICTED: neoverrucotoxin subunit alpha-like isoform X2 [Danio rerio]
TR12366_c0_g1	160.59	261.28	41.88	-2.58064	-7.58594	7.9e-05	0.00764518	PREDICTED: growth arrest and DNA damage-inducible protein GADD45 beta [Oryzias latipes]
TR36354_c0_g2	0.11	0.11	3.51	4.07242	1.17062	8.01e-05	0.00773642	PREDICTED: uncharacterized protein LOC101169091 [Oryzias latipes]
TR26444_c0_g1	0.04	0.04	0.79	4.07242	1.17062	8.01e-05	0.00773642	-
TR65054_c0_g3	2.71	0.32	0.18	-3.27313	-1.19194	8.02e-05	0.00773687	DNA polymerase epsilon catalytic subunit A [Danio rerio]
TR57573_c3_g2	5.6	18.41	2.2	-2.64941	-4.12495	8.08e-05	0.00779152	uncharacterized protein LOC556929 [Danio rerio]
TR6589_c2_g5	3.46	0.74	12.64	2.20238	-2.881	8.08e-05	0.00779152	-
TR72638_c0_g1	13.55	17.6	3	-2.64963	-4.1055	8.09e-05	0.00779152	PREDICTED: acetyl-CoA carboxylase 1 isoform X6 [Danio rerio]
TR58427_c5_g1	2.24	1.04	8.72	2.24478	-2.30411	8.32e-05	0.00800582	PREDICTED: interferon-induced protein 44-like isoform X1 [Danio rerio]
TR70252_c1_g1	2.36	0.06	9.03	2.40842	-1.07793	8.38e-05	0.00805269	PREDICTED: uncharacterized protein LOC101882873 [Danio rerio]
TR72329_c30_g21	89.15	163.14	765.95	2.4028	-1.07955	8.38e-05	0.00805269	-
TR85617_c0_g1	11.96	9.06	1.9	-2.76077	-2.91199	8.58e-05	0.00823682	PREDICTED: 5'-nucleotidase, cytosolic II, like 1 isoform X1 [Danio rerio]
TR50926_c0_g1	1.07	1.66	0.14	-3.49683	-0.851432	8.65e-05	0.00829056	tuftelin [Danio rerio]
TR7019_c0_g6	0	1.05	7.18	3.44252	0.869836	8.67e-05	0.00829056	-
TR89938_c0_g1	2.34	1.68	0	-7.41257	0.273837	8.68e-05	0.00829056	unknown [Hypophthalmichthys nobilis]
TR94490_c7_g18	3.32	0	0	-7.40831	0.276309	8.68e-05	0.00829056	PREDICTED: trypsin inhibitor ClTI-1-like, partial [Cariama cristata]
TR80467_c22_g97	0	246.14	0	-7.38469	0.300074	8.68e-05	0.00829056	PREDICTED: uncharacterized protein LOC100332737 [Danio rerio]
TR44016_c0_g1	0	1.16	0	-7.38469	0.300074	8.68e-05	0.00829056	-
TR93899_c4_g78	1.49	14.35	0	-7.38373	0.300628	8.68e-05	0.00829056	-
TR11048_c1_g1	0.06	0	1.2	4.65776	1.41265	8.72e-05	0.00829118	PREDICTED: uncharacterized protein LOC103911931 [Danio rerio]
TR34732_c0_g1	0.13	0	2.47	4.65776	1.41265	8.72e-05	0.00829118	-
TR49521_c0_g2	0.06	0	1.04	4.65776	1.41265	8.72e-05	0.00829118	PREDICTED: solute carrier family 45 member 4-like, partial [Astyanax mexicanus]
TR41615_c2_g1	0	0.11	2.01	4.65705	1.41246	8.72e-05	0.00829118	-
TR89550_c0_g1	0	0.37	6.93	4.65705	1.41246	8.72e-05	0.00829118	-
TR26484_c0_g1	0	0.11	2.13	4.65705	1.41246	8.72e-05	0.00829118	-
TR34221_c0_g1	0	0.07	1.34	4.65705	1.41246	8.72e-05	0.00829118	PREDICTED: cysteine-rich with EGF-like domain protein 1 [Danio rerio]
TR102850_c1_g1	4.31	57.76	2.72	-3.6946	-0.652185	8.93e-05	0.00848225	-
TR20378_c0_g1	55.41	23.24	7.29	-2.69113	-3.30475	8.95e-05	0.00849452	-
TR37750_c0_g1	0.07	1.72	0.14	-2.91562	-1.92568	9e-05	0.00853617	PREDICTED: neurofibromin isoform X1 [Danio rerio]
TR63136_c0_g1	1.49	0.91	10.08	2.72846	-0.155866	9e-05	0.00853617	-
TR70213_c8_g22	0.44	31.62	1.12	-4.01052	-0.417587	9.02e-05	0.00854248	-
TR110087_c12_g4	2.39	12.17	1.31	-2.74553	-2.94564	9.04e-05	0.00855423	-
TR28320_c0_g3	6.78	0.81	27.71	2.58544	-0.455821	9.1e-05	0.00861323	-
TR11131_c1_g1	15.4	2.67	1.76	-2.6174	-4.39565	9.18e-05	0.00867846	PREDICTED: high affinity cationic amino acid transporter 1-like [Fundulus heteroclitus]
TR95591_c88_g51	2280.03	49.66	115.51	-3.48956	-0.846335	9.33e-05	0.00881022	complement C3 [Ctenopharyngodon idella]
TR108206_c1_g9	6.41	4.75	31.92	2.24724	-2.07556	9.35e-05	0.00883143	-
TR56585_c0_g1	1.89	1.15	8.96	2.28723	-1.65345	9.46e-05	0.00892594	PREDICTED: uncharacterized protein LOC105897782 [Clupea harengus]
TR98280_c2_g14	9.76	6.57	0.6	-3.00088	-1.64055	9.52e-05	0.00897814	PREDICTED: L-threonine 3-dehydrogenase, mitochondrial, partial [Haliaeetus albicilla]
TR54365_c0_g1	0.95	0.21	5.05	2.82698	0.086321	9.64e-05	0.00908043	high mobility group box 2b [Danio rerio]
TR3145_c0_g7	5.44	3.03	0.3	-3.98282	-0.394498	9.95e-05	0.00936502	-
TR11696_c23_g1	78.89	18.77	3.49	-3.98083	-0.393198	9.95e-05	0.00936502	-
TR23313_c4_g1	3.38	2.09	0	-7.37845	0.303679	0.000100982	0.00945343	-
TR10674_c2_g3	9.04	0.47	0	-7.37532	0.305481	0.000100982	0.00945343	-
TR61889_c0_g2	0	1.11	0	-7.3501	0.330369	0.000100982	0.00945343	-
TR18704_c1_g2	0.08	1.49	0	-7.34961	0.330649	0.000100982	0.00945343	PREDICTED: uncharacterized protein LOC102306102 [Haplochromis burtoni]
TR75292_c6_g4	2.41	31.52	0	-7.34936	0.330789	0.000100982	0.00945343	-
TR100616_c0_g11	0.19	1.11	0	-7.34863	0.331209	0.000100982	0.00945343	death-associated protein kinase 3-like [Danio rerio]
TR89068_c2_g2	1.02	4.32	0	-7.3479	0.331629	0.000100982	0.00945343	-
TR75028_c0_g1	0.65	5.61	0.44	-3.09085	-1.41556	0.000101249	0.00946511	-
TR84459_c1_g1	12.88	7.3	1.41	-3.08384	-1.41029	0.000101249	0.00946511	complement C4-2 [Cyprinus carpio]
TR49685_c0_g10	3.98	1.57	16.08	2.26434	-1.8102	0.000101917	0.00951963	-
TR10207_c0_g1	1.43	1.13	7.31	2.24086	-1.97153	0.000101974	0.00951963	uncharacterized protein LOC797699 [Danio rerio]
TR104284_c0_g1	0.08	0.24	1.58	2.97884	0.376233	0.000102103	0.00952175	G2/mitotic-specific cyclin-B1 [Xenopus laevis]
TR66424_c0_g1	0.77	0.24	3.79	2.63393	-0.343288	0.00010214	0.00952175	-
TR107755_c2_g1	0.38	0	2.39	3.26549	0.740872	0.000102455	0.00954446	-
TR103217_c8_g1	332.75	162.36	1266.51	2.10951	-4.52591	0.000102993	0.00958788	PREDICTED: uncharacterized protein LOC100170809 isoform X2 [Danio rerio]
TR76905_c0_g11	30.02	66.03	8.59	-2.7431	-2.79435	0.000103667	0.00964397	-
TR2362_c0_g2	0.86	1.25	6.64	2.37697	-1.01916	0.000105253	0.00978463	-
TR47496_c0_g1	9.97	212.27	21.57	-2.62278	-3.81982	0.00010655	0.00989835	complement C3 [Ctenopharyngodon idella]
TR59819_c6_g15	11.14	16.93	1.97	-3.07696	-1.40354	0.000106641	0.00989986	-
TR22753_c0_g1	4.77	19.97	2.4	-2.6371	-3.68255	0.000106768	0.00990219	uncharacterized protein LOC797943 [Danio rerio]
TR29180_c7_g3	0.31	0.15	3.88	3.694	1.0127	0.000106888	0.00990219	-
TR101734_c22_g2	0	0.25	2.08	3.69271	1.01236	0.000106888	0.00990219	-
TR19520_c3_g4	10.47	9.12	27.56	2.24828	-1.93224	0.000107363	0.00993925	hypothetical protein A306_09606, partial [Columba livia]
TR35509_c0_g2	2.56	4	0.44	-3.14042	-1.27916	0.000107784	0.00997132	Ankyrin repeat domain 9 [Danio rerio]
TR82511_c0_g3	1.42	39.45	0.9	-4.58874	-0.0914434	0.000108392	0.0100067	PREDICTED: uncharacterized protein LOC101884288 [Danio rerio]
TR44709_c0_g11	0.51	5.18	0.13	-4.58815	-0.0910787	0.000108392	0.0100067	cytokine-inducible Src homology 2 [Ctenopharyngodon idella]
TR104811_c0_g7	5.91	2.79	0.19	-4.58168	-0.0870666	0.000108392	0.0100067	PREDICTED: phosphoethanolamine N-methyltransferase 3-like [Clupea harengus]
TR61857_c6_g1	0.98	15.29	1.23	-2.97868	-1.61983	0.000108937	0.0100432	-
TR22753_c0_g3	2.98	10.77	1.04	-2.9766	-1.61823	0.000108937	0.0100432	unknown [Hypophthalmichthys nobilis]
TR18216_c10_g14	19.12	11.09	1.1	-3.9622	-0.37601	0.000110013	0.0101354	PREDICTED: uncharacterized protein LOC100332737 [Danio rerio]
TR32870_c0_g1	0.97	0.28	5.75	2.90605	0.28345	0.000110324	0.010157	Transposable element Tc1 transposase [Rana catesbeiana]
TR76061_c0_g1	1.7	19.67	2.11	-2.61623	-3.78981	0.000111654	0.0102724	-
TR9926_c0_g1	0.08	3.01	0.14	-3.64281	-0.605409	0.000115521	0.0106136	-
TR21911_c0_g1	0.78	4.95	0.27	-3.64148	-0.604513	0.000115521	0.0106136	PREDICTED: LOW QUALITY PROTEIN: 4-aminobutyrate aminotransferase, mitochondrial-like, partial [Larimichthys crocea]
TR106160_c1_g1	0.71	0.36	5.83	3.12813	0.621605	0.000116104	0.0106466	-
TR30457_c0_g1	0.28	1.42	9.18	3.12642	0.621145	0.000116104	0.0106466	-
TR35438_c0_g22	0.81	2.07	0.21	-3.00834	-1.50229	0.00011612	0.0106466	Cbp/p300-interacting transactivator 3b [Ctenopharyngodon idella]
TR106292_c0_g1	1.08	1.83	0.15	-3.29714	-0.967588	0.000116815	0.0107029	unnamed protein product, partial [Oncorhynchus mykiss]
TR111381_c25_g76	752.35	2642.66	8284.44	2.11206	-3.63221	0.000117132	0.0107186	tripartite motif-containing protein [Ctenopharyngodon idella]
TR4845_c1_g1	1.12	0.65	4.66	2.21079	-2.16094	0.000117147	0.0107186	novel protein similar to DNA polymerases [Danio rerio]
TR41965_c0_g3	4.09	5.24	0.77	-2.85069	-2.24152	0.00011777	0.0107354	PREDICTED: protein phosphatase PTC7 homolog isoform X2 [Esox lucius]
TR84692_c0_g1	58.83	1.54	0	-7.34033	0.335967	0.000117812	0.0107354	vitellogenin B1 [Cirrhinus molitorella]
TR53759_c0_g1	0	7.5	0	-7.31465	0.361316	0.000117812	0.0107354	-
TR89075_c0_g1	0.04	1.52	0	-7.31441	0.361457	0.000117812	0.0107354	-
TR93899_c4_g37	4.13	29.91	0	-7.31341	0.362023	0.000117812	0.0107354	-
TR22849_c0_g1	2.45	6.53	0	-7.31192	0.36287	0.000117812	0.0107354	-
TR73003_c7_g6	2.56	5.43	1.05	-2.70916	-2.81475	0.000118153	0.0107591	PREDICTED: uncharacterized protein si:ch73-7i4.2 [Danio rerio]
TR107343_c0_g1	0.63	0.29	4.48	2.63225	-0.262852	0.00012036	0.0109526	PREDICTED: uncharacterized protein LOC102569560 [Alligator mississippiensis]
TR84621_c1_g1	33.91	18.36	5.19	-2.5958	-3.81903	0.00012202	0.0110961	-
TR81362_c0_g2	2.56	3.08	0.13	-4.55827	-0.0656029	0.000122347	0.0111183	-
TR77324_c0_g1	2.28	4.07	0.55	-2.80521	-2.35583	0.000123732	0.0112364	PREDICTED: peroxisome proliferator-activated receptor gamma coactivator-related protein 1 [Danio rerio]
TR37647_c4_g1	13.22	43.71	6.06	-2.50587	-6.50101	0.00012401	0.0112395	natural resistance-associated macrophage protein [Megalobrama amblycephala]
TR111819_c0_g1	0.47	0.27	3.14	2.78768	0.112812	0.000124131	0.0112395	PREDICTED: uncharacterized protein LOC102078155 [Oreochromis niloticus]
TR11803_c0_g1	0.21	0.12	1.38	2.78768	0.112812	0.000124131	0.0112395	PREDICTED: NFX1-type zinc finger-containing protein 1 [Danio rerio]
TR44974_c2_g2	0	11.58	47.33	2.78433	0.111892	0.000124131	0.0112395	MHC class II beta antigen [Megalobrama amblycephala]
TR11748_c2_g7	6.47	0.9	0.6	-2.87919	-1.7828	0.000124187	0.0112395	-
TR19865_c53_g24	23.23	11.82	2.69	-2.95318	-1.59779	0.000124834	0.0112828	-
TR19865_c53_g1	23.76	11.12	2.68	-2.95293	-1.5976	0.000124834	0.0112828	-
TR11748_c2_g15	0	3.33	10.64	2.29821	-1.47005	0.000126267	0.0114046	PREDICTED: NACHT, LRR and PYD domains-containing protein 3 isoform X3 [Danio rerio]
TR70449_c0_g1	0.12	0.3	2.12	3.01916	0.511247	0.000127855	0.0115402	-
TR100726_c0_g1	3.8	33.68	3.92	-2.53405	-4.81291	0.000128421	0.0115835	PREDICTED: phosphomannomutase 1 [Astyanax mexicanus]
TR44973_c0_g1	0.25	0.25	3.3	3.37702	0.916346	0.000129715	0.0116844	-
TR44447_c0_g2	0.04	0.11	0.99	3.3764	0.916181	0.000129715	0.0116844	PREDICTED: epidermal growth factor receptor kinase substrate 8-like protein 1 isoform X2 [Danio rerio]
TR87791_c3_g12	0.47	0.12	1.74	2.29871	-1.23382	0.000129829	0.0116866	unnamed protein product [Oncorhynchus mykiss]
TR86133_c1_g3	0.76	0.47	3.67	2.74077	0.0346078	0.000129914	0.0116866	PREDICTED: uncharacterized protein LOC101882899 isoform X1 [Danio rerio]
TR5390_c0_g1	0.95	0.18	4.05	2.55865	-0.437561	0.000130478	0.0117294	-
TR101479_c0_g3	21.23	158.88	19.35	-2.49386	-6.61849	0.000130987	0.0117584	L-threonine 3-dehydrogenase, mitochondrial [Danio rerio]
TR58784_c0_g3	15.49	71.56	5.59	-3.17377	-1.10025	0.000131049	0.0117584	-
TR75773_c0_g1	0.23	0	2.42	3.9912	1.22779	0.00013114	0.0117584	uncharacterized protein C15orf43 homolog [Danio rerio]
TR82160_c7_g7	44.12	50.66	9.62	-2.64766	-3.03375	0.000131153	0.0117584	-
TR103217_c7_g3	0.33	0.98	3.86	2.15449	-2.55937	0.000131943	0.0118213	PREDICTED: uncharacterized protein LOC105940579 [Maylandia zebra]
TR16093_c5_g1	36.57	38.79	7.73	-2.55143	-4.07378	0.000134775	0.0120669	interleukin-6 receptor subunit alpha [Danio rerio]
TR43940_c0_g1	0.33	0.44	2.59	2.49088	-0.527083	0.000135978	0.0121665	sestrin-3 [Danio rerio]
TR23_c0_g1	0.56	3.34	0.22	-3.40799	-0.770623	0.000136694	0.0122224	-
TR57152_c31_g112	38.98	75.95	0	-7.31118	0.363294	0.000137781	0.0122784	-
TR77392_c3_g11	2.66	2.67	0	-7.30969	0.364142	0.000137781	0.0122784	-
TR84245_c1_g1	8.35	7.1	0	-7.30919	0.364425	0.000137781	0.0122784	-
TR58042_c0_g1	4.48	0	0	-7.30472	0.366967	0.000137781	0.0122784	major histocompatibility complex class II integral membrane alpha chain precursor [Danio rerio]
TR109527_c2_g2	0	1.91	0	-7.27832	0.392944	0.000137781	0.0122784	-
TR86570_c0_g1	0.04	0.07	0.5	2.93225	0.40911	0.000137932	0.0122837	PREDICTED: zinc finger and BTB domain-containing protein 7A isoform X2 [Danio rerio]
TR52396_c0_g1	0.04	2.16	0.05	-4.53665	-0.0451504	0.000138301	0.0123083	PREDICTED: nebulette isoform X4 [Esox lucius]
TR13340_c7_g3	0.33	9.75	0.82	-2.88473	-2.00067	0.000138503	0.0123181	PREDICTED: Krueppel-like factor 12 isoform X1 [Danio rerio]
TR58317_c0_g1	5	37.47	4.19	-2.60917	-3.22918	0.000139533	0.0124015	-
TR82033_c1_g1	0.94	0.67	4.31	2.14895	-2.42443	0.000140556	0.012484	complement C3 [Ctenopharyngodon idella]
TR24424_c3_g9	4.1	2.78	17.51	2.10301	-3.15122	0.000144587	0.0125796	uncharacterized protein LOC100327252 precursor [Danio rerio]
TR79524_c0_g3	7.66	8.84	1.56	-2.66483	-2.82398	0.000144924	0.0125796	uncharacterized protein LOC393586 [Danio rerio]
TR109597_c0_g2	0	0	2.08	6.51899	1.78604	0.000145307	0.0125796	-
TR43343_c0_g1	0	0	1.22	6.51899	1.78604	0.000145307	0.0125796	PREDICTED: C2 calcium-dependent domain-containing protein 4C-like [Clupea harengus]
TR61670_c0_g1	0	0	7.74	6.51899	1.78604	0.000145307	0.0125796	PREDICTED: complement C1q tumor necrosis factor-related protein 3-like [Xiphophorus maculatus]
TR2761_c0_g1	0	0	1.56	6.51899	1.78604	0.000145307	0.0125796	PREDICTED: verrucotoxin subunit beta-like [Danio rerio]
TR50912_c0_g1	0	0	2.14	6.51899	1.78604	0.000145307	0.0125796	chemokine (C-C motif) ligand 35, duplicate 2 precursor [Danio rerio]
TR86001_c2_g11	0	0	3.88	6.51899	1.78604	0.000145307	0.0125796	-
TR48532_c0_g1	0	0	4.1	6.51899	1.78604	0.000145307	0.0125796	-
TR67695_c0_g1	0	0	0.76	6.51899	1.78604	0.000145307	0.0125796	PREDICTED: uncharacterized protein LOC101885670 [Danio rerio]
TR80467_c22_g62	0	0	112.03	6.51899	1.78604	0.000145307	0.0125796	immunoglobulin V-set domain, partial [Carassius auratus]
TR105674_c0_g1	0	0	1.53	6.51899	1.78604	0.000145307	0.0125796	PREDICTED: calpain-1 catalytic subunit-like isoform X1 [Danio rerio]
TR35042_c0_g1	0	0	1.3	6.51899	1.78604	0.000145307	0.0125796	PREDICTED: uncharacterized protein LOC105940717, partial [Maylandia zebra]
TR39784_c8_g6	0	0	15.6	6.51899	1.78604	0.000145307	0.0125796	-
TR84284_c0_g2	0	0	2.79	6.51899	1.78604	0.000145307	0.0125796	-
TR28060_c0_g1	0	0	14.59	6.51899	1.78604	0.000145307	0.0125796	-
TR10146_c0_g1	0	0	5.08	6.51899	1.78604	0.000145307	0.0125796	apolipoprotein-A-I-2 [Hemibarbus mylodon]
TR100256_c2_g1	0	0	8.28	6.51899	1.78604	0.000145307	0.0125796	-
TR44116_c0_g2	0	0	5.5	6.51899	1.78604	0.000145307	0.0125796	-
TR44163_c0_g2	0	0	1.34	6.51899	1.78604	0.000145307	0.0125796	PREDICTED: uncharacterized protein LOC101882990 [Danio rerio]
TR35409_c0_g1	0	0	1	6.51899	1.78604	0.000145307	0.0125796	ZAR1-like protein [Danio rerio]
TR66236_c0_g1	0	0	0.85	6.51899	1.78604	0.000145307	0.0125796	zona pellucida glycoprotein 3 [Schizothorax prenanti]
TR26863_c0_g1	0	0	2.12	6.51899	1.78604	0.000145307	0.0125796	PREDICTED: uncharacterized protein K02A2.6-like [Xenopus (Silurana) tropicalis]
TR44475_c0_g1	0	0	1.16	6.51899	1.78604	0.000145307	0.0125796	uncharacterized protein LOC368669 [Danio rerio]
TR69511_c0_g1	0	0	1.82	6.51899	1.78604	0.000145307	0.0125796	PREDICTED: slow myosin heavy chain 1 isoform X1 [Danio rerio]
TR86234_c0_g4	0	0	4.16	6.51899	1.78604	0.000145307	0.0125796	-
TR13066_c0_g1	0	0	9.98	6.51899	1.78604	0.000145307	0.0125796	uncharacterized protein LOC799147 precursor [Danio rerio]
TR82414_c1_g1	0	0	0.66	6.51899	1.78604	0.000145307	0.0125796	LOC798996 protein [Danio rerio]
TR105874_c0_g1	0	0	1.66	6.51899	1.78604	0.000145307	0.0125796	PREDICTED: zinc finger BED domain-containing protein 5-like, partial [Notothenia coriiceps]
TR36402_c0_g8	0	0	5.41	6.51899	1.78604	0.000145307	0.0125796	ZP2 [Cyprinus carpio]
TR43369_c0_g1	0	0	2.41	6.51899	1.78604	0.000145307	0.0125796	Zgc:65987 protein [Danio rerio]
TR94334_c0_g1	0	0	1.5	6.51899	1.78604	0.000145307	0.0125796	nucleoplasmin-2 [Danio rerio]
TR29921_c0_g2	0	0	4.56	6.51899	1.78604	0.000145307	0.0125796	-
TR103442_c0_g1	0	0	4.49	6.51899	1.78604	0.000145307	0.0125796	-
TR89444_c0_g2	0	0	0.64	6.51899	1.78604	0.000145307	0.0125796	unnamed protein product [Oncorhynchus mykiss]
TR86226_c0_g1	0	0	3.98	6.51899	1.78604	0.000145307	0.0125796	-
TR80748_c1_g1	0	0	1.75	6.51899	1.78604	0.000145307	0.0125796	-
TR35925_c0_g1	0	0	1.82	6.51899	1.78604	0.000145307	0.0125796	-
TR60533_c0_g1	0	0	1.49	6.51899	1.78604	0.000145307	0.0125796	-
TR41330_c4_g9	0.14	0.27	1.82	2.85977	0.313569	0.000146562	0.0126704	uncharacterized protein LOC553735 [Danio rerio]
TR40193_c0_g6	2.15	0	2.97	2.3697	-0.777743	0.000146594	0.0126704	PREDICTED: uncharacterized protein LOC572443 [Danio rerio]
TR40926_c0_g2	6.89	14.27	1.9	-2.74253	-2.43921	0.000146641	0.0126704	-
TR32110_c0_g1	27.32	28.04	5.79	-2.52351	-4.38684	0.000147808	0.012763	acetyl-CoA carboxylase alpha [Ctenopharyngodon idella]
TR76061_c1_g1	1.09	12.75	1.48	-2.64374	-2.8988	0.000147982	0.0127698	PREDICTED: serine/threonine-protein kinase 40 [Notothenia coriiceps]
TR2596_c1_g2	0.3	0	1.95	3.20441	0.783059	0.000148658	0.0128115	-
TR24150_c0_g1	0.25	0.06	1.78	3.20382	0.782899	0.000148658	0.0128115	-
TR52884_c0_g2	16.94	147.48	17.48	-2.50469	-4.97639	0.000148762	0.0128123	PREDICTED: low-density lipoprotein receptor isoform X2 [Danio rerio]
TR95591_c88_g57	1123.37	116.51	45.22	-3.89522	-0.316952	0.000149379	0.0128571	complement C3 [Ctenopharyngodon idella]
TR11122_c0_g1	0.06	0	1	4.55905	1.48021	0.000153549	0.013165	PREDICTED: uncharacterized protein LOC563681 [Danio rerio]
TR104253_c0_g2	0	0.06	1.07	4.55834	1.48003	0.000153549	0.013165	PREDICTED: uncharacterized protein LOC100331508 isoform X2 [Danio rerio]
TR58832_c0_g1	0	0.3	5.16	4.55834	1.48003	0.000153549	0.013165	PREDICTED: uncharacterized protein LOC100535525, partial [Danio rerio]
TR107301_c0_g2	0	0.05	0.89	4.55834	1.48003	0.000153549	0.013165	PREDICTED: uncharacterized protein si:dkey-85k15.4 [Danio rerio]
TR45438_c0_g2	0	1.26	21.35	4.55834	1.48003	0.000153549	0.013165	alpha-2-macroglobulin-2 [Cyprinus carpio]
TR32288_c8_g10	0	0.47	8.12	4.55834	1.48003	0.000153549	0.013165	PREDICTED: tripartite motif-containing protein 16 [Danio rerio]
TR24194_c0_g1	1.05	0	4	2.55436	-0.3619	0.000153814	0.0131793	PREDICTED: NADPH oxidase 5 [Danio rerio]
TR29189_c5_g3	5.58	1.04	0.41	-3.25013	-0.926216	0.000154329	0.013215	abhydrolase domain-containing protein 3 [Danio rerio]
TR59660_c1_g1	0.63	0.62	3.65	2.17336	-2.06309	0.000155922	0.0133429	PREDICTED: uncharacterized protein LOC103908834 [Danio rerio]
TR96704_c0_g6	4.5	11.57	23.81	2.09243	-3.1336	0.000158076	0.0135141	PREDICTED: uncharacterized protein LOC101884151 [Danio rerio]
TR25561_c0_g1	5.62	3.07	0.79	-2.70214	-2.53083	0.000158126	0.0135141	PREDICTED: ankyrin repeat domain-containing protein 55 isoform X2 [Danio rerio]
TR85461_c0_g1	21.54	22.23	107.55	2.0277	-6.82197	0.000159238	0.0136004	calreticulin [Lates calcarifer]
TR104266_c0_g1	2.41	3.54	0.34	-3.37282	-0.739684	0.000159934	0.0136512	-
TR102800_c0_g1	0.44	0.1	2.24	2.74924	0.140327	0.000160298	0.0136647	type I keratin E7-like [Danio rerio]
TR6400_c1_g3	1.43	0.82	9.26	2.74828	0.140062	0.000160298	0.0136647	tapasin [Ctenopharyngodon idella]
TR70423_c5_g2	24.65	0	0	-7.26847	0.398507	0.000161536	0.0137003	-
TR106477_c0_g2	74.98	0	0	-7.26847	0.398507	0.000161536	0.0137003	vitellogenin B1 [Cirrhinus molitorella]
TR77650_c0_g1	2.26	0	0	-7.26847	0.398507	0.000161536	0.0137003	-
TR8885_c0_g1	1.55	0	0	-7.26847	0.398507	0.000161536	0.0137003	uncharacterized protein LOC335392 [Danio rerio]
TR37257_c3_g5	5.73	0	0	-7.26847	0.398507	0.000161536	0.0137003	-
TR54793_c1_g1	0	3.15	0	-7.24104	0.425282	0.000161536	0.0137003	-
TR72145_c0_g1	0	4.31	0	-7.24104	0.425282	0.000161536	0.0137003	-
TR45828_c11_g46	0.55	1.77	0	-7.23874	0.426579	0.000161536	0.0137003	-
TR35745_c0_g1	0.26	0	1.35	3.07295	0.660739	0.000164175	0.0139153	PREDICTED: zona pellucida sperm-binding protein 3-like [Clupea harengus]
TR75848_c5_g33	25.11	22.24	154.94	2.24321	-1.36557	0.000165205	0.0139937	PREDICTED: deleted in malignant brain tumors 1 protein-like isoform X2 [Danio rerio]
TR100726_c0_g2	2.87	45.4	5.27	-2.4711	-5.18265	0.000165623	0.0140202	PREDICTED: phosphomannomutase 1 [Astyanax mexicanus]
TR54973_c6_g2	1.63	5.3	21.65	2.41962	-0.659137	0.000166743	0.0141061	-
TR68112_c1_g1	2.17	1.23	9.66	2.23376	-1.4495	0.000167057	0.0141068	-
TR43610_c0_g1	0.27	0	2.16	3.6211	1.06389	0.000167175	0.0141068	-
TR54216_c0_g1	0.23	0.11	2.7	3.62046	1.06372	0.000167175	0.0141068	-
TR100445_c0_g1	0.22	0.24	4.78	3.61981	1.06355	0.000167175	0.0141068	PREDICTED: uncharacterized protein si:ch211-281l24.3 isoform X2 [Danio rerio]
TR45678_c3_g1	2.66	5.97	19.78	2.06789	-3.45884	0.000167977	0.0141655	-
TR70177_c0_g1	0.55	4.69	0.46	-2.76218	-2.24032	0.000168575	0.014207	PREDICTED: wee1-like protein kinase [Clupea harengus]
TR8332_c0_g4	0.33	0.18	1.95	2.6292	-0.0869363	0.0001745	0.0146878	-
TR46533_c0_g1	0.04	0.23	1.03	2.62614	-0.0877941	0.0001745	0.0146878	PREDICTED: caspase recruitment domain-containing protein 11-like [Danio rerio]
TR72817_c0_g1	5.26	12.2	1.81	-2.53778	-3.36308	0.0001794	0.0150908	PREDICTED: protein Tob2 [Danio rerio]
TR107730_c0_g1	0.27	2	0.11	-3.55001	-0.522469	0.00018017	0.0151364	PREDICTED: equilibrative nucleoside transporter 4 isoform X1 [Danio rerio]
TR92456_c0_g1	1.22	3.93	0.26	-3.54861	-0.521542	0.00018017	0.0151364	-
TR69979_c0_g1	11.52	62.64	8.29	-2.43723	-6.32711	0.000180387	0.0151451	MAP kinase interacting serine/threonine kinase 2b [Danio rerio]
TR63277_c5_g2	3.79	17.47	2.24	-2.53026	-3.66191	0.000180901	0.0151788	Rev-erbgamma-A [Danio rerio]
TR57055_c0_g1	0.84	0.12	3.47	2.57225	-0.2202	0.000181053	0.0151819	novel zinc finger protein [Danio rerio]
TR19295_c0_g2	3.12	1.86	12.44	2.05077	-3.65179	0.000181718	0.0152278	PREDICTED: uncharacterized protein LOC102083088 [Oreochromis niloticus]
TR101479_c0_g29	6.57	26.95	3.26	-2.62647	-2.73905	0.000181828	0.0152278	-
TR10928_c13_g5	17.94	8.66	2.74	-2.55628	-3.44086	0.000182204	0.0152497	-
TR102323_c0_g2	0.57	4.02	0.39	-2.82933	-1.95031	0.000183367	0.0153374	-
TR34812_c0_g1	0.37	0.08	1.61	2.54709	-0.282769	0.000183699	0.0153556	pol-like protein [Takifugu rubripes]
TR54493_c0_g2	0.59	0.49	0.04	-3.85515	-0.280269	0.000184122	0.0153814	Retrovirus polyprotein [Dicentrarchus labrax]
TR8305_c0_g3	1.82	3.34	0.46	-2.75961	-2.15826	0.000185521	0.0154885	-
TR99725_c0_g1	0.04	0.29	1.09	2.51961	-0.344082	0.000186004	0.0155191	PREDICTED: tetratricopeptide repeat protein 12, partial [Notothenia coriiceps]
TR70272_c0_g1	3.89	3.67	20.5	2.16936	-1.8383	0.000187043	0.015596	PREDICTED: UBA-like domain-containing protein 2 [Esox lucius]
TR54651_c0_g1	6.93	0.6	0	-7.23206	0.430324	0.000189875	0.0157535	PREDICTED: uncharacterized protein LOC105355747 [Oryzias latipes]
TR61091_c0_g2	22.63	0	0	-7.23129	0.430756	0.000189875	0.0157535	PREDICTED: uncharacterized protein LOC101883013 [Danio rerio]
TR106965_c2_g2	0	4.36	0	-7.20278	0.458365	0.000189875	0.0157535	-
TR75304_c6_g6	0	4.37	0	-7.20278	0.458365	0.000189875	0.0157535	-
TR56835_c0_g13	0	14.54	0	-7.20278	0.458365	0.000189875	0.0157535	PREDICTED: tripartite motif-containing protein 16-like isoform X2 [Danio rerio]
TR62778_c0_g1	0.06	2.26	0	-7.20252	0.45851	0.000189875	0.0157535	-
TR53023_c0_g1	0.1	1.83	0	-7.20226	0.458656	0.000189875	0.0157535	cystathionine-beta-synthase b [Danio rerio]
TR2497_c0_g1	0.09	0.73	0	-7.20174	0.458947	0.000189875	0.0157535	PREDICTED: synaptic vesicular amine transporter isoform X1 [Danio rerio]
TR40703_c0_g1	2	3.47	0.51	-2.69227	-2.39343	0.000190442	0.0157908	large neutral amino acids transporter small subunit 3 [Danio rerio]
TR13694_c0_g3	5.77	12.09	1.37	-2.91034	-1.41364	0.000191118	0.0158369	PREDICTED: gastrula zinc finger protein XlCGF8.2DB-like [Danio rerio]
TR54973_c4_g42	2.62	21.42	59.06	2.02143	-4.57978	0.00019342	0.0160098	-
TR22583_c0_g2	0.97	8	0.9	-2.59261	-2.85219	0.000193444	0.0160098	PREDICTED: cAMP-responsive element modulator isoform X1 [Danio rerio]
TR35438_c0_g27	1.58	2.64	0.36	-2.79457	-2.01523	0.000194945	0.016124	Cbp/p300-interacting transactivator 3b [Ctenopharyngodon idella]
TR77441_c0_g1	1.09	0.71	5.94	2.38856	-0.688907	0.000195803	0.0161749	PREDICTED: uncharacterized protein LOC558139 isoform X4 [Danio rerio]
TR19619_c5_g2	8.36	4.14	45.21	2.38856	-0.688907	0.000195803	0.0161749	-
TR68006_c7_g26	10.33	0.63	0.52	-3.52119	-0.49901	0.00019738	0.0162951	-
TR67723_c2_g1	0.77	14.17	1.7	-2.50224	-3.73313	0.000198643	0.0163893	Solute carrier family 7 (cationic amino acid transporter, y+ system), member 3 [Danio rerio]
TR32168_c9_g3	0.18	8.73	0.23	-4.42603	0.052428	0.000201596	0.0166226	-
TR88021_c0_g1	0.94	2.72	0.21	-3.32528	-0.696703	0.000203332	0.0167554	PREDICTED: shootin-1-like isoform X4 [Haplochromis burtoni]
TR61401_c1_g3	1.82	4.46	0.62	-2.61222	-2.67476	0.000203818	0.0167852	PREDICTED: transcription factor Maf-like isoform X2 [Clupea harengus]
TR102323_c0_g5	1.08	3.45	0.39	-2.80695	-1.93013	0.000204114	0.0167991	-
TR105863_c2_g1	0	6.19	0.25	-3.83871	-0.264113	0.000204746	0.0168304	-
TR9377_c0_g16	691.69	0	26.76	-3.82739	-0.256925	0.000204746	0.0168304	complement C3 [Ctenopharyngodon idella]
TR14963_c0_g3	1.59	1.34	11.67	2.7073	0.167698	0.00020757	0.017052	uncharacterized protein LOC322393 precursor [Danio rerio]
TR42577_c0_g1	1.26	0.1	5.26	2.62914	0.0102425	0.000215568	0.0176982	-
TR65526_c0_g1	0.04	2.92	0.15	-3.51287	-0.489045	0.000216409	0.0177384	PREDICTED: uncharacterized protein LOC102077433 [Oreochromis niloticus]
TR31909_c0_g2	1.86	0.47	0.12	-3.50367	-0.482987	0.000216409	0.0177384	progestin and adipoQ receptor family member VII, a [Danio rerio]
TR229_c0_g1	1.4	0	7.77	3.14062	0.826503	0.000217021	0.0177384	PREDICTED: uncharacterized protein LOC100334801 isoform X2 [Danio rerio]
TR87097_c0_g2	0.29	0.07	2.01	3.14003	0.826341	0.000217021	0.0177384	-
TR107755_c4_g1	0	0.31	1.66	3.13766	0.825694	0.000217021	0.0177384	-
TR33004_c1_g1	0.12	0	1.17	3.90438	1.28712	0.000217221	0.0177384	-
TR58615_c1_g1	0.07	0	0.72	3.90438	1.28712	0.000217221	0.0177384	MHC class II beta antigen [Ctenopharyngodon idella]
TR31485_c0_g1	0	0.27	2.7	3.90303	1.28676	0.000217221	0.0177384	-
TR102323_c0_g21	1.26	4.25	0.41	-2.99197	-1.14472	0.000217256	0.0177384	-
TR83503_c0_g1	5.3	0.82	16.43	2.15759	-1.73612	0.000217387	0.0177384	PREDICTED: myeloma-overexpressed gene 2 protein homolog [Takifugu rubripes]
TR53128_c0_g1	14.84	4.92	1.17	-3.30245	-0.677584	0.000220548	0.0179854	-
TR25553_c2_g11	1.37	3.51	0.28	-3.16987	-0.852761	0.000220973	0.018009	PREDICTED: myocardin-like isoform X7 [Astyanax mexicanus]
TR80467_c18_g5	38.62	12.71	5.4	-2.50866	-3.4839	0.000222702	0.0181051	-
TR77082_c4_g1	3.94	3.5	0.6	-2.87719	-1.38416	0.000222988	0.0181051	-
TR5746_c0_g1	6.45	4.98	0	-7.1973	0.46142	0.000223782	0.0181051	PREDICTED: fibronectin isoform X1 [Danio rerio]
TR32002_c0_g4	1.94	0.54	0	-7.19521	0.462583	0.000223782	0.0181051	PREDICTED: piggyBac transposable element-derived protein 4-like isoform X2 [Danio rerio]
TR29180_c10_g5	151.46	19.25	0	-7.19416	0.463165	0.000223782	0.0181051	uncharacterized protein LOC559705 [Danio rerio]
TR54110_c0_g1	0	14.63	0	-7.16348	0.492226	0.000223782	0.0181051	PREDICTED: C-C motif chemokine 2-like [Danio rerio]
TR48312_c0_g3	0	3.78	0	-7.16348	0.492226	0.000223782	0.0181051	-
TR75304_c6_g8	0	4.26	0	-7.16348	0.492226	0.000223782	0.0181051	-
TR110849_c0_g1	0	0.92	0	-7.16348	0.492226	0.000223782	0.0181051	PREDICTED: uncharacterized protein si:dkey-103k4.2 [Danio rerio]
TR75304_c6_g7	0	4.26	0	-7.16348	0.492226	0.000223782	0.0181051	-
TR19116_c2_g2	4.98	32.08	0	-7.16215	0.492961	0.000223782	0.0181051	-
TR19706_c0_g1	0.71	1.26	0	-7.16003	0.494136	0.000223782	0.0181051	-
TR19475_c0_g1	3.26	10.23	32.92	2.01343	-3.98577	0.000223914	0.0181051	cysteine and glycine-rich protein 1 [Danio rerio]
TR70660_c0_g2	5.48	2.56	22.46	2.25649	-1.01759	0.000226401	0.018295	PREDICTED: uncharacterized protein LOC101813554, partial [Ficedula albicollis]
TR77472_c0_g1	0.5	0.2	2.27	2.41522	-0.473352	0.00022733	0.018359	IFN-regulatory factory 7 [Ctenopharyngodon idella]
TR37881_c0_g1	0.89	1.34	0.06	-4.42199	0.0548576	0.000229301	0.0184735	-
TR48793_c0_g3	0	1.37	0.04	-4.39722	0.0777641	0.000229301	0.0184735	PREDICTED: uncharacterized protein LOC106097467, partial [Oreochromis niloticus]
TR27035_c1_g13	0	3.6	6.68	-4.39722	0.0777641	0.000229301	0.0184735	ORF2-encoded protein [Danio rerio]
TR88682_c0_g1	0.03	1.67	0.04	-4.397	0.0778931	0.000229301	0.0184735	unnamed protein product, partial [Tetraodon nigroviridis]
TR62178_c1_g1	9.9	1.52	0.99	-2.49256	-3.29105	0.000232373	0.0187097	PREDICTED: uncharacterized protein LOC105940644 [Maylandia zebra]
TR11696_c23_g5	3437.17	481.39	451.05	-2.38142	-7.11152	0.000232517	0.01871	-
TR31339_c0_g1	41.15	20.78	5.03	-2.86503	-1.3735	0.000234871	0.018888	uncharacterized protein LOC796447 precursor [Danio rerio]
TR78117_c0_g1	1.28	3.37	0.69	-2.78652	-1.57762	0.000236262	0.0189884	period 1 [Danio rerio]
TR103206_c0_g1	0.18	2.01	0.11	-3.49249	-0.471085	0.000237469	0.0190739	PREDICTED: grainyhead-like protein 1 homolog isoform X1 [Danio rerio]
TR41330_c4_g10	1.48	2.53	9.99	2.04282	-3.00749	0.000238255	0.0191256	uncharacterized protein LOC553735 [Danio rerio]
TR19865_c53_g47	29.68	16.26	4.07	-2.7508	-1.97591	0.000239625	0.019224	-
TR19662_c20_g13	149.25	31.52	437.91	2.01594	-3.50927	0.000244456	0.0195998	PREDICTED: complement factor H-related protein 1-like isoform X2 [Danio rerio]
TR81362_c0_g1	1.82	1.81	0.79	-2.97795	-1.13243	0.000245333	0.0196583	PREDICTED: acetylcholine receptor subunit gamma isoform X1 [Danio rerio]
TR107663_c2_g1	1.3	0.53	8.53	2.91437	0.584522	0.000245602	0.0196681	-
TR12983_c0_g1	2.19	1.14	8.64	2.18509	-1.32582	0.000246383	0.0197187	complement C3 [Ctenopharyngodon idella]
TR5130_c0_g2	8.14	2.01	0.72	-3.04865	-0.989102	0.000250814	0.0200614	uncharacterized protein LOC561161 precursor [Danio rerio]
TR29931_c0_g2	23.86	29.47	5.75	-2.47884	-3.51139	0.00025122	0.0200818	uncharacterized protein LOC641325 precursor [Danio rerio]
TR112002_c0_g1	19.24	21.77	4.49	-2.45863	-3.67006	0.000253598	0.0202598	-
TR3966_c0_g1	138.82	234.06	42.26	-2.36361	-7.28093	0.000254163	0.0202691	liver-expressed antimicrobial peptide 2B [Cyprinus carpio]
TR1933_c1_g1	1.99	0.48	6.99	2.22998	-1.07723	0.00025417	0.0202691	-
TR111381_c25_g36	388.28	177.52	1523.99	2.22892	-1.07756	0.00025417	0.0202691	PREDICTED: tripartite motif-containing protein 16 isoform X2 [Danio rerio]
TR53418_c6_g12	7.2	2.38	46.58	2.83419	0.477163	0.000254683	0.0202857	PREDICTED: uncharacterized protein LOC100007732 isoform X2 [Danio rerio]
TR34205_c1_g6	0	0.5	2.12	2.83154	0.476427	0.000254683	0.0202857	-
TR53240_c0_g1	2.49	18.36	1.26	-3.27581	-0.652173	0.000259976	0.0206827	-
TR21870_c0_g4	4.21	12.52	1.01	-3.27422	-0.6511	0.000259976	0.0206827	-
TR3658_c0_g1	1.12	1.4	0.13	-3.46842	-0.450678	0.000260796	0.0207173	unnamed protein product [Oncorhynchus mykiss]
TR83328_c0_g5	4.84	1.41	0.12	-4.38988	0.0821496	0.000261244	0.0207173	-
TR23418_c7_g29	0	132.9	3.3	-4.36759	0.103687	0.000261244	0.0207173	-
TR69459_c0_g1	0.23	0.11	1.45	2.76856	0.377353	0.000261342	0.0207173	RecName: Full=Apelin receptor A; AltName: Full=Angiotensin II receptor-like 1a; AltName: Full=Angiotensin receptor-like 1a; AltName: Full=G-protein coupled receptor APJ A
TR41330_c4_g6	0.23	0.18	1.75	2.76805	0.37721	0.000261342	0.0207173	PREDICTED: uncharacterized protein LOC564237 [Danio rerio]
TR30911_c0_g3	1.85	2.37	17.56	2.76754	0.377067	0.000261342	0.0207173	PREDICTED: alpha-2-macroglobulin-like [Danio rerio]
TR104921_c0_g3	1015.6	54.07	124.44	-2.36568	-6.4468	0.000262304	0.0207313	PREDICTED: tripartite motif-containing protein 16 isoform X2 [Danio rerio]
TR29875_c0_g2	5.45	9.49	44.73	2.32068	-0.749811	0.000263387	0.0207313	PREDICTED: LOW QUALITY PROTEIN: 40S ribosomal protein S9, partial [Corvus brachyrhynchos]
TR10383_c0_g1	0.18	0	1.36	3.54361	1.11677	0.000263868	0.0207313	-
TR38111_c0_g8	1.52	0.78	17.24	3.54296	1.1166	0.000263868	0.0207313	PREDICTED: alpha-2-macroglobulin-like [Danio rerio]
TR105125_c0_g1	0.25	0.12	2.81	3.54296	1.1166	0.000263868	0.0207313	PREDICTED: pyruvate kinase PKM-like isoform X1 [Astyanax mexicanus]
TR67524_c0_g7	0.74	0.37	8.37	3.54296	1.1166	0.000263868	0.0207313	-
TR2601_c3_g2	1.78	1.59	0	-7.15843	0.495018	0.000264469	0.0207313	PREDICTED: cytochrome P450 2M1-like [Astyanax mexicanus]
TR97401_c0_g1	5.5	1.58	0	-7.15604	0.49634	0.000264469	0.0207313	protein phosphatase 1, regulatory (inhibitor) subunit 1B isoform 2 [Danio rerio]
TR27874_c11_g27	471.53	118.21	0	-7.15577	0.496486	0.000264469	0.0207313	PREDICTED: complement C1q-like protein 4 [Oreochromis niloticus]
TR7287_c0_g1	6.39	0.18	0	-7.15418	0.497368	0.000264469	0.0207313	-
TR18334_c0_g3	47.89	0	0	-7.15391	0.497514	0.000264469	0.0207313	vitellogenin B1 [Cyprinus carpio]
TR75304_c6_g1	0	4.14	0	-7.12308	0.526904	0.000264469	0.0207313	-
TR88736_c2_g14	0	11.9	0	-7.12308	0.526904	0.000264469	0.0207313	-
TR74486_c0_g1	0	124.35	0	-7.12308	0.526904	0.000264469	0.0207313	-
TR29843_c0_g1	0	1.07	0	-7.12308	0.526904	0.000264469	0.0207313	PREDICTED: uncharacterized protein LOC103911503 [Danio rerio]
TR26690_c1_g2	0	27.8	0	-7.12308	0.526904	0.000264469	0.0207313	PREDICTED: complement factor H like 3 isoform X4 [Danio rerio]
TR81439_c16_g15	0	58.25	0	-7.12308	0.526904	0.000264469	0.0207313	-
TR59320_c2_g2	13.2	83.06	0	-7.12173	0.527646	0.000264469	0.0207313	complement C4-2 [Cyprinus carpio]
TR38017_c0_g1	0.29	0.63	0	-7.1201	0.528536	0.000264469	0.0207313	PREDICTED: seizure protein 6 homolog isoform X2 [Danio rerio]
TR68535_c10_g8	2.71	2.52	16.03	2.34045	-0.657975	0.000265814	0.0208244	-
TR81439_c16_g19	0.63	0.06	2.6	2.71447	0.284261	0.000266146	0.0208382	CFH protein, partial [Danio rerio]
TR18650_c1_g3	0.93	1.44	5.6	2.04272	-2.59458	0.000266997	0.0208819	PREDICTED: DENN domain-containing protein 1B isoform X2 [Danio rerio]
TR82627_c2_g1	1.97	0.81	8.62	2.35227	-0.609531	0.000267016	0.0208819	-
TR10713_c3_g3	3.24	0	10.11	2.36565	-0.559217	0.000268199	0.0209498	-
TR79796_c0_g1	3.39	4.63	0.58	-3.02599	-0.967917	0.000268245	0.0209498	interferon-related developmental regulator 1 [Danio rerio]
TR76646_c1_g2	4.29	1.7	14.64	1.99889	-3.59234	0.000268356	0.0209498	pyridine nucleotide-disulfide oxidoreductase domain-containing protein 2 [Danio rerio]
TR7120_c0_g2	3.25	1.96	12.85	2.03418	-2.88364	0.000269754	0.0210466	PREDICTED: reticulon-1 isoform X1 [Danio rerio]
TR90243_c0_g1	1.94	5.85	0.48	-2.75951	-1.55326	0.000271077	0.0211375	-
TR50968_c0_g1	0.17	0.21	1.25	2.42842	-0.4193	0.000271478	0.0211564	unnamed protein product [Oncorhynchus mykiss]
TR2474_c3_g4	5.51	17.88	2.59	-2.60687	-2.38111	0.000271753	0.0211655	-
TR24980_c0_g1	16.09	5.71	50.12	1.98404	-3.99554	0.000272181	0.0211865	-
TR9091_c8_g1	0.12	0	1.99	4.45308	1.55106	0.000274706	0.0212344	PREDICTED: RNA-directed DNA polymerase from mobile element jockey-like [Oreochromis niloticus]
TR54461_c0_g3	0.61	0	10.02	4.45308	1.55106	0.000274706	0.0212344	-
TR82983_c0_g1	0.07	0	1.2	4.45308	1.55106	0.000274706	0.0212344	uncharacterized protein LOC780838 [Danio rerio]
TR84215_c0_g1	0.09	0	1.48	4.45308	1.55106	0.000274706	0.0212344	-
TR77389_c0_g2	0.36	0	5.87	4.45308	1.55106	0.000274706	0.0212344	-
TR16581_c3_g27	0.56	0	9.25	4.45308	1.55106	0.000274706	0.0212344	RNA-directed DNA polymerase from mobile element jockey [Larimichthys crocea]
TR11153_c0_g1	0.04	0	0.71	4.45308	1.55106	0.000274706	0.0212344	PREDICTED: CREB-binding protein isoform X3 [Danio rerio]
TR4898_c0_g1	0	0.25	4.11	4.45238	1.55087	0.000274706	0.0212344	PREDICTED: EF-hand calcium-binding domain-containing protein 6-like [Danio rerio]
TR96966_c0_g1	0	0.06	1.05	4.45238	1.55087	0.000274706	0.0212344	PREDICTED: prolargin [Danio rerio]
TR24727_c0_g1	0	8.37	85.28	4.45238	1.55087	0.000274706	0.0212344	-
TR45030_c0_g1	0	0.06	0.96	4.45238	1.55087	0.000274706	0.0212344	-
TR78859_c0_g2	0	0.31	5.04	4.45238	1.55087	0.000274706	0.0212344	-
TR18216_c4_g1	196.72	122.6	741.33	1.94848	-9.76658	0.000274886	0.0212361	PREDICTED: uncharacterized protein LOC799904 isoform X1 [Danio rerio]
TR30643_c4_g6	0.93	0.56	3.78	2.17477	-1.2546	0.000275647	0.0212761	sodium-dependent phosphate transporter 1-B [Danio rerio]
TR84389_c0_g1	44.75	34.86	7.95	-2.57425	-2.53197	0.000275723	0.0212761	-
TR49756_c0_g1	2.24	2.71	0.38	-2.95205	-1.10939	0.000277433	0.0213957	PREDICTED: probable peptidyl-tRNA hydrolase isoform X1 [Danio rerio]
TR104357_c0_g1	1.42	1.24	0.11	-3.76258	-0.198275	0.000283444	0.0216734	PREDICTED: vacuole membrane protein 1-like isoform X2 [Larimichthys crocea]
TR10387_c11_g14	564.54	219.15	1017.26	1.94586	-7.71505	0.000284017	0.0216734	PREDICTED: uncharacterized protein LOC101883013 [Danio rerio]
TR29273_c0_g1	31.81	11.56	4.23	-2.61452	-2.3233	0.000285427	0.0216734	-
TR18798_c0_g1	0.44	5.39	0.54	-2.7174	-1.94473	0.000285483	0.0216734	fibroblast growth factor 13b [Cyprinus carpio]
TR40730_c2_g11	7.69	0	20.49	2.14598	-1.52734	0.000286003	0.0216734	PREDICTED: protein NLRC3-like isoform X1 [Danio rerio]
TR29126_c0_g5	57.95	21.44	5.35	-2.34487	-6.74407	0.000286666	0.0216734	PREDICTED: nesprin-1 isoform X5 [Danio rerio]
TR19310_c4_g1	3.74	27.12	72.74	1.96255	-4.84656	0.000287851	0.0216734	-
TR16276_c0_g1	0	0	1.1	6.38306	1.874	0.000290613	0.0216734	PREDICTED: receptor-transporting protein 2 [Danio rerio]
TR24909_c0_g3	0	0	2.38	6.38306	1.874	0.000290613	0.0216734	-
TR39458_c0_g1	0	0	1.53	6.38306	1.874	0.000290613	0.0216734	PREDICTED: probable G-protein coupled receptor [Danio rerio]
TR6296_c0_g1	0	0	0.86	6.38306	1.874	0.000290613	0.0216734	myostatin a [Megalobrama amblycephala]
TR5516_c0_g1	0	0	0.84	6.38306	1.874	0.000290613	0.0216734	PREDICTED: uncharacterized protein LOC104943198 [Notothenia coriiceps]
TR39771_c0_g1	0	0	0.62	6.38306	1.874	0.000290613	0.0216734	PREDICTED: meprin A subunit beta-like [Takifugu rubripes]
TR66200_c11_g2	0	0	1.92	6.38306	1.874	0.000290613	0.0216734	-
TR74078_c0_g1	0	0	1.07	6.38306	1.874	0.000290613	0.0216734	-
TR95016_c9_g1	0	0	5.91	6.38306	1.874	0.000290613	0.0216734	PREDICTED: NACHT, LRR and PYD domains-containing protein 12-like [Danio rerio]
TR78015_c0_g4	0	0	20.12	6.38306	1.874	0.000290613	0.0216734	zona pellucid glycoprotein 3 [Culter alburnus]
TR7927_c0_g1	0	0	3.21	6.38306	1.874	0.000290613	0.0216734	-
TR91450_c0_g1	0	0	1.8	6.38306	1.874	0.000290613	0.0216734	-
TR25399_c0_g1	0	0	1.06	6.38306	1.874	0.000290613	0.0216734	PREDICTED: trichohyalin-like, partial [Danio rerio]
TR59735_c1_g2	0	0	0.69	6.38306	1.874	0.000290613	0.0216734	-
TR56000_c5_g36	0	0	2.98	6.38306	1.874	0.000290613	0.0216734	-
TR43532_c0_g1	0	0	1.22	6.38306	1.874	0.000290613	0.0216734	-
TR50022_c0_g1	0	0	1.47	6.38306	1.874	0.000290613	0.0216734	PREDICTED: LOW QUALITY PROTEIN: uncharacterized protein LOC104951437, partial [Notothenia coriiceps]
TR94490_c7_g34	0	0	123.5	6.38306	1.874	0.000290613	0.0216734	PREDICTED: LOW QUALITY PROTEIN: vitellogenin-2-like [Anolis carolinensis]
TR57020_c0_g1	0	0	1.17	6.38306	1.874	0.000290613	0.0216734	PREDICTED: RUN domain-containing protein 3B isoform X1 [Danio rerio]
TR34755_c0_g1	0	0	1.47	6.38306	1.874	0.000290613	0.0216734	-
TR36402_c0_g17	0	0	8.11	6.38306	1.874	0.000290613	0.0216734	-
TR36402_c0_g4	0	0	9.2	6.38306	1.874	0.000290613	0.0216734	zona pellucida glycoprotein 2.5 [Gobiocypris rarus]
TR60909_c0_g1	0	0	3.01	6.38306	1.874	0.000290613	0.0216734	PREDICTED: uncharacterized protein K02A2.6-like [Maylandia zebra]
TR86001_c2_g18	0	0	3.53	6.38306	1.874	0.000290613	0.0216734	-
TR79907_c0_g2	0	0	10.75	6.38306	1.874	0.000290613	0.0216734	unnamed protein product [Oncorhynchus mykiss]
TR86001_c2_g7	0	0	3.53	6.38306	1.874	0.000290613	0.0216734	-
TR100802_c0_g1	0	0	2.71	6.38306	1.874	0.000290613	0.0216734	PREDICTED: perlwapin [Danio rerio]
TR109409_c1_g14	0	0	3.49	6.38306	1.874	0.000290613	0.0216734	-
TR105029_c2_g2	0	0	0.72	6.38306	1.874	0.000290613	0.0216734	-
TR46425_c0_g1	0	0	2.05	6.38306	1.874	0.000290613	0.0216734	tubulin alpha-2 chain [Danio rerio]
TR83783_c0_g2	0	0	4.32	6.38306	1.874	0.000290613	0.0216734	-
TR28501_c0_g2	0	0	4.51	6.38306	1.874	0.000290613	0.0216734	-
TR31132_c0_g1	0	0	0.88	6.38306	1.874	0.000290613	0.0216734	PREDICTED: uncharacterized protein LOC105357877 isoform X2 [Oryzias latipes]
TR74404_c1_g1	0	0	1.62	6.38306	1.874	0.000290613	0.0216734	-
TR22156_c0_g1	0	0	0.67	6.38306	1.874	0.000290613	0.0216734	PREDICTED: piggyBac transposable element-derived protein 4-like isoform X1 [Maylandia zebra]
TR59603_c0_g1	0	0	1.77	6.38306	1.874	0.000290613	0.0216734	-
TR23299_c0_g1	0	0	2.34	6.38306	1.874	0.000290613	0.0216734	uncharacterized protein LOC406638 [Danio rerio]
TR66200_c11_g4	0	0	1.72	6.38306	1.874	0.000290613	0.0216734	-
TR102700_c1_g1	0	0	4.38	6.38306	1.874	0.000290613	0.0216734	nucleoside diphosphate kinase, mitochondrial [Danio rerio]
TR88308_c0_g1	0	0	215.75	6.38306	1.874	0.000290613	0.0216734	-
TR8530_c2_g9	0	0	28.35	6.38306	1.874	0.000290613	0.0216734	-
TR86001_c2_g13	0	0	3.53	6.38306	1.874	0.000290613	0.0216734	-
TR22047_c5_g6	0	0	1.8	6.38306	1.874	0.000290613	0.0216734	PREDICTED: piggyBac transposable element-derived protein 4-like [Clupea harengus]
TR78651_c0_g3	0	0	24.56	6.38306	1.874	0.000290613	0.0216734	-
TR64068_c1_g3	0	0	12.58	6.38306	1.874	0.000290613	0.0216734	-
TR82414_c0_g1	0	0	1.1	6.38306	1.874	0.000290613	0.0216734	LOC798996 protein [Danio rerio]
TR46597_c1_g2	0	0	1.8	6.38306	1.874	0.000290613	0.0216734	PREDICTED: protein Z-dependent protease inhibitor-like [Astyanax mexicanus]
TR80710_c0_g1	0	0	1.1	6.38306	1.874	0.000290613	0.0216734	-
TR36402_c0_g3	0	0	4.58	6.38306	1.874	0.000290613	0.0216734	zona pellucida glycoprotein 2.3 [Gobiocypris rarus]
TR39617_c0_g2	0	0	20.12	6.38306	1.874	0.000290613	0.0216734	-
TR78928_c0_g1	0	0	5.35	6.38306	1.874	0.000290613	0.0216734	-
TR96837_c0_g1	0	0	1.57	6.38306	1.874	0.000290613	0.0216734	-
TR21253_c0_g2	3.67	1.2	11.54	1.97863	-3.82542	0.00029501	0.021989	Mx protein [Squaliobarbus curriculus]
TR20526_c2_g1	3.53	4.28	0.76	-2.71234	-1.94075	0.000295762	0.0220187	PREDICTED: 5'-nucleotidase, cytosolic II, like 1 isoform X1 [Danio rerio]
TR10960_c0_g1	0.36	3.97	0.42	-2.71028	-1.9383	0.000295762	0.0220187	PREDICTED: proline dehydrogenase 1, mitochondrial isoform X2 [Danio rerio]
TR44259_c1_g23	1.83	2.09	10.22	2.10736	-1.70703	0.00029624	0.0220187	-
TR103666_c2_g4	3.78	9.56	1.69	-2.55937	-2.51818	0.000296285	0.0220187	-
TR39795_c1_g26	3.56	0	22.5	3.30828	0.964374	0.000296563	0.0220187	-
TR60135_c0_g2	0.13	0.13	1.64	3.30704	0.964039	0.000296563	0.0220187	immunoglobulin light chain L2, partial [Ctenopharyngodon idella]
TR58588_c0_g1	0.06	0.06	0.78	3.30704	0.964039	0.000296563	0.0220187	TC1-like transposase [Cyprinus carpio]
TR15336_c0_g10	4.01	8.09	0.32	-4.36409	0.105769	0.00029814	0.0221112	PREDICTED: glycerol kinase-like isoform X2 [Astyanax mexicanus]
TR71519_c0_g1	6.09	0	0.16	-4.35707	0.109932	0.00029814	0.0221112	complement component C8 beta chain precursor [Danio rerio]
TR91414_c0_g4	2.45	0	6.98	2.24056	-0.833743	0.000299596	0.0222069	PREDICTED: tripartite motif-containing protein 16-like isoform X1 [Esox lucius]
TR78366_c0_g2	3.56	4.76	0.8	-2.60236	-2.31192	0.000301608	0.0223436	RecName: Full=Uncharacterized protein C3orf17 homolog [Danio rerio]
TR61231_c1_g1	3.01	3.03	0.51	-2.81449	-1.32775	0.000305681	0.0226328	-
TR5082_c2_g1	78.47	67.3	17.42	-2.33246	-6.55681	0.000307968	0.0227894	PREDICTED: protein phosphatase 1 regulatory subunit 3G [Danio rerio]
TR47634_c0_g1	0.32	0.38	2.11	2.32563	-0.593626	0.000313008	0.0231105	PREDICTED: dendritic cell-specific transmembrane protein [Danio rerio]
TR72329_c30_g56	151.91	93.92	0	-7.11713	0.530168	0.000313445	0.0231105	-
TR71117_c0_g1	0.89	0.35	0	-7.11631	0.530614	0.000313445	0.0231105	PREDICTED: ATP-binding cassette sub-family B member 9-like [Latimeria chalumnae]
TR15938_c0_g1	5.78	0.55	0	-7.11442	0.531652	0.000313445	0.0231105	-
TR103062_c60_g14	0	213.35	0	-7.08151	0.562439	0.000313445	0.0231105	-
TR6064_c0_g2	0.83	3.9	0	-7.07986	0.563338	0.000313445	0.0231105	gamma-aminobutyrate aminotransferase [Carassius auratus]
TR52803_c0_g3	7.33	6.31	1.08	-2.69481	-1.61557	0.000313518	0.0231105	-
TR62580_c0_g2	39.39	0	2.13	-3.42146	-0.410586	0.000315361	0.0232335	ferritin middle subunit, partial [Carassius auratus]
TR101126_c0_g3	0.71	0	4.37	3.07388	0.87128	0.000318803	0.0234483	-
TR2912_c0_g1	0.38	0.1	2.53	3.07329	0.871116	0.000318803	0.0234483	-
TR71700_c0_g1	0	0.46	2.42	3.07092	0.870462	0.000318803	0.0234483	dihydrofolate reductase [Danio rerio]
TR77324_c0_g2	0.51	1.93	0.17	-3.09377	-0.784605	0.000320466	0.0235576	PREDICTED: peroxisome proliferator-activated receptor gamma coactivator-related protein 1 [Danio rerio]
TR65316_c1_g1	21.45	57.51	9.45	-2.32658	-6.24111	0.000321875	0.0236481	torsin-3A precursor [Danio rerio]
TR102464_c8_g1	3.98	0.92	12.97	2.13577	-1.41134	0.000322284	0.0236652	-
TR86323_c0_g1	3.01	11.05	1.57	-2.43425	-3.17296	0.000325559	0.0238925	PREDICTED: solute carrier family 35 member G1 isoform X1 [Danio rerio]
TR7712_c0_g6	6.08	16.27	2.65	-2.35079	-4.7546	0.000326796	0.0239701	uncharacterized protein LOC100009650 precursor [Danio rerio]
TR95954_c2_g1	1.55	3.44	0.46	-2.71202	-1.84423	0.000329046	0.0241219	-
TR93980_c0_g29	0.78	0.16	4.54	2.95269	0.741478	0.00033347	0.0244194	-
TR98872_c0_g2	0.13	0.27	1.9	2.95098	0.741003	0.00033347	0.0244194	-
TR70481_c4_g1	2.24	0.69	9.76	2.45382	-0.219867	0.000335138	0.0245146	PREDICTED: complement C1r subcomponent-like [Astyanax mexicanus]
TR54973_c4_g26	1.47	7.03	27.92	2.4498	-0.221033	0.000335138	0.0245146	-
TR19714_c2_g16	0.62	1.62	11.76	2.24946	-0.890443	0.000336385	0.0245924	PREDICTED: uncharacterized protein si:ch211-281l24.3 isoform X3 [Danio rerio]
TR18222_c0_g1	62.81	17.07	184.98	1.9477	-4.2447	0.000337106	0.0246316	apolipoprotein A-I, partial [Megalobrama amblycephala]
TR12637_c0_g1	891.06	638.25	3476.9	1.91959	-9.27615	0.000338389	0.0247119	novel alpha-globin [Danio rerio]
TR57026_c1_g1	0	17.93	50.76	2.25266	-0.850438	0.000340192	0.0248207	-
TR75290_c0_g1	0.26	2.21	0.36	-2.78707	-1.30234	0.000340296	0.0248207	PREDICTED: LOW QUALITY PROTEIN: major facilitator superfamily domain-containing protein 12 [Danio rerio]
TR24803_c14_g1	23	15.35	4.19	-2.45655	-2.94113	0.000340437	0.0248207	-
TR99987_c0_g1	5.96	5.72	1.17	-2.68323	-1.91455	0.000341122	0.024857	carboxypeptidase A2 precursor [Danio rerio]
TR95519_c0_g1	2.28	4.55	0.79	-2.75086	-1.41445	0.000341592	0.0248696	PREDICTED: uncharacterized protein LOC105922537 [Fundulus heteroclitus]
TR51471_c0_g1	0	19.86	1.82	-2.70873	-1.84074	0.000341668	0.0248696	-
TR19865_c53_g12	23.76	11.22	3.24	-2.684	-1.60614	0.000342485	0.0249059	-
TR103897_c0_g2	2.05	0.83	12.92	2.85806	0.622346	0.000342726	0.0249059	-
TR49892_c0_g1	0.28	0.68	4.29	2.85641	0.621886	0.000342726	0.0249059	tyrosine 3-monooxygenase [Danio rerio]
TR71104_c0_g3	1.49	2.68	9.62	1.94953	-4.09504	0.000342998	0.0249121	PREDICTED: centromere protein F-like isoform X1 [Danio rerio]
TR33815_c4_g8	7.8	4.68	32.61	2.11645	-1.48468	0.000344299	0.0249913	uncharacterized protein LOC559705 [Danio rerio]
TR1191_c12_g4	18.34	20.08	4.35	-2.42243	-3.40537	0.000344462	0.0249913	-
TR100936_c0_g1	0.27	4.23	0.25	-3.41169	-0.399355	0.000347243	0.0251793	PREDICTED: uncharacterized protein LOC100002392 [Danio rerio]
TR58666_c0_g2	11.43	9.67	49.14	1.95183	-3.94554	0.000347695	0.0251985	-
TR2291_c3_g1	0.04	0.26	1.29	2.77984	0.511669	0.000348135	0.025203	fibroblast growth factor 2 [Cyprinus carpio]
TR21027_c0_g2	0.05	0.38	1.83	2.77984	0.511669	0.000348135	0.025203	PREDICTED: NADP-dependent malic enzyme-like [Danio rerio]
TR69636_c1_g1	3.21	24.3	3.35	-2.31288	-6.19888	0.000348432	0.0252108	unnamed protein product, partial [Oncorhynchus mykiss]
TR97302_c0_g4	0.31	0.61	3.73	2.71832	0.409664	0.000350815	0.0253656	unknown [Hypophthalmichthys nobilis]
TR103783_c0_g2	0.49	0	1.84	2.6251	0.225553	0.000350952	0.0253656	Lrata protein [Danio rerio]
TR110181_c0_g2	1.65	0.71	9.2	2.66786	0.314668	0.000351564	0.0253961	-
TR87429_c0_g3	12	1.66	0.59	-3.71004	-0.153019	0.000354133	0.0255679	-
TR81834_c0_g6	0.33	6.87	0.58	-2.89319	-1.05581	0.000356346	0.0257138	-
TR103088_c0_g1	0	0.92	2.73	2.28006	-0.674654	0.00035736	0.025773	-
TR900_c3_g3	3.99	39.32	1.83	-2.59612	-2.16556	0.000359579	0.025919	-
TR39593_c0_g12	13.58	20.71	4.26	-2.31991	-5.22646	0.000361866	0.0260698	PREDICTED: uncharacterized protein LOC101886291 [Danio rerio]
TR80467_c22_g84	35.61	24.96	141.01	1.95538	-3.52285	0.000363939	0.0261906	PREDICTED: uncharacterized protein LOC100332737 [Danio rerio]
TR66409_c0_g1	0.16	0	1.5	3.81199	1.34895	0.000364132	0.0261906	-
TR80467_c22_g24	13.58	14.13	247.39	3.81132	1.34877	0.000364132	0.0261906	PREDICTED: uncharacterized protein LOC101884288 [Danio rerio]
TR16831_c0_g2	11.92	1.31	30.15	1.92749	-4.6716	0.000370767	0.0266535	PREDICTED: protein phosphatase 1 regulatory subunit 3B isoform X1 [Danio rerio]
TR33839_c0_g1	5.08	1.84	0	-7.07462	0.566186	0.000372586	0.0266551	-
TR7797_c0_g2	2.16	0.56	0	-7.07407	0.566485	0.000372586	0.0266551	-
TR56538_c0_g7	1.21	0.12	0	-7.07297	0.567085	0.000372586	0.0266551	putative nucleic acid binding protein [Paralichthys olivaceus]
TR1929_c1_g2	26.14	0	0	-7.07214	0.567534	0.000372586	0.0266551	-
TR73316_c0_g1	0	2.67	0	-7.03872	0.598873	0.000372586	0.0266551	-
TR48814_c0_g2	0	6	0	-7.03872	0.598873	0.000372586	0.0266551	-
TR94629_c0_g2	0	5.23	0	-7.03872	0.598873	0.000372586	0.0266551	-
TR100616_c0_g1	0.22	0.82	0	-7.03675	0.599934	0.000372586	0.0266551	death-associated protein kinase 3-like [Danio rerio]
TR30503_c0_g1	1.03	0.75	0	-7.03338	0.601751	0.000372586	0.0266551	-
TR18559_c0_g1	53.25	21.17	171.88	1.94395	-3.81822	0.00037346	0.0267033	-
TR52977_c0_g1	7.79	65.66	6.33	-2.76479	-1.28243	0.000379248	0.0271026	tripartite motif-containing protein [Ctenopharyngodon idella]
TR70988_c0_g3	0.52	2.2	0.15	-3.38916	-0.379812	0.000382691	0.0272996	-
TR18764_c0_g1	0.79	3.41	0.22	-3.38916	-0.379812	0.000382691	0.0272996	-
TR97141_c0_g1	1.45	0.65	0.12	-3.3834	-0.376104	0.000382691	0.0272996	PREDICTED: cAMP-dependent protein kinase inhibitor beta isoform X1 [Oreochromis niloticus]
TR54391_c0_g1	1.95	5.89	0.84	-2.68253	-1.81754	0.000382823	0.0272996	PREDICTED: elongation factor 2-like [Neolamprologus brichardi]
TR88145_c0_g1	0.45	0.31	2.09	2.18635	-0.889216	0.00038402	0.0273558	PREDICTED: NFX1-type zinc finger-containing protein 1 [Danio rerio]
TR83765_c0_g1	0.93	1.35	6.28	2.18463	-0.889747	0.00038402	0.0273558	-
TR62595_c4_g1	4.27	3.13	0.87	-2.35831	-3.99032	0.000386701	0.0275321	PREDICTED: period circadian protein homolog 3 isoform X2 [Latimeria chalumnae]
TR26111_c0_g2	0.51	0.51	3.22	2.37235	-0.381268	0.000390352	0.0277772	-
TR57807_c6_g1	1.22	1.3	7.22	2.24145	-0.792772	0.000395695	0.0281275	-
TR33330_c0_g2	0.26	0.17	1.2	2.194	-0.806446	0.000395695	0.0281275	PREDICTED: uncharacterized protein LOC103278318 [Anolis carolinensis]
TR38504_c2_g1	17.39	1.33	0.83	-3.68452	-0.13077	0.000396559	0.0281738	-
TR18216_c0_g1	3.1	1.49	12.32	2.15348	-1.0653	0.00040474	0.0287397	-
TR7676_c8_g12	0.63	9.32	23	1.93201	-3.72668	0.00041239	0.0292674	-
TR6970_c0_g1	77.25	64.84	15.06	-2.48919	-2.45506	0.000417205	0.0295934	-
TR67778_c0_g1	0	1.3	4.59	2.43559	-0.133405	0.000418265	0.0296529	-
TR35438_c0_g28	1.21	1.43	0.24	-2.70733	-1.37587	0.000418538	0.0296564	Cbp/p300-interacting transactivator 3b [Ctenopharyngodon idella]
TR93980_c0_g31	0.47	0	3.36	3.46171	1.17164	0.000420418	0.0296637	-
TR102798_c1_g2	5.6	0	39.88	3.46171	1.17164	0.000420418	0.0296637	PREDICTED: deleted in malignant brain tumors 1 protein-like [Danio rerio]
TR109761_c0_g2	0.07	0.03	0.74	3.46107	1.17146	0.000420418	0.0296637	-
TR86220_c17_g16	0.42	1.28	10.92	3.46107	1.17146	0.000420418	0.0296637	-
TR99109_c0_g1	0.09	0.18	1.9	3.46043	1.17129	0.000420418	0.0296637	claudin-like protein ZF-A9 [Danio rerio]
TR98982_c0_g1	0.41	0.84	8.86	3.46043	1.17129	0.000420418	0.0296637	-
TR106675_c3_g3	0.72	1.48	15.42	3.46043	1.17129	0.000420418	0.0296637	-
TR1238_c0_g3	0.31	0.63	6.72	3.46043	1.17129	0.000420418	0.0296637	-
TR44709_c0_g4	0.92	5.95	0.39	-3.36851	-0.36144	0.000422143	0.0297697	cytokine-inducible Src homology 2 [Ctenopharyngodon idella]
TR35438_c0_g5	38.07	44.63	9.85	-2.33591	-4.03983	0.000423279	0.029834	-
TR66200_c7_g2	1142.09	2640.81	339.16	-2.64289	-1.87781	0.000424083	0.0298749	-
TR16581_c3_g12	3.04	6.87	0.94	-2.65884	-1.79627	0.000429463	0.0302379	CR1-3 [Lycodichthys dearborni]
TR104921_c0_g1	281.63	16.7	36.36	-2.29757	-4.86519	0.000430428	0.0302899	PREDICTED: tripartite motif-containing protein 16 [Danio rerio]
TR28022_c0_g4	1.5	0.4	5.6	2.27782	-0.559231	0.000431398	0.0303422	-
TR102323_c0_g11	1.34	3.59	0.5	-2.57384	-2.06987	0.000437421	0.0307496	-
TR35040_c7_g5	131.83	75.73	24.59	-2.33723	-3.73892	0.000437726	0.0307549	C1r/s-B [Cyprinus carpio]
TR108206_c1_g3	6.66	2.69	22.8	2.01839	-2.04941	0.00043809	0.0307643	-
TR45948_c0_g1	1.49	0.27	6.13	2.51359	0.0875837	0.000442068	0.0309033	Histone H1 [Oncorhynchus mykiss]
TR51188_c0_g2	0.44	0.19	2.19	2.51269	0.0873233	0.000442068	0.0309033	interferon-induced protein with tetratricopeptide repeats [Danio rerio]
TR111381_c25_g24	8.18	27.78	80.57	1.8898	-5.83926	0.000442425	0.0309033	tripartite motif-containing protein [Ctenopharyngodon idella]
TR75888_c0_g2	2.26	0.61	0	-7.03141	0.60281	0.000444237	0.0309033	PREDICTED: pentafunctional AROM polypeptide-like isoform X2 [Danio rerio]
TR29120_c0_g4	1.78	0.4	0	-7.03113	0.602962	0.000444237	0.0309033	PREDICTED: uncharacterized protein LOC103909016 [Danio rerio]
TR101255_c0_g1	0.79	0.14	0	-7.03085	0.603113	0.000444237	0.0309033	Zinc finger MYM-type protein 1 [Larimichthys crocea]
TR17963_c0_g1	1.63	0	0	-7.02945	0.60387	0.000444237	0.0309033	PREDICTED: endonuclease G, mitochondrial [Fundulus heteroclitus]
TR8950_c0_g1	60.49	0	0	-7.02945	0.60387	0.000444237	0.0309033	-
TR62071_c13_g46	172.6	0	0	-7.02945	0.60387	0.000444237	0.0309033	-
TR82134_c0_g2	0	45.29	0	-6.99461	0.636255	0.000444237	0.0309033	complement C3-H1 [Cyprinus carpio]
TR18807_c0_g1	0	1.56	0	-6.99461	0.636255	0.000444237	0.0309033	PREDICTED: zinc finger BED domain-containing protein 6-like, partial [Xiphophorus maculatus]
TR81433_c6_g2	0	3.38	0	-6.99461	0.636255	0.000444237	0.0309033	-
TR46593_c0_g5	0	93.48	0	-6.99461	0.636255	0.000444237	0.0309033	PREDICTED: sushi, von Willebrand factor type A, EGF and pentraxin domain-containing protein 1-like [Danio rerio]
TR111381_c26_g7	0	18.69	0	-6.99461	0.636255	0.000444237	0.0309033	-
TR89608_c0_g2	0	1.35	0	-6.99461	0.636255	0.000444237	0.0309033	PREDICTED: GTPase IMAP family member 4-like isoform X1 [Danio rerio]
TR49112_c0_g1	0	2.23	0	-6.99461	0.636255	0.000444237	0.0309033	PREDICTED: uncharacterized protein LOC100334801 isoform X2 [Danio rerio]
TR26353_c0_g1	0.04	1.22	0	-6.99432	0.636408	0.000444237	0.0309033	-
TR2209_c0_g2	9.1	3.62	0	-6.98803	0.639774	0.000444237	0.0309033	-
TR47663_c12_g9	5.58	0.1	0.26	-3.65855	-0.108176	0.000444622	0.0309139	-
TR61745_c0_g1	2.65	7.5	1.22	-2.32597	-3.82995	0.000444858	0.0309143	heat shock protein 4a [Danio rerio]
TR35438_c0_g2	1.91	2.97	0.51	-2.52023	-2.23768	0.000447358	0.0310718	Cbp/p300-interacting transactivator 3b [Ctenopharyngodon idella]
TR13694_c0_g1	4.85	8.91	0.38	-4.27122	0.186521	0.000447841	0.031073	PREDICTED: gastrula zinc finger protein XlCGF8.2DB-like [Danio rerio]
TR52837_c0_g1	38.47	14.56	1.47	-4.26732	0.188792	0.000447841	0.031073	C1rs-A [Cyprinus carpio]
TR77105_c7_g40	233.23	223.88	56.47	-2.27863	-5.04915	0.000448113	0.0310758	-
TR19927_c0_g1	0.05	0.62	2.05	2.31717	-0.474317	0.000448988	0.0311203	-
TR108682_c2_g1	4.47	37.67	5.27	-2.27652	-5.35483	0.000449348	0.0311291	-
TR76170_c0_g1	0.24	0.17	1.47	2.54303	0.168346	0.000450233	0.0311742	PREDICTED: protein TANC1-like isoform X2 [Danio rerio]
TR40703_c0_g2	2.63	6.5	1.14	-2.38049	-3.28096	0.000452141	0.0312892	large neutral amino acids transporter small subunit 3 [Danio rerio]
TR24147_c0_g1	0.18	0	1.1	3.23473	1.01368	0.000453535	0.0312892	uncharacterized protein LOC565611 [Danio rerio]
TR43160_c1_g4	1.35	0.46	10.82	3.23412	1.01351	0.000453535	0.0312892	Retrotransposable element Tf2 protein type 1 [Larimichthys crocea]
TR39761_c0_g2	0.27	0.09	2.15	3.23412	1.01351	0.000453535	0.0312892	-
TR102582_c0_g4	0.93	1.07	11.27	3.2335	1.01335	0.000453535	0.0312892	-
TR35819_c3_g6	0.13	0.13	1.57	3.2335	1.01335	0.000453535	0.0312892	-
TR17989_c1_g2	0.37	1.12	8.77	3.23288	1.01318	0.000453535	0.0312892	-
TR86323_c0_g2	1.2	4.1	0.5	-2.65558	-1.45997	0.000455917	0.0314373	PREDICTED: solute carrier family 35 member G1 isoform X2 [Danio rerio]
TR111381_c25_g33	59.81	22.08	7.6	-2.62286	-1.86043	0.000456457	0.0314583	PREDICTED: tripartite motif-containing protein 16 [Danio rerio]
TR92998_c0_g3	0.41	0.71	4.11	2.57752	0.254047	0.000458256	0.0315497	PREDICTED: interleukin-17 receptor E-like [Xiphophorus maculatus]
TR66933_c3_g2	0	1.3	4.54	2.57561	0.253497	0.000458256	0.0315497	-
TR2925_c0_g3	1.07	0	3.27	2.33512	-0.417586	0.000458659	0.0315612	PR domain zinc finger protein 12 [Danio rerio]
TR16093_c5_g14	6.22	4.91	25.96	1.95368	-2.7602	0.000464321	0.0319343	interleukin-6 receptor subunit alpha [Danio rerio]
TR30921_c1_g1	0.67	0.49	4.12	2.62024	0.345871	0.000465851	0.0320066	-
TR22281_c0_g4	0.67	1.58	8.44	2.61876	0.345446	0.000465851	0.0320066	-
TR58669_c0_g1	0.52	0.35	4.37	3.00272	0.917144	0.000471293	0.0323638	-
TR10387_c11_g4	11.3	0	44.31	2.67097	0.44403	0.000472582	0.0324226	PREDICTED: uncharacterized protein LOC101883013 [Danio rerio]
TR17695_c0_g1	31.92	30.64	5.58	-2.72565	-1.24836	0.000472634	0.0324226	-
TR19865_c42_g1	14.75	7.58	49.65	1.88708	-5.12087	0.000473073	0.032436	solute carrier family 16, member 6a [Danio rerio]
TR68195_c1_g1	2.16	0.36	6.91	2.18144	-0.702676	0.000474008	0.0324834	-
TR19865_c53_g35	23.27	15.33	4.34	-2.41282	-2.73483	0.000475159	0.0325456	-
TR40926_c0_g1	4.24	10.06	1.36	-2.64475	-1.45044	0.000478599	0.0327644	-
TR5886_c1_g2	0.14	1.53	12.9	2.88663	0.783031	0.00047908	0.0327805	PREDICTED: uncharacterized protein LOC101884836 [Danio rerio]
TR101748_c36_g51	25.88	0	110.34	2.80055	0.661487	0.000480465	0.0328585	alpha-2-macroglobulin-2 [Cyprinus carpio]
TR97663_c0_g1	0.68	1.02	0.15	-2.77565	-1.1325	0.000481857	0.0329368	major facilitator superfamily domain-containing protein 2A-B-like [Scleropages formosus]
TR34044_c0_g1	0.91	0.44	3.08	2.18534	-0.656237	0.000484334	0.0330891	PREDICTED: voltage-dependent T-type calcium channel subunit alpha-1H-like [Xiphophorus maculatus]
TR90607_c2_g1	11.95	10.54	2.77	-2.28661	-4.30124	0.000484785	0.033103	PREDICTED: long-chain-fatty-acid--CoA ligase ACSBG1 isoform X2 [Danio rerio]
TR34713_c3_g1	5.91	0	15.81	2.14608	-0.901119	0.000491198	0.0335066	-
TR29992_c1_g8	70.31	0	174.89	2.14608	-0.901119	0.000491198	0.0335066	PREDICTED: uncharacterized protein LOC101883913 isoform X1 [Danio rerio]
TR55236_c0_g2	23.88	1.83	58.28	1.91779	-3.44994	0.000492863	0.0336031	PREDICTED: complement C1s subcomponent-like [Astyanax mexicanus]
TR34963_c9_g5	8.56	0.17	0.42	-3.6327	-0.08559	0.000499146	0.0338282	-
TR55536_c4_g7	0	2.92	0.24	-3.61706	-0.0691399	0.000499146	0.0338282	PREDICTED: uncharacterized protein LOC101948489 [Chrysemys picta bellii]
TR55317_c0_g2	0.11	0	1.93	4.33872	1.62553	0.000499713	0.0338282	-
TR94490_c7_g5	8.98	0	131.84	4.33872	1.62553	0.000499713	0.0338282	PREDICTED: ovomucoid-like [Anolis carolinensis]
TR54087_c1_g1	0.31	0	4.71	4.33872	1.62553	0.000499713	0.0338282	-
TR3332_c0_g1	0.05	0	0.69	4.33872	1.62553	0.000499713	0.0338282	PREDICTED: solute carrier family 45 member 4-like [Danio rerio]
TR105151_c7_g21	2.5	0	3.85	4.33872	1.62553	0.000499713	0.0338282	-
TR42774_c5_g2	0.79	0	11.99	4.33872	1.62553	0.000499713	0.0338282	-
TR80467_c22_g131	0	1.36	19.73	4.33801	1.62534	0.000499713	0.0338282	PREDICTED: uncharacterized protein LOC100332737 [Danio rerio]
TR28369_c4_g13	0	0.54	8	4.33801	1.62534	0.000499713	0.0338282	uncharacterized protein LOC100005854 [Danio rerio]
TR25834_c7_g1	0	0.16	2.37	4.33801	1.62534	0.000499713	0.0338282	-
TR52000_c0_g1	0	0.19	2.91	4.33801	1.62534	0.000499713	0.0338282	-
TR94490_c7_g21	0	10.55	148.2	4.33801	1.62534	0.000499713	0.0338282	Pancreatic secretory trypsin inhibitor precursor [Salmo salar]
TR69067_c0_g14	0	4.97	70.4	4.33801	1.62534	0.000499713	0.0338282	-
TR22753_c0_g2	3.17	14.58	2.03	-2.39855	-2.72154	0.000505455	0.0341996	uncharacterized protein LOC797943 [Danio rerio]
TR112215_c0_g2	3.91	1.83	0.16	-4.23563	0.216365	0.000514778	0.0347775	-
TR70213_c8_g25	0.64	2.82	0.1	-4.20771	0.241898	0.000514778	0.0347775	PREDICTED: multidrug resistance-associated protein 1-like [Xiphophorus maculatus]
TR56970_c0_g1	0.33	1.45	0.05	-4.20771	0.241898	0.000514778	0.0347775	-
TR32587_c0_g1	1.27	1.02	0.13	-3.32014	-0.32006	0.000515111	0.0347824	carbohydrate deacetylase [Danio rerio]
TR16232_c0_g16	43.45	36.41	10.24	-2.24194	-5.70924	0.000516632	0.0348674	-
TR74965_c2_g5	2.18	0	4.98	2.06458	-1.36271	0.0005194	0.0350365	G2/M phase-specific E3 ubiquitin-protein ligase [Larimichthys crocea]
TR16831_c0_g1	8.34	1.26	21.29	1.88831	-4.1862	0.000520019	0.0350606	PREDICTED: protein phosphatase 1 regulatory subunit 3B isoform X1 [Danio rerio]
TR108206_c1_g2	6.58	3.35	23.69	1.98636	-2.13101	0.000523248	0.0352605	-
TR79896_c1_g2	1.09	0.3	0	-6.98746	0.64008	0.000531342	0.0355546	PREDICTED: uncharacterized protein LOC103908934, partial [Danio rerio]
TR95629_c0_g2	1.56	0.29	0	-6.98688	0.640386	0.000531342	0.0355546	PREDICTED: uncharacterized protein LOC101883776 isoform X2 [Danio rerio]
TR27874_c11_g17	504.05	16.89	0	-6.98574	0.640997	0.000531342	0.0355546	PREDICTED: complement C1q-like protein 4 [Oreochromis niloticus]
TR105325_c1_g8	2.22	0.07	0	-6.98574	0.640997	0.000531342	0.0355546	-
TR61222_c4_g5	0	4.24	0	-6.94912	0.674635	0.000531342	0.0355546	-
TR27035_c4_g1	0	1.7	0	-6.94912	0.674635	0.000531342	0.0355546	PREDICTED: uncharacterized protein LOC104952634 [Notothenia coriiceps]
TR33223_c0_g1	0	1.83	0	-6.94912	0.674635	0.000531342	0.0355546	-
TR29422_c0_g1	0.03	0.92	0	-6.94882	0.674789	0.000531342	0.0355546	PREDICTED: uncharacterized protein LOC103909746 [Danio rerio]
TR80088_c0_g3	0.08	2.49	0	-6.94882	0.674789	0.000531342	0.0355546	Phosphatase and actin regulator 3 [Larimichthys crocea]
TR50788_c0_g1	0.09	3.31	0	-6.94882	0.674789	0.000531342	0.0355546	-
TR16002_c5_g2	0.27	8.25	0	-6.94882	0.674789	0.000531342	0.0355546	-
TR68802_c2_g24	2.54	9.39	0	-6.94707	0.675717	0.000531342	0.0355546	-
TR104973_c0_g1	0.77	1.88	0	-6.94649	0.676026	0.000531342	0.0355546	PREDICTED: zinc finger BED domain-containing protein 1-like [Danio rerio]
TR4754_c9_g16	1.09	2.68	0	-6.94649	0.676026	0.000531342	0.0355546	-
TR100524_c0_g1	0.43	2.08	0.2	-2.8836	-0.840581	0.000538339	0.0360048	uncharacterized protein LOC334203 [Danio rerio]
TR105527_c0_g1	7.94	37.73	5.75	-2.26168	-4.49572	0.000544758	0.0364158	iodothyronine deiodinase type II Deio2 [Danio rerio]
TR29205_c6_g16	1333.08	74.06	176.56	-2.2552	-4.74982	0.000545457	0.0364443	PREDICTED: tripartite motif-containing protein 16 isoform X3 [Danio rerio]
[truncated: 214 more rows]
