# Supplementary material for: In Vivo Analysis of miR-34a Regulated Glucose Metabolism Related Genes in Megalobrama amblycephala
Source: Int J Mol Sci. 2018 Aug 16;19(8):2417. doi: 10.3390/ijms19082417 (PMC6121310; doi:10.3390/ijms19082417)
Supplement: Supplementary file 1 [file ijms-19-02417-s001.zip › supplementary file/Supplementary Table S4.xls]

## Sheet: GO terms of DEGs
TableS4:List of enriched GO term and KEGG pathway of DEGs in M. amblycephala responded to miR-34a inhibitor treatment.
GO Entry	GO Term	Cluster frequency	Genome frequency of use	Corrected P-value	Genes
GO:0005576	extracellular region	74 of 228 in the list	1452 of 11535 in the genome	1.85e-13	TR37337_c14_g30,TR64377_c0_g1,TR7153_c0_g1,TR76146_c12_g38,TR76146_c12_g12,TR89663_c0_g31,TR8463_c0_g1,TR36402_c0_g26,TR95591_c88_g39,TR36402_c0_g2,TR95591_c88_g51,TR36402_c0_g3,TR94587_c9_g10,TR36402_c0_g7,TR9377_c0_g1,TR34749_c3_g4,TR2984_c5_g3,TR95591_c88_g57,TR102015_c0_g6,TR82134_c0_g3,TR95591_c88_g21,TR110944_c1_g8,TR82134_c0_g2,TR6296_c0_g1,TR95591_c88_g18,TR87409_c0_g3,TR89663_c0_g10,TR93…
GO:0010008	endosome membrane	21 of 228 in the list	126 of 11535 in the genome	3.71e-12	TR34252_c6_g40,TR34252_c6_g24,TR34252_c6_g38,TR34252_c6_g34,TR34252_c6_g18,TR34252_c6_g30,TR34252_c6_g27,TR34252_c6_g21,TR34252_c6_g1,TR34252_c6_g10,TR34252_c6_g29,TR34252_c6_g12,TR34252_c6_g4,TR34252_c6_g41,TR34252_c6_g45,TR93110_c0_g1,TR34252_c6_g39,TR34252_c6_g37,TR34252_c6_g2,TR34252_c6_g32,TR34252_c6_g23
GO:0044440	endosomal part	21 of 228 in the list	126 of 11535 in the genome	3.71e-12	TR34252_c6_g38,TR34252_c6_g34,TR34252_c6_g40,TR34252_c6_g24,TR34252_c6_g27,TR34252_c6_g1,TR34252_c6_g10,TR34252_c6_g21,TR34252_c6_g18,TR34252_c6_g30,TR34252_c6_g41,TR34252_c6_g12,TR34252_c6_g4,TR34252_c6_g29,TR34252_c6_g32,TR34252_c6_g23,TR34252_c6_g45,TR93110_c0_g1,TR34252_c6_g39,TR34252_c6_g2,TR34252_c6_g37
GO:0005768	endosome	23 of 228 in the list	198 of 11535 in the genome	5.69e-10	TR34252_c6_g45,TR34252_c6_g39,TR93110_c0_g1,TR34252_c6_g2,TR34252_c6_g37,TR9898_c0_g1,TR34252_c6_g32,TR34252_c6_g23,TR34252_c6_g29,TR34252_c6_g41,TR34252_c6_g4,TR89270_c1_g1,TR34252_c6_g12,TR34252_c6_g18,TR34252_c6_g30,TR34252_c6_g27,TR34252_c6_g1,TR34252_c6_g10,TR34252_c6_g21,TR34252_c6_g40,TR34252_c6_g24,TR34252_c6_g38,TR34252_c6_g34
GO:0019031	viral envelope	8 of 228 in the list	19 of 11535 in the genome	1.07e-07	TR36402_c0_g7,TR36402_c0_g11,TR36402_c0_g6,TR36402_c0_g26,TR36402_c0_g2,TR36402_c0_g4,TR36402_c0_g20,TR36402_c0_g3
GO:0036338	viral membrane	8 of 228 in the list	19 of 11535 in the genome	1.07e-07	TR36402_c0_g4,TR36402_c0_g20,TR36402_c0_g3,TR36402_c0_g2,TR36402_c0_g6,TR36402_c0_g26,TR36402_c0_g11,TR36402_c0_g7
GO:0005839	proteasome core complex	11 of 228 in the list	48 of 11535 in the genome	1.39e-07	TR81839_c0_g1,TR31309_c0_g1,TR93397_c0_g1,TR106718_c0_g1,TR99198_c0_g1,TR98089_c0_g2,TR98089_c0_g4,TR102680_c0_g1,TR42142_c0_g1,TR26961_c0_g1,TR23037_c0_g1
GO:0000502	proteasome complex	12 of 228 in the list	106 of 11535 in the genome	9.45e-05	TR23037_c0_g1,TR102680_c0_g1,TR99198_c0_g1,TR98089_c0_g2,TR98089_c0_g4,TR26961_c0_g1,TR42142_c0_g1,TR93397_c0_g1,TR31309_c0_g1,TR81839_c0_g1,TR69636_c1_g1,TR106718_c0_g1
GO:0042612	MHC class I protein complex	4 of 228 in the list	14 of 11535 in the genome	0.01057	TR16375_c0_g1,TR110873_c0_g13,TR110873_c0_g5,TR110873_c0_g10
GO:0019012	virion	9 of 228 in the list	108 of 11535 in the genome	0.02339	TR36402_c0_g6,TR36402_c0_g26,TR36402_c0_g11,TR36402_c0_g8,TR36402_c0_g7,TR36402_c0_g4,TR36402_c0_g20,TR36402_c0_g3,TR36402_c0_g2
GO:0005615	extracellular space	30 of 228 in the list	775 of 11535 in the genome	0.02493	TR94587_c9_g4,TR46151_c4_g24,TR77201_c0_g1,TR89663_c0_g10,TR9377_c0_g8,TR9377_c0_g3,TR87409_c0_g3,TR75412_c3_g6,TR9377_c0_g9,TR101748_c36_g51,TR23393_c0_g3,TR95591_c88_g18,TR110944_c1_g8,TR102015_c0_g6,TR32409_c0_g1,TR82134_c0_g3,TR39043_c3_g3,TR39043_c3_g5,TR45438_c0_g2,TR9377_c0_g1,TR95591_c88_g57,TR94587_c9_g10,TR95591_c88_g51,TR19942_c0_g2,TR89663_c0_g1,TR95591_c88_g39,TR89663_c0_g31,TR19942_…
GO:0005886	plasma membrane	36 of 228 in the list	1005 of 11535 in the genome	0.02713	TR110130_c1_g1,TR81362_c0_g1,TR63769_c0_g1,TR110873_c0_g10,TR34252_c6_g32,TR9898_c0_g1,TR110873_c0_g13,TR34252_c6_g2,TR34252_c6_g37,TR34252_c6_g45,TR34252_c6_g34,TR34252_c6_g38,TR34252_c6_g24,TR18798_c0_g1,TR34252_c6_g40,TR34252_c6_g21,TR34252_c6_g1,TR34252_c6_g18,TR110873_c0_g5,TR11433_c2_g1,TR34252_c6_g4,TR34252_c6_g12,TR89270_c1_g1,TR34252_c6_g41,TR34252_c6_g29,TR34252_c6_g23,TR70915_c1_g1,TR3…
GO:0044423	virion part	8 of 228 in the list	92 of 11535 in the genome	0.03822	TR36402_c0_g7,TR36402_c0_g11,TR36402_c0_g26,TR36402_c0_g6,TR36402_c0_g2,TR36402_c0_g20,TR36402_c0_g3,TR36402_c0_g4
GO:0044421	extracellular region part	32 of 228 in the list	878 of 11535 in the genome	0.0448	TR46151_c4_g15,TR19942_c0_g1,TR89663_c0_g1,TR45438_c0_g2,TR39043_c3_g5,TR39043_c3_g3,TR2984_c5_g4,TR75412_c3_g6,TR101748_c36_g51,TR23393_c0_g3,TR9377_c0_g9,TR9377_c0_g8,TR46151_c4_g24,TR47496_c0_g1,TR89663_c0_g31,TR95591_c88_g39,TR19942_c0_g2,TR95591_c88_g51,TR94587_c9_g10,TR2984_c5_g3,TR9377_c0_g1,TR95591_c88_g57,TR82134_c0_g3,TR102015_c0_g6,TR32409_c0_g1,TR110944_c1_g8,TR95591_c88_g18,TR87409_c…
GO:0071944	cell periphery	36 of 228 in the list	1058 of 11535 in the genome	0.07068	TR110130_c1_g1,TR63769_c0_g1,TR81362_c0_g1,TR34252_c6_g2,TR34252_c6_g37,TR34252_c6_g45,TR110873_c0_g10,TR110873_c0_g13,TR9898_c0_g1,TR34252_c6_g32,TR34252_c6_g24,TR34252_c6_g40,TR18798_c0_g1,TR34252_c6_g34,TR34252_c6_g38,TR34252_c6_g18,TR34252_c6_g1,TR34252_c6_g21,TR34252_c6_g29,TR110873_c0_g5,TR34252_c6_g41,TR34252_c6_g12,TR11433_c2_g1,TR34252_c6_g4,TR89270_c1_g1,TR34252_c6_g39,TR70915_c1_g1,TR3…
GO:0042611	MHC protein complex	4 of 228 in the list	26 of 11535 in the genome	0.13104	TR110873_c0_g5,TR110873_c0_g10,TR16375_c0_g1,TR110873_c0_g13
GO:0031090	organelle membrane	34 of 228 in the list	1080 of 11535 in the genome	0.3555	TR34252_c6_g18,TR34252_c6_g21,TR34252_c6_g1,TR93370_c0_g8,TR80818_c0_g1,TR34252_c6_g24,TR34252_c6_g40,TR93370_c0_g3,TR34252_c6_g34,TR2601_c3_g2,TR91037_c0_g1,TR34252_c6_g38,TR34252_c6_g37,TR34252_c6_g2,TR34252_c6_g45,TR34252_c6_g32,TR34252_c6_g30,TR50714_c0_g1,TR15373_c2_g1,TR34252_c6_g10,TR34252_c6_g27,TR49341_c0_g1,TR57036_c0_g1,TR18654_c0_g1,TR2601_c3_g1,TR34252_c6_g39,TR93110_c0_g1,TR34252_c6…
GO:0005744	mitochondrial inner membrane presequence translocase complex	2 of 228 in the list	16 of 11535 in the genome	1	TR93370_c0_g3,TR93370_c0_g8
GO:0016021	integral to membrane	56 of 228 in the list	2422 of 11535 in the genome	1	TR57036_c0_g1,TR78366_c0_g2,TR49341_c0_g1,TR34252_c6_g10,TR34252_c6_g27,TR63815_c0_g1,TR34252_c6_g30,TR107730_c0_g1,TR15373_c2_g1,TR50714_c0_g1,TR60372_c0_g1,TR91776_c0_g1,TR26994_c0_g1,TR71117_c0_g1,TR34252_c6_g41,TR34252_c6_g12,TR11433_c2_g1,TR34252_c6_g4,TR89270_c1_g1,TR34252_c6_g29,TR27926_c1_g1,TR34252_c6_g23,TR49238_c1_g1,TR12322_c2_g1,TR93110_c0_g1,TR34252_c6_g39,TR98417_c0_g1,TR34252_c6_g…
GO:0031224	intrinsic to membrane	56 of 228 in the list	2449 of 11535 in the genome	1	TR91037_c0_g1,TR25754_c0_g1,TR34252_c6_g38,TR34252_c6_g34,TR98417_c0_g1,TR93370_c0_g3,TR34252_c6_g40,TR34252_c6_g24,TR40703_c0_g1,TR2646_c0_g1,TR93370_c0_g8,TR70213_c8_g15,TR34252_c6_g21,TR34252_c6_g1,TR34252_c6_g18,TR8885_c0_g1,TR62791_c0_g2,TR7120_c0_g2,TR19865_c42_g1,TR81362_c0_g1,TR63769_c0_g1,TR40703_c0_g2,TR9898_c0_g1,TR34252_c6_g32,TR88724_c0_g1,TR34252_c6_g45,TR79636_c1_g1,TR69459_c0_g1,T…
GO:0016459	myosin complex	2 of 228 in the list	38 of 11535 in the genome	1	TR69511_c0_g1,TR93358_c0_g1
GO:0005923	tight junction	2 of 228 in the list	40 of 11535 in the genome	1	TR99109_c0_g1,TR63769_c0_g1
GO:0070160	occluding junction	2 of 228 in the list	40 of 11535 in the genome	1	TR99109_c0_g1,TR63769_c0_g1
GO:0034702	ion channel complex	2 of 228 in the list	47 of 11535 in the genome	1	TR63815_c0_g1,TR81362_c0_g1
GO:0005789	endoplasmic reticulum membrane	9 of 228 in the list	344 of 11535 in the genome	1	TR80818_c0_g1,TR49341_c0_g1,TR57036_c0_g1,TR18654_c0_g1,TR91037_c0_g1,TR2601_c3_g2,TR2601_c3_g1,TR50714_c0_g1,TR27926_c1_g1
GO:0044425	membrane part	65 of 228 in the list	3033 of 11535 in the genome	1	TR34252_c6_g21,TR34252_c6_g1,TR70213_c8_g15,TR34252_c6_g24,TR34252_c6_g40,TR98417_c0_g1,TR93370_c0_g3,TR25754_c0_g1,TR34252_c6_g38,TR34252_c6_g37,TR34252_c6_g2,TR110873_c0_g10,TR9898_c0_g1,TR34252_c6_g32,TR81362_c0_g1,TR63769_c0_g1,TR7120_c0_g2,TR62791_c0_g2,TR50714_c0_g1,TR60372_c0_g1,TR26994_c0_g1,TR107730_c0_g1,TR15373_c2_g1,TR16375_c0_g1,TR78366_c0_g2,TR57036_c0_g1,TR18654_c0_g1,TR93110_c0_g1…
GO:0042175	nuclear outer membrane-endoplasmic reticulum membrane network	9 of 228 in the list	351 of 11535 in the genome	1	TR57036_c0_g1,TR18654_c0_g1,TR2601_c3_g2,TR91037_c0_g1,TR80818_c0_g1,TR49341_c0_g1,TR27926_c1_g1,TR2601_c3_g1,TR50714_c0_g1
GO:0043296	apical junction complex	2 of 228 in the list	54 of 11535 in the genome	1	TR99109_c0_g1,TR63769_c0_g1
GO:0044432	endoplasmic reticulum part	9 of 228 in the list	372 of 11535 in the genome	1	TR27926_c1_g1,TR50714_c0_g1,TR2601_c3_g1,TR18654_c0_g1,TR2601_c3_g2,TR91037_c0_g1,TR57036_c0_g1,TR49341_c0_g1,TR80818_c0_g1
GO:1902495	transmembrane transporter complex	2 of 228 in the list	61 of 11535 in the genome	1	TR81362_c0_g1,TR63815_c0_g1
GO:0000786	nucleosome	2 of 228 in the list	66 of 11535 in the genome	1	TR45948_c0_g1,TR18843_c0_g1
GO:1990104	DNA bending complex	2 of 228 in the list	66 of 11535 in the genome	1	TR18843_c0_g1,TR45948_c0_g1
GO:0005911	cell-cell junction	3 of 228 in the list	117 of 11535 in the genome	1	TR63769_c0_g1,TR18798_c0_g1,TR99109_c0_g1
GO:0005874	microtubule	4 of 228 in the list	170 of 11535 in the genome	1	TR46425_c0_g1,TR93377_c0_g1,TR63815_c0_g1,TR18798_c0_g1
GO:0016020	membrane	88 of 228 in the list	4370 of 11535 in the genome	1	TR69459_c0_g1,TR79636_c1_g1,TR34252_c6_g45,TR88724_c0_g1,TR17902_c0_g1,TR89194_c0_g1,TR110873_c0_g13,TR40703_c0_g2,TR110130_c1_g1,TR19865_c42_g1,TR2984_c5_g4,TR8885_c0_g1,TR34252_c6_g18,TR2646_c0_g1,TR40703_c0_g1,TR93370_c0_g8,TR80818_c0_g1,TR34252_c6_g34,TR2601_c3_g2,TR91037_c0_g1,TR12322_c2_g1,TR99109_c0_g1,TR2601_c3_g1,TR70915_c1_g1,TR34252_c6_g39,TR71083_c2_g1,TR34252_c6_g23,TR27926_c1_g1,TR4…
GO:0044815	DNA packaging complex	2 of 228 in the list	80 of 11535 in the genome	1	TR18843_c0_g1,TR45948_c0_g1
GO:0044455	mitochondrial membrane part	2 of 228 in the list	101 of 11535 in the genome	1	TR93370_c0_g8,TR93370_c0_g3
GO:0030054	cell junction	4 of 228 in the list	231 of 11535 in the genome	1	TR63769_c0_g1,TR18798_c0_g1,TR81362_c0_g1,TR99109_c0_g1
GO:0005578	proteinaceous extracellular matrix	2 of 228 in the list	117 of 11535 in the genome	1	TR2984_c5_g4,TR2984_c5_g3
GO:0005783	endoplasmic reticulum	10 of 228 in the list	561 of 11535 in the genome	1	TR18654_c0_g1,TR2601_c3_g2,TR91037_c0_g1,TR57036_c0_g1,TR49341_c0_g1,TR80818_c0_g1,TR9898_c0_g1,TR27926_c1_g1,TR50714_c0_g1,TR2601_c3_g1
GO:0000785	chromatin	2 of 228 in the list	129 of 11535 in the genome	1	TR45948_c0_g1,TR18843_c0_g1
GO:0044445	cytosolic part	2 of 228 in the list	132 of 11535 in the genome	1	TR71180_c1_g1,TR12637_c0_g1
GO:0031012	extracellular matrix	2 of 228 in the list	134 of 11535 in the genome	1	TR2984_c5_g4,TR2984_c5_g3
GO:0005743	mitochondrial inner membrane	4 of 228 in the list	258 of 11535 in the genome	1	TR57036_c0_g1,TR93370_c0_g3,TR93370_c0_g8,TR15373_c2_g1
GO:0019866	organelle inner membrane	4 of 228 in the list	266 of 11535 in the genome	1	TR15373_c2_g1,TR93370_c0_g3,TR57036_c0_g1,TR93370_c0_g8
GO:0015629	actin cytoskeleton	2 of 228 in the list	165 of 11535 in the genome	1	TR93358_c0_g1,TR69511_c0_g1
GO:0005887	integral to plasma membrane	2 of 228 in the list	168 of 11535 in the genome	1	TR81362_c0_g1,TR89270_c1_g1
GO:0032993	protein-DNA complex	2 of 228 in the list	171 of 11535 in the genome	1	TR18843_c0_g1,TR45948_c0_g1
GO:0031226	intrinsic to plasma membrane	2 of 228 in the list	175 of 11535 in the genome	1	TR81362_c0_g1,TR89270_c1_g1
GO:0044459	plasma membrane part	6 of 228 in the list	446 of 11535 in the genome	1	TR81362_c0_g1,TR16375_c0_g1,TR89270_c1_g1,TR110873_c0_g13,TR110873_c0_g10,TR110873_c0_g5
GO:0012505	endomembrane system	9 of 228 in the list	642 of 11535 in the genome	1	TR57036_c0_g1,TR18654_c0_g1,TR91037_c0_g1,TR2601_c3_g2,TR80818_c0_g1,TR49341_c0_g1,TR27926_c1_g1,TR2601_c3_g1,TR50714_c0_g1
GO:0031966	mitochondrial membrane	4 of 228 in the list	350 of 11535 in the genome	1	TR93370_c0_g8,TR93370_c0_g3,TR57036_c0_g1,TR15373_c2_g1
GO:0043231	intracellular membrane-bounded organelle	84 of 228 in the list	4759 of 11535 in the genome	1	TR18843_c0_g1,TR34252_c6_g21,TR24348_c0_g2,TR34252_c6_g1,TR30302_c4_g2,TR34252_c6_g24,TR18798_c0_g1,TR34252_c6_g40,TR93370_c0_g3,TR102680_c0_g1,TR34252_c6_g38,TR34252_c6_g37,TR34252_c6_g2,TR9898_c0_g1,TR34252_c6_g32,TR81839_c0_g1,TR83186_c0_g13,TR50714_c0_g1,TR15373_c2_g1,TR93397_c0_g1,TR30302_c4_g1,TR71974_c0_g1,TR57036_c0_g1,TR12366_c0_g1,TR18654_c0_g1,TR45969_c0_g1,TR93110_c0_g1,TR104284_c0_g1…
GO:0044430	cytoskeletal part	7 of 228 in the list	570 of 11535 in the genome	1	TR63815_c0_g1,TR18798_c0_g1,TR69511_c0_g1,TR93358_c0_g1,TR46425_c0_g1,TR102800_c0_g1,TR93377_c0_g1
GO:0005740	mitochondrial envelope	4 of 228 in the list	380 of 11535 in the genome	1	TR15373_c2_g1,TR93370_c0_g8,TR93370_c0_g3,TR57036_c0_g1
GO:0043227	membrane-bounded organelle	84 of 228 in the list	4847 of 11535 in the genome	1	TR34670_c3_g1,TR26961_c0_g1,TR34252_c6_g41,TR98089_c0_g4,TR34252_c6_g12,TR34252_c6_g4,TR27926_c1_g1,TR47918_c0_g2,TR34252_c6_g23,TR60134_c0_g1,TR31309_c0_g1,TR2601_c3_g1,TR82967_c0_g1,TR61906_c0_g1,TR34252_c6_g39,TR84976_c0_g1,TR42142_c0_g1,TR86570_c0_g1,TR49277_c0_g1,TR43940_c0_g1,TR49341_c0_g1,TR34252_c6_g10,TR110098_c0_g1,TR19315_c0_g1,TR34252_c6_g27,TR34252_c6_g30,TR106031_c0_g1,TR104257_c0_g…
GO:0043234	protein complex	33 of 228 in the list	2128 of 11535 in the genome	1	TR93370_c0_g8,TR18843_c0_g1,TR10267_c0_g10,TR45948_c0_g1,TR93370_c0_g3,TR102800_c0_g1,TR98089_c0_g2,TR99198_c0_g1,TR102680_c0_g1,TR18798_c0_g1,TR110873_c0_g10,TR46425_c0_g1,TR110873_c0_g13,TR81839_c0_g1,TR104257_c0_g3,TR81362_c0_g1,TR12637_c0_g1,TR93397_c0_g1,TR16375_c0_g1,TR63815_c0_g1,TR69511_c0_g1,TR57036_c0_g1,TR42142_c0_g1,TR93377_c0_g1,TR69636_c1_g1,TR106718_c0_g1,TR31309_c0_g1,TR110873_c0_…
GO:0044446	intracellular organelle part	44 of 228 in the list	2752 of 11535 in the genome	1	TR104257_c0_g3,TR34252_c6_g45,TR34252_c6_g2,TR34252_c6_g37,TR34252_c6_g32,TR46425_c0_g1,TR18798_c0_g1,TR34252_c6_g40,TR80818_c0_g1,TR34252_c6_g24,TR2601_c3_g2,TR91037_c0_g1,TR34252_c6_g38,TR34252_c6_g34,TR102800_c0_g1,TR93370_c0_g3,TR45948_c0_g1,TR34252_c6_g18,TR18843_c0_g1,TR93370_c0_g8,TR34252_c6_g21,TR34252_c6_g1,TR34252_c6_g29,TR34252_c6_g12,TR34252_c6_g4,TR34252_c6_g41,TR93358_c0_g1,TR71117_…
GO:0044444	cytoplasmic part	47 of 228 in the list	2920 of 11535 in the genome	1	TR110130_c1_g1,TR83186_c0_g13,TR57239_c3_g1,TR34252_c6_g2,TR34252_c6_g37,TR34252_c6_g45,TR69555_c4_g1,TR34252_c6_g32,TR9898_c0_g1,TR34252_c6_g24,TR80818_c0_g1,TR34252_c6_g40,TR93370_c0_g3,TR34252_c6_g34,TR2601_c3_g2,TR91037_c0_g1,TR34252_c6_g38,TR95786_c0_g1,TR10267_c0_g10,TR34252_c6_g18,TR34252_c6_g21,TR34252_c6_g1,TR93370_c0_g8,TR34252_c6_g29,TR71117_c0_g1,TR34252_c6_g12,TR34252_c6_g4,TR71180_c…
GO:0015630	microtubule cytoskeleton	4 of 228 in the list	411 of 11535 in the genome	1	TR18798_c0_g1,TR63815_c0_g1,TR93377_c0_g1,TR46425_c0_g1
GO:0005737	cytoplasm	75 of 228 in the list	4433 of 11535 in the genome	1	TR95786_c0_g1,TR34252_c6_g18,TR10267_c0_g10,TR93370_c0_g8,TR80818_c0_g1,TR34252_c6_g34,TR99198_c0_g1,TR98089_c0_g2,TR2601_c3_g2,TR91037_c0_g1,TR73639_c0_g1,TR34252_c6_g45,TR69555_c4_g1,TR46425_c0_g1,TR110130_c1_g1,TR53023_c0_g1,TR57239_c3_g1,TR11514_c0_g1,TR34252_c6_g30,TR63815_c0_g1,TR106031_c0_g1,TR110098_c0_g1,TR34252_c6_g10,TR104512_c0_g7,TR34252_c6_g27,TR64377_c0_g1,TR59599_c0_g1,TR49341_c0_…
GO:0044422	organelle part	44 of 228 in the list	2789 of 11535 in the genome	1	TR27926_c1_g1,TR34252_c6_g23,TR34252_c6_g39,TR93110_c0_g1,TR2601_c3_g1,TR34252_c6_g41,TR34252_c6_g12,TR34252_c6_g4,TR93358_c0_g1,TR71117_c0_g1,TR34252_c6_g29,TR34252_c6_g27,TR34252_c6_g10,TR15373_c2_g1,TR69511_c0_g1,TR50714_c0_g1,TR63815_c0_g1,TR34252_c6_g30,TR18654_c0_g1,TR93377_c0_g1,TR57036_c0_g1,TR49341_c0_g1,TR34252_c6_g32,TR46425_c0_g1,TR34252_c6_g45,TR34252_c6_g37,TR34252_c6_g2,TR104257_c0…
GO:0005694	chromosome	3 of 228 in the list	344 of 11535 in the genome	1	TR82967_c0_g1,TR18843_c0_g1,TR45948_c0_g1
GO:0044427	chromosomal part	2 of 228 in the list	264 of 11535 in the genome	1	TR45948_c0_g1,TR18843_c0_g1
GO:0005829	cytosol	4 of 228 in the list	429 of 11535 in the genome	1	TR64377_c0_g1,TR12637_c0_g1,TR57239_c3_g1,TR71180_c1_g1
GO:0044429	mitochondrial part	4 of 228 in the list	441 of 11535 in the genome	1	TR93370_c0_g8,TR57036_c0_g1,TR93370_c0_g3,TR15373_c2_g1
GO:0031967	organelle envelope	4 of 228 in the list	455 of 11535 in the genome	1	TR15373_c2_g1,TR57036_c0_g1,TR93370_c0_g3,TR93370_c0_g8
GO:0031975	envelope	4 of 228 in the list	456 of 11535 in the genome	1	TR15373_c2_g1,TR57036_c0_g1,TR93370_c0_g3,TR93370_c0_g8
GO:0042995	cell projection	2 of 228 in the list	302 of 11535 in the genome	1	TR18798_c0_g1,TR48049_c0_g2
GO:0005634	nucleus	45 of 228 in the list	2962 of 11535 in the genome	1	TR60134_c0_g1,TR31309_c0_g1,TR56561_c0_g1,TR106718_c0_g1,TR69636_c1_g1,TR47918_c0_g2,TR104284_c0_g1,TR45969_c0_g1,TR61906_c0_g1,TR82967_c0_g1,TR98089_c0_g4,TR63277_c5_g2,TR34670_c3_g1,TR88279_c0_g1,TR26961_c0_g1,TR23037_c0_g1,TR30302_c4_g1,TR93397_c0_g1,TR19315_c0_g1,TR110098_c0_g1,TR106031_c0_g1,TR12366_c0_g1,TR84976_c0_g1,TR42142_c0_g1,TR43940_c0_g1,TR71974_c0_g1,TR49277_c0_g1,TR86570_c0_g1,TR8…
GO:0005739	mitochondrion	6 of 228 in the list	725 of 11535 in the genome	1	TR15373_c2_g1,TR83186_c0_g13,TR93370_c0_g8,TR93370_c0_g3,TR57036_c0_g1,TR69555_c4_g1
GO:0005856	cytoskeleton	7 of 228 in the list	821 of 11535 in the genome	1	TR63815_c0_g1,TR69511_c0_g1,TR18798_c0_g1,TR102800_c0_g1,TR93358_c0_g1,TR46425_c0_g1,TR93377_c0_g1
GO:0043229	intracellular organelle	91 of 228 in the list	5689 of 11535 in the genome	1	TR18843_c0_g1,TR30302_c4_g2,TR24348_c0_g2,TR34252_c6_g21,TR34252_c6_g1,TR18798_c0_g1,TR34252_c6_g40,TR34252_c6_g24,TR102680_c0_g1,TR34252_c6_g38,TR93370_c0_g3,TR34252_c6_g37,TR34252_c6_g2,TR34252_c6_g32,TR9898_c0_g1,TR81839_c0_g1,TR83186_c0_g13,TR50714_c0_g1,TR15373_c2_g1,TR93397_c0_g1,TR30302_c4_g1,TR71974_c0_g1,TR12366_c0_g1,TR93377_c0_g1,TR18654_c0_g1,TR57036_c0_g1,TR45969_c0_g1,TR38269_c0_g1,…
GO:0005794	Golgi apparatus	2 of 228 in the list	431 of 11535 in the genome	1	TR110130_c1_g1,TR57239_c3_g1
GO:0043226	organelle	91 of 228 in the list	5736 of 11535 in the genome	1	TR18843_c0_g1,TR30302_c4_g2,TR34252_c6_g1,TR34252_c6_g21,TR24348_c0_g2,TR34252_c6_g40,TR18798_c0_g1,TR34252_c6_g24,TR34252_c6_g38,TR102680_c0_g1,TR93370_c0_g3,TR34252_c6_g37,TR34252_c6_g2,TR81839_c0_g1,TR34252_c6_g32,TR9898_c0_g1,TR83186_c0_g13,TR15373_c2_g1,TR50714_c0_g1,TR30302_c4_g1,TR93397_c0_g1,TR71974_c0_g1,TR18654_c0_g1,TR12366_c0_g1,TR93377_c0_g1,TR57036_c0_g1,TR93110_c0_g1,TR38269_c0_g1,…
GO:0030529	ribonucleoprotein complex	4 of 228 in the list	663 of 11535 in the genome	1	TR75872_c1_g2,TR38269_c0_g1,TR10267_c0_g10,TR104257_c0_g3
GO:0032991	macromolecular complex	35 of 228 in the list	2742 of 11535 in the genome	1	TR71180_c1_g1,TR98089_c0_g4,TR26961_c0_g1,TR93358_c0_g1,TR110873_c0_g5,TR23037_c0_g1,TR31309_c0_g1,TR106718_c0_g1,TR69636_c1_g1,TR38269_c0_g1,TR75872_c1_g2,TR93377_c0_g1,TR57036_c0_g1,TR42142_c0_g1,TR93397_c0_g1,TR16375_c0_g1,TR12637_c0_g1,TR69511_c0_g1,TR63815_c0_g1,TR104257_c0_g3,TR81362_c0_g1,TR81839_c0_g1,TR110873_c0_g13,TR46425_c0_g1,TR110873_c0_g10,TR102680_c0_g1,TR98089_c0_g2,TR99198_c0_g1…
GO:0044424	intracellular part	106 of 228 in the list	7089 of 11535 in the genome	1	TR64377_c0_g1,TR86570_c0_g1,TR49277_c0_g1,TR43940_c0_g1,TR59599_c0_g1,TR49341_c0_g1,TR42142_c0_g1,TR84976_c0_g1,TR34252_c6_g30,TR63815_c0_g1,TR69511_c0_g1,TR106031_c0_g1,TR34252_c6_g10,TR110098_c0_g1,TR104512_c0_g7,TR69287_c0_g1,TR34252_c6_g27,TR19315_c0_g1,TR34670_c3_g1,TR93358_c0_g1,TR26961_c0_g1,TR98089_c0_g4,TR34252_c6_g41,TR34252_c6_g12,TR11433_c2_g1,TR71180_c1_g1,TR34252_c6_g4,TR2601_c3_g1,…
GO:0043228	non-membrane-bounded organelle	11 of 228 in the list	1679 of 11535 in the genome	1	TR46425_c0_g1,TR18843_c0_g1,TR63815_c0_g1,TR82967_c0_g1,TR69511_c0_g1,TR38269_c0_g1,TR102800_c0_g1,TR93358_c0_g1,TR45948_c0_g1,TR93377_c0_g1,TR18798_c0_g1
GO:0043232	intracellular non-membrane-bounded organelle	11 of 228 in the list	1679 of 11535 in the genome	1	TR46425_c0_g1,TR18843_c0_g1,TR63815_c0_g1,TR82967_c0_g1,TR69511_c0_g1,TR38269_c0_g1,TR93358_c0_g1,TR102800_c0_g1,TR45948_c0_g1,TR93377_c0_g1,TR18798_c0_g1
GO:0005622	intracellular	112 of 228 in the list	7685 of 11535 in the genome	1	TR60134_c0_g1,TR31309_c0_g1,TR27926_c1_g1,TR47918_c0_g2,TR34252_c6_g23,TR34252_c6_g39,TR74310_c1_g3,TR61906_c0_g1,TR82967_c0_g1,TR2601_c3_g1,TR98089_c0_g4,TR34252_c6_g41,TR11433_c2_g1,TR34252_c6_g4,TR34252_c6_g12,TR71180_c1_g1,TR34670_c3_g1,TR26961_c0_g1,TR93358_c0_g1,TR104512_c0_g7,TR69287_c0_g1,TR19315_c0_g1,TR34252_c6_g27,TR110098_c0_g1,TR34252_c6_g10,TR69511_c0_g1,TR106031_c0_g1,TR63815_c0_g1…
GO:0005623	cell	121 of 228 in the list	8274 of 11535 in the genome	1	TR95786_c0_g1,TR10267_c0_g10,TR34252_c6_g18,TR93370_c0_g8,TR80818_c0_g1,TR54365_c0_g1,TR16017_c7_g10,TR34252_c6_g34,TR102800_c0_g1,TR45948_c0_g1,TR2601_c3_g2,TR73639_c0_g1,TR91037_c0_g1,TR99198_c0_g1,TR98089_c0_g2,TR9572_c0_g1,TR50968_c0_g1,TR34252_c6_g45,TR46425_c0_g1,TR69555_c4_g1,TR110873_c0_g13,TR70177_c0_g1,TR110130_c1_g1,TR57239_c3_g1,TR11514_c0_g1,TR104257_c0_g3,TR53023_c0_g1,TR63815_c0_g1…
GO:0044464	cell part	121 of 228 in the list	8274 of 11535 in the genome	1	TR12637_c0_g1,TR16375_c0_g1,TR93397_c0_g1,TR30302_c4_g1,TR26994_c0_g1,TR50714_c0_g1,TR15373_c2_g1,TR21253_c0_g2,TR11514_c0_g8,TR57036_c0_g1,TR12366_c0_g1,TR93377_c0_g1,TR18654_c0_g1,TR48049_c0_g2,TR46220_c0_g1,TR71974_c0_g1,TR111381_c25_g24,TR104284_c0_g1,TR106718_c0_g1,TR69636_c1_g1,TR56561_c0_g1,TR19475_c0_g1,TR86676_c0_g1,TR75872_c1_g2,TR45969_c0_g1,TR38269_c0_g1,TR93110_c0_g1,TR71117_c0_g1,TR…
GO:0005319	lipid transporter activity	30 of 348 in the list	57 of 15823 in the genome	8.42e-33	TR60917_c378_g11,TR31736_c1_g5,TR31736_c1_g2,TR60917_c378_g8,TR27817_c3_g1,TR60917_c378_g16,TR60917_c378_g13,TR60917_c378_g17,TR60917_c378_g23,TR31736_c1_g4,TR60917_c378_g25,TR60917_c378_g9,TR60917_c378_g7,TR60917_c378_g12,TR49266_c62_g1,TR60917_c378_g14,TR84692_c0_g2,TR103154_c0_g1,TR60917_c378_g10,TR60917_c378_g5,TR60917_c378_g26,TR60917_c378_g4,TR60917_c378_g3,TR60917_c378_g27,TR60917_c378_g21…
GO:0033798	thyroxine 5-deiodinase activity	20 of 348 in the list	21 of 15823 in the genome	1.62e-30	TR34252_c6_g38,TR34252_c6_g34,TR34252_c6_g40,TR34252_c6_g24,TR34252_c6_g27,TR34252_c6_g10,TR34252_c6_g1,TR34252_c6_g21,TR34252_c6_g18,TR34252_c6_g30,TR34252_c6_g41,TR34252_c6_g4,TR34252_c6_g12,TR34252_c6_g29,TR34252_c6_g32,TR34252_c6_g23,TR34252_c6_g39,TR34252_c6_g45,TR34252_c6_g2,TR34252_c6_g37
GO:0004800	thyroxine 5'-deiodinase activity	20 of 348 in the list	23 of 15823 in the genome	1.31e-28	TR34252_c6_g37,TR34252_c6_g2,TR34252_c6_g39,TR34252_c6_g45,TR34252_c6_g23,TR34252_c6_g32,TR34252_c6_g29,TR34252_c6_g12,TR34252_c6_g4,TR34252_c6_g41,TR34252_c6_g30,TR34252_c6_g18,TR34252_c6_g21,TR34252_c6_g10,TR34252_c6_g1,TR34252_c6_g27,TR34252_c6_g24,TR34252_c6_g40,TR34252_c6_g34,TR34252_c6_g38
GO:0004298	threonine-type endopeptidase activity	11 of 348 in the list	47 of 15823 in the genome	8.28e-07	TR81839_c0_g1,TR93397_c0_g1,TR31309_c0_g1,TR106718_c0_g1,TR98089_c0_g2,TR99198_c0_g1,TR98089_c0_g4,TR102680_c0_g1,TR42142_c0_g1,TR26961_c0_g1,TR23037_c0_g1
GO:0070003	threonine-type peptidase activity	11 of 348 in the list	47 of 15823 in the genome	8.28e-07	TR23037_c0_g1,TR99198_c0_g1,TR98089_c0_g4,TR98089_c0_g2,TR102680_c0_g1,TR42142_c0_g1,TR26961_c0_g1,TR81839_c0_g1,TR31309_c0_g1,TR93397_c0_g1,TR106718_c0_g1
GO:0005215	transporter activity	48 of 348 in the list	897 of 15823 in the genome	1.84e-06	TR17902_c0_g1,TR49266_c62_g1,TR60917_c378_g1,TR62791_c0_g2,TR60917_c378_g15,TR19865_c42_g1,TR81362_c0_g1,TR60917_c378_g2,TR60917_c378_g16,TR60917_c378_g13,TR70213_c8_g15,TR93370_c0_g8,TR27817_c3_g1,TR60917_c378_g8,TR5499_c0_g1,TR60917_c378_g11,TR60917_c378_g12,TR93370_c0_g3,TR60917_c378_g9,TR91461_c0_g1,TR60917_c378_g25,TR60917_c378_g23,TR60917_c378_g4,TR60917_c378_g27,TR60917_c378_g3,TR60917_c37…
GO:0022892	substrate-specific transporter activity	41 of 348 in the list	722 of 15823 in the genome	4.86e-06	TR12637_c0_g1,TR60372_c0_g1,TR107730_c0_g1,TR31736_c1_g2,TR31736_c1_g5,TR37647_c4_g1,TR60917_c378_g7,TR57036_c0_g1,TR31736_c1_g4,TR60917_c378_g17,TR60917_c378_g27,TR60917_c378_g4,TR60917_c378_g3,TR60917_c378_g21,TR60917_c378_g26,TR60917_c378_g5,TR60917_c378_g10,TR103154_c0_g1,TR60917_c378_g14,TR84692_c0_g2,TR11433_c2_g1,TR71117_c0_g1,TR31736_c1_g1,TR60917_c378_g18,TR93370_c0_g8,TR60917_c378_g13,T…
GO:0030414	peptidase inhibitor activity	36 of 348 in the list	704 of 15823 in the genome	0.00044	TR94587_c9_g10,TR19942_c0_g2,TR95591_c88_g51,TR89663_c0_g31,TR95591_c88_g39,TR47496_c0_g1,TR89663_c0_g10,TR9377_c0_g3,TR94587_c9_g4,TR77201_c0_g1,TR95591_c88_g18,TR87409_c0_g3,TR110944_c1_g8,TR9377_c0_g1,TR95591_c88_g57,TR102015_c0_g6,TR32409_c0_g1,TR82134_c0_g3,TR89663_c0_g1,TR94490_c7_g15,TR19942_c0_g1,TR94490_c7_g30,TR94490_c7_g34,TR46151_c4_g15,TR9377_c0_g8,TR46151_c4_g24,TR94490_c7_g12,TR754…
GO:0061134	peptidase regulator activity	36 of 348 in the list	717 of 15823 in the genome	0.00066	TR19942_c0_g2,TR95591_c88_g51,TR94587_c9_g10,TR47496_c0_g1,TR89663_c0_g31,TR95591_c88_g39,TR95591_c88_g18,TR87409_c0_g3,TR89663_c0_g10,TR9377_c0_g3,TR94587_c9_g4,TR77201_c0_g1,TR9377_c0_g1,TR95591_c88_g57,TR32409_c0_g1,TR102015_c0_g6,TR82134_c0_g3,TR110944_c1_g8,TR89663_c0_g1,TR94490_c7_g15,TR94490_c7_g34,TR46151_c4_g15,TR19942_c0_g1,TR94490_c7_g30,TR75412_c3_g6,TR9377_c0_g9,TR101748_c36_g51,TR23…
GO:0042605	peptide antigen binding	5 of 348 in the list	13 of 15823 in the genome	0.00107	TR110873_c0_g5,TR110873_c0_g10,TR57036_c0_g1,TR16375_c0_g1,TR110873_c0_g13
GO:0004175	endopeptidase activity	23 of 348 in the list	365 of 15823 in the genome	0.00123	TR102680_c0_g1,TR98089_c0_g2,TR99198_c0_g1,TR42414_c0_g1,TR35040_c7_g4,TR42142_c0_g1,TR76146_c12_g12,TR37337_c14_g30,TR64377_c0_g1,TR76146_c12_g38,TR93397_c0_g1,TR89068_c3_g4,TR8395_c5_g1,TR52837_c0_g1,TR98089_c0_g4,TR26961_c0_g1,TR34749_c3_g6,TR23037_c0_g1,TR34749_c3_g4,TR31309_c0_g1,TR81839_c0_g1,TR106718_c0_g1,TR8395_c5_g4
GO:0003823	antigen binding	6 of 348 in the list	24 of 15823 in the genome	0.00202	TR110873_c0_g13,TR16375_c0_g1,TR110873_c0_g5,TR57036_c0_g1,TR110873_c0_g10,TR70915_c1_g1
GO:0004857	enzyme inhibitor activity	36 of 348 in the list	761 of 15823 in the genome	0.0025	TR46151_c4_g24,TR94490_c7_g12,TR9377_c0_g8,TR94490_c7_g1,TR75412_c3_g6,TR23393_c0_g3,TR9377_c0_g9,TR101748_c36_g51,TR94490_c7_g3,TR45438_c0_g2,TR39043_c3_g3,TR39043_c3_g5,TR94490_c7_g15,TR89663_c0_g1,TR94490_c7_g30,TR19942_c0_g1,TR46151_c4_g15,TR94490_c7_g34,TR94587_c9_g4,TR77201_c0_g1,TR89663_c0_g10,TR9377_c0_g3,TR87409_c0_g3,TR95591_c88_g18,TR110944_c1_g8,TR32409_c0_g1,TR102015_c0_g6,TR82134_c0…
GO:0004866	endopeptidase inhibitor activity	33 of 348 in the list	682 of 15823 in the genome	0.00372	TR94587_c9_g10,TR19942_c0_g2,TR95591_c88_g51,TR89663_c0_g31,TR95591_c88_g39,TR47496_c0_g1,TR89663_c0_g10,TR9377_c0_g3,TR94587_c9_g4,TR77201_c0_g1,TR95591_c88_g18,TR87409_c0_g3,TR110944_c1_g8,TR9377_c0_g1,TR95591_c88_g57,TR82134_c0_g3,TR102015_c0_g6,TR32409_c0_g1,TR89663_c0_g1,TR94490_c7_g15,TR19942_c0_g1,TR94490_c7_g34,TR46151_c4_g15,TR9377_c0_g8,TR46151_c4_g24,TR94490_c7_g12,TR75412_c3_g6,TR2339…
GO:0061135	endopeptidase regulator activity	33 of 348 in the list	691 of 15823 in the genome	0.00484	TR19942_c0_g1,TR46151_c4_g15,TR94490_c7_g34,TR94490_c7_g15,TR89663_c0_g1,TR39043_c3_g5,TR39043_c3_g3,TR45438_c0_g2,TR46151_c4_g24,TR94490_c7_g12,TR9377_c0_g8,TR75412_c3_g6,TR23393_c0_g3,TR9377_c0_g9,TR101748_c36_g51,TR95591_c88_g39,TR89663_c0_g31,TR47496_c0_g1,TR94587_c9_g10,TR95591_c88_g51,TR19942_c0_g2,TR110944_c1_g8,TR32409_c0_g1,TR102015_c0_g6,TR82134_c0_g3,TR9377_c0_g1,TR95591_c88_g57,TR9458…
GO:0008233	peptidase activity	32 of 348 in the list	682 of 15823 in the genome	0.00907	TR31309_c0_g1,TR106718_c0_g1,TR69636_c1_g1,TR55465_c0_g2,TR76365_c0_g1,TR98089_c0_g4,TR26961_c0_g1,TR34749_c3_g6,TR23037_c0_g1,TR34749_c3_g4,TR93397_c0_g1,TR89068_c3_g4,TR99987_c0_g1,TR8395_c5_g1,TR42142_c0_g1,TR35040_c7_g4,TR76146_c12_g12,TR37337_c14_g30,TR64377_c0_g1,TR76146_c12_g38,TR81839_c0_g1,TR8395_c5_g4,TR52837_c0_g1,TR41945_c0_g3,TR35040_c7_g5,TR102680_c0_g1,TR29931_c0_g2,TR98089_c0_g2,T…
GO:0070011	peptidase activity, acting on L-amino acid peptides	28 of 348 in the list	599 of 15823 in the genome	0.02907	TR37337_c14_g30,TR64377_c0_g1,TR76146_c12_g38,TR76146_c12_g12,TR11696_c23_g3,TR42414_c0_g1,TR35040_c7_g4,TR42142_c0_g1,TR102680_c0_g1,TR99198_c0_g1,TR98089_c0_g2,TR29931_c0_g2,TR8395_c5_g1,TR99987_c0_g1,TR93397_c0_g1,TR89068_c3_g4,TR23037_c0_g1,TR34749_c3_g4,TR41945_c0_g3,TR26961_c0_g1,TR34749_c3_g6,TR52837_c0_g1,TR98089_c0_g4,TR76365_c0_g1,TR8395_c5_g4,TR106718_c0_g1,TR31309_c0_g1,TR81839_c0_g1
GO:0070330	aromatase activity	3 of 348 in the list	6 of 15823 in the genome	0.03895	TR2601_c3_g2,TR18654_c0_g1,TR2601_c3_g1
GO:0033218	amide binding	5 of 348 in the list	32 of 15823 in the genome	0.11982	TR110873_c0_g13,TR16375_c0_g1,TR57036_c0_g1,TR110873_c0_g5,TR110873_c0_g10
GO:0042277	peptide binding	5 of 348 in the list	32 of 15823 in the genome	0.11982	TR110873_c0_g5,TR110873_c0_g10,TR57036_c0_g1,TR16375_c0_g1,TR110873_c0_g13
GO:0030234	enzyme regulator activity	38 of 348 in the list	1037 of 15823 in the genome	0.26546	TR46151_c4_g24,TR94490_c7_g12,TR9377_c0_g8,TR94490_c7_g1,TR75412_c3_g6,TR9377_c0_g9,TR23393_c0_g3,TR101748_c36_g51,TR94490_c7_g3,TR45438_c0_g2,TR39043_c3_g3,TR39043_c3_g5,TR94490_c7_g15,TR89663_c0_g1,TR94490_c7_g30,TR19942_c0_g1,TR46151_c4_g15,TR94490_c7_g34,TR94587_c9_g4,TR77201_c0_g1,TR89663_c0_g10,TR9377_c0_g3,TR87409_c0_g3,TR95591_c88_g18,TR71180_c1_g1,TR110944_c1_g8,TR102015_c0_g6,TR32409_c0…
GO:0046977	TAP binding	2 of 348 in the list	3 of 15823 in the genome	0.27663	TR71117_c0_g1,TR57036_c0_g1
GO:0005104	fibroblast growth factor receptor binding	2 of 348 in the list	4 of 15823 in the genome	0.54521	TR2291_c3_g1,TR48296_c0_g1
GO:0016491	oxidoreductase activity	41 of 348 in the list	1214 of 15823 in the genome	0.7661	TR2601_c3_g1,TR34252_c6_g39,TR27926_c1_g1,TR34252_c6_g23,TR34252_c6_g29,TR27119_c0_g1,TR34252_c6_g41,TR34252_c6_g12,TR34252_c6_g4,TR69497_c0_g1,TR50246_c0_g1,TR34252_c6_g30,TR34252_c6_g10,TR23968_c0_g1,TR28895_c0_g2,TR34252_c6_g27,TR11952_c0_g1,TR101479_c0_g3,TR18654_c0_g1,TR34252_c6_g37,TR34252_c6_g2,TR34252_c6_g45,TR48848_c0_g2,TR104954_c0_g1,TR57573_c3_g2,TR34252_c6_g32,TR35819_c3_g1,TR11566_c…
GO:0004667	prostaglandin-D synthase activity	2 of 348 in the list	7 of 15823 in the genome	1	TR5499_c0_g1,TR5499_c0_g2
GO:0001972	retinoic acid binding	2 of 348 in the list	8 of 15823 in the genome	1	TR5499_c0_g2,TR5499_c0_g1
GO:0005506	iron ion binding	12 of 348 in the list	266 of 15823 in the genome	1	TR6285_c0_g1,TR11566_c0_g2,TR18654_c0_g1,TR2601_c3_g2,TR62580_c0_g2,TR104954_c0_g1,TR49892_c0_g1,TR2601_c3_g1,TR69497_c0_g1,TR35819_c3_g1,TR27926_c1_g1,TR12637_c0_g1
GO:0070851	growth factor receptor binding	2 of 348 in the list	9 of 15823 in the genome	1	TR2291_c3_g1,TR48296_c0_g1
GO:0004252	serine-type endopeptidase activity	8 of 348 in the list	152 of 15823 in the genome	1	TR76146_c12_g12,TR76146_c12_g38,TR64377_c0_g1,TR37337_c14_g30,TR34749_c3_g4,TR52837_c0_g1,TR35040_c7_g4,TR34749_c3_g6
GO:0030246	carbohydrate binding	8 of 348 in the list	152 of 15823 in the genome	1	TR36402_c0_g2,TR35819_c3_g1,TR36402_c0_g20,TR36402_c0_g3,TR36402_c0_g11,TR36402_c0_g26,TR36402_c0_g6,TR26051_c0_g1
GO:0004089	carbonate dehydratase activity	2 of 348 in the list	10 of 15823 in the genome	1	TR78361_c0_g1,TR46220_c0_g1
GO:0015197	peptide transporter activity	2 of 348 in the list	10 of 15823 in the genome	1	TR57036_c0_g1,TR71117_c0_g1
GO:0005501	retinoid binding	2 of 348 in the list	11 of 15823 in the genome	1	TR5499_c0_g2,TR5499_c0_g1
GO:0019840	isoprenoid binding	2 of 348 in the list	11 of 15823 in the genome	1	TR5499_c0_g2,TR5499_c0_g1
GO:0004707	MAP kinase activity	3 of 348 in the list	29 of 15823 in the genome	1	TR53313_c0_g1,TR69740_c0_g4,TR69740_c0_g7
GO:0003707	steroid hormone receptor activity	6 of 348 in the list	103 of 15823 in the genome	1	TR47918_c0_g2,TR34670_c3_g1,TR63277_c5_g2,TR9572_c0_g1,TR50968_c0_g1,TR45969_c0_g1
GO:0008320	protein transmembrane transporter activity	2 of 348 in the list	16 of 15823 in the genome	1	TR93370_c0_g8,TR93370_c0_g3
GO:0015450	P-P-bond-hydrolysis-driven protein transmembrane transporter activity	2 of 348 in the list	16 of 15823 in the genome	1	TR93370_c0_g3,TR93370_c0_g8
GO:0022884	macromolecule transmembrane transporter activity	2 of 348 in the list	16 of 15823 in the genome	1	TR93370_c0_g8,TR93370_c0_g3
GO:0016298	lipase activity	4 of 348 in the list	62 of 15823 in the genome	1	TR8218_c1_g3,TR98242_c0_g1,TR54883_c0_g1,TR45026_c1_g2
GO:0004190	aspartic-type endopeptidase activity	2 of 348 in the list	17 of 15823 in the genome	1	TR8395_c5_g4,TR8395_c5_g1
GO:0005179	hormone activity	2 of 348 in the list	17 of 15823 in the genome	1	TR95786_c0_g1,TR7153_c0_g1
GO:0070001	aspartic-type peptidase activity	2 of 348 in the list	17 of 15823 in the genome	1	TR8395_c5_g4,TR8395_c5_g1
GO:0033293	monocarboxylic acid binding	2 of 348 in the list	19 of 15823 in the genome	1	TR5499_c0_g2,TR5499_c0_g1
GO:0046943	carboxylic acid transmembrane transporter activity	3 of 348 in the list	42 of 15823 in the genome	1	TR11433_c2_g1,TR19865_c42_g1,TR60372_c0_g1
GO:0008236	serine-type peptidase activity	8 of 348 in the list	196 of 15823 in the genome	1	TR52837_c0_g1,TR34749_c3_g6,TR35040_c7_g4,TR76146_c12_g12,TR76146_c12_g38,TR64377_c0_g1,TR37337_c14_g30,TR34749_c3_g4
GO:0017171	serine hydrolase activity	8 of 348 in the list	196 of 15823 in the genome	1	TR52837_c0_g1,TR34749_c3_g6,TR35040_c7_g4,TR76146_c12_g12,TR76146_c12_g38,TR34749_c3_g4,TR37337_c14_g30,TR64377_c0_g1
GO:0004702	receptor signaling protein serine/threonine kinase activity	3 of 348 in the list	45 of 15823 in the genome	1	TR69740_c0_g4,TR53313_c0_g1,TR69740_c0_g7
GO:0004879	ligand-activated sequence-specific DNA binding RNA polymerase II transcription factor activity	4 of 348 in the list	74 of 15823 in the genome	1	TR47918_c0_g2,TR63277_c5_g2,TR9572_c0_g1,TR50968_c0_g1
GO:0098531	direct ligand regulated sequence-specific DNA binding transcription factor activity	4 of 348 in the list	74 of 15823 in the genome	1	TR50968_c0_g1,TR9572_c0_g1,TR63277_c5_g2,TR47918_c0_g2
GO:0004867	serine-type endopeptidase inhibitor activity	3 of 348 in the list	46 of 15823 in the genome	1	TR94490_c7_g12,TR94490_c7_g34,TR94490_c7_g15
GO:0005342	organic acid transmembrane transporter activity	3 of 348 in the list	46 of 15823 in the genome	1	TR60372_c0_g1,TR19865_c42_g1,TR11433_c2_g1
GO:0004887	thyroid hormone receptor activity	2 of 348 in the list	22 of 15823 in the genome	1	TR63277_c5_g2,TR50968_c0_g1
GO:0008083	growth factor activity	4 of 348 in the list	76 of 15823 in the genome	1	TR48296_c0_g1,TR2291_c3_g1,TR6296_c0_g1,TR18798_c0_g1
GO:0005089	Rho guanyl-nucleotide exchange factor activity	2 of 348 in the list	24 of 15823 in the genome	1	TR25288_c0_g1,TR54454_c1_g1
GO:0004620	phospholipase activity	3 of 348 in the list	51 of 15823 in the genome	1	TR45026_c1_g2,TR54883_c0_g1,TR8218_c1_g3
GO:0016646	oxidoreductase activity, acting on the CH-NH group of donors, NAD or NADP as acceptor	2 of 348 in the list	25 of 15823 in the genome	1	TR27119_c0_g1,TR71700_c0_g1
GO:0051015	actin filament binding	2 of 348 in the list	27 of 15823 in the genome	1	TR69511_c0_g1,TR93358_c0_g1
GO:0016645	oxidoreductase activity, acting on the CH-NH group of donors	2 of 348 in the list	28 of 15823 in the genome	1	TR71700_c0_g1,TR27119_c0_g1
GO:0016787	hydrolase activity	69 of 348 in the list	2750 of 15823 in the genome	1	TR71083_c2_g1,TR31309_c0_g1,TR92785_c1_g2,TR93358_c0_g1,TR97960_c14_g5,TR26961_c0_g1,TR26051_c0_g1,TR98089_c0_g4,TR34749_c3_g4,TR94258_c1_g1,TR99987_c0_g1,TR69287_c0_g1,TR104512_c0_g7,TR8395_c5_g1,TR8428_c0_g1,TR69511_c0_g1,TR8218_c1_g3,TR29189_c5_g3,TR42142_c0_g1,TR35040_c7_g4,TR45026_c1_g2,TR37337_c14_g30,TR64377_c0_g1,TR76146_c12_g38,TR76146_c12_g12,TR59599_c0_g1,TR46425_c0_g1,TR8395_c5_g4,TR8…
GO:0005088	Ras guanyl-nucleotide exchange factor activity	2 of 348 in the list	29 of 15823 in the genome	1	TR25288_c0_g1,TR54454_c1_g1
GO:0044325	ion channel binding	2 of 348 in the list	30 of 15823 in the genome	1	TR63815_c0_g1,TR18798_c0_g1
GO:0020037	heme binding	7 of 348 in the list	196 of 15823 in the genome	1	TR18654_c0_g1,TR2601_c3_g2,TR12637_c0_g1,TR6285_c0_g1,TR11566_c0_g2,TR69497_c0_g1,TR2601_c3_g1
GO:0003824	catalytic activity	169 of 348 in the list	7240 of 15823 in the genome	1	TR107037_c0_g3,TR89270_c1_g1,TR34749_c3_g6,TR34252_c6_g29,TR70092_c0_g1,TR23037_c0_g1,TR34749_c3_g3,TR38269_c0_g1,TR55465_c0_g2,TR60806_c0_g4,TR57036_c0_g1,TR46220_c0_g1,TR35040_c7_g11,TR11952_c0_g1,TR89068_c3_g4,TR69740_c0_g7,TR72255_c0_g3,TR7804_c1_g6,TR23968_c0_g1,TR101321_c0_g1,TR76426_c0_g1,TR7804_c1_g7,TR36097_c0_g1,TR11566_c0_g2,TR34252_c6_g32,TR57573_c3_g2,TR78361_c0_g1,TR34252_c6_g2,TR15…
GO:0046906	tetrapyrrole binding	7 of 348 in the list	203 of 15823 in the genome	1	TR11566_c0_g2,TR6285_c0_g1,TR2601_c3_g1,TR69497_c0_g1,TR2601_c3_g2,TR18654_c0_g1,TR12637_c0_g1
GO:0016712	oxidoreductase activity, acting on paired donors, with incorporation or reduction of molecular oxygen, reduced flavin or flavoprotein as one donor, and incorporation of one atom of oxygen	3 of 348 in the list	63 of 15823 in the genome	1	TR2601_c3_g1,TR18654_c0_g1,TR2601_c3_g2
GO:0015399	primary active transmembrane transporter activity	5 of 348 in the list	133 of 15823 in the genome	1	TR93370_c0_g8,TR70213_c8_g15,TR93370_c0_g3,TR71117_c0_g1,TR57036_c0_g1
GO:0015405	P-P-bond-hydrolysis-driven transmembrane transporter activity	5 of 348 in the list	133 of 15823 in the genome	1	TR93370_c0_g8,TR70213_c8_g15,TR93370_c0_g3,TR71117_c0_g1,TR57036_c0_g1
GO:0004553	hydrolase activity, hydrolyzing O-glycosyl compounds	3 of 348 in the list	68 of 15823 in the genome	1	TR26051_c0_g1,TR90697_c4_g3,TR43697_c1_g4
GO:0008514	organic anion transmembrane transporter activity	3 of 348 in the list	68 of 15823 in the genome	1	TR11433_c2_g1,TR19865_c42_g1,TR60372_c0_g1
GO:0005200	structural constituent of cytoskeleton	2 of 348 in the list	41 of 15823 in the genome	1	TR93377_c0_g1,TR46425_c0_g1
GO:0031406	carboxylic acid binding	3 of 348 in the list	75 of 15823 in the genome	1	TR5499_c0_g1,TR35819_c3_g1,TR5499_c0_g2
GO:0043177	organic acid binding	3 of 348 in the list	75 of 15823 in the genome	1	TR5499_c0_g1,TR35819_c3_g1,TR5499_c0_g2
GO:0005057	receptor signaling protein activity	3 of 348 in the list	76 of 15823 in the genome	1	TR69740_c0_g7,TR69740_c0_g4,TR53313_c0_g1
GO:0019901	protein kinase binding	4 of 348 in the list	113 of 15823 in the genome	1	TR104284_c0_g1,TR56561_c0_g1,TR60134_c0_g1,TR49277_c0_g1
GO:0016860	intramolecular oxidoreductase activity	2 of 348 in the list	43 of 15823 in the genome	1	TR5499_c0_g2,TR5499_c0_g1
GO:0052689	carboxylic ester hydrolase activity	2 of 348 in the list	43 of 15823 in the genome	1	TR98242_c0_g1,TR49756_c0_g1
GO:0016705	oxidoreductase activity, acting on paired donors, with incorporation or reduction of molecular oxygen	9 of 348 in the list	310 of 15823 in the genome	1	TR11566_c0_g2,TR6285_c0_g1,TR2601_c3_g2,TR18654_c0_g1,TR49892_c0_g1,TR2601_c3_g1,TR69497_c0_g1,TR35819_c3_g1,TR27926_c1_g1
GO:0016836	hydro-lyase activity	3 of 348 in the list	78 of 15823 in the genome	1	TR53023_c0_g1,TR78361_c0_g1,TR46220_c0_g1
GO:0005102	receptor binding	10 of 348 in the list	358 of 15823 in the genome	1	TR7153_c0_g1,TR18798_c0_g1,TR57036_c0_g1,TR57239_c3_g1,TR2291_c3_g1,TR63815_c0_g1,TR6296_c0_g1,TR95786_c0_g1,TR48296_c0_g1,TR50912_c0_g1
GO:0016835	carbon-oxygen lyase activity	3 of 348 in the list	82 of 15823 in the genome	1	TR53023_c0_g1,TR78361_c0_g1,TR46220_c0_g1
GO:0019900	kinase binding	4 of 348 in the list	120 of 15823 in the genome	1	TR60134_c0_g1,TR56561_c0_g1,TR104284_c0_g1,TR49277_c0_g1
GO:0016798	hydrolase activity, acting on glycosyl bonds	3 of 348 in the list	83 of 15823 in the genome	1	TR90697_c4_g3,TR26051_c0_g1,TR43697_c1_g4
GO:0004497	monooxygenase activity	7 of 348 in the list	248 of 15823 in the genome	1	TR69497_c0_g1,TR2601_c3_g1,TR11566_c0_g2,TR49892_c0_g1,TR6285_c0_g1,TR2601_c3_g2,TR18654_c0_g1
GO:0000981	sequence-specific DNA binding RNA polymerase II transcription factor activity	4 of 348 in the list	128 of 15823 in the genome	1	TR47918_c0_g2,TR63277_c5_g2,TR9572_c0_g1,TR50968_c0_g1
GO:0008234	cysteine-type peptidase activity	5 of 348 in the list	168 of 15823 in the genome	1	TR89068_c3_g4,TR29931_c0_g2,TR42414_c0_g1,TR11696_c23_g3,TR41945_c0_g3
GO:0005044	scavenger receptor activity	2 of 348 in the list	52 of 15823 in the genome	1	TR2984_c5_g4,TR2984_c5_g3
GO:0038024	cargo receptor activity	2 of 348 in the list	52 of 15823 in the genome	1	TR2984_c5_g4,TR2984_c5_g3
GO:0022804	active transmembrane transporter activity	7 of 348 in the list	258 of 15823 in the genome	1	TR57036_c0_g1,TR71117_c0_g1,TR93370_c0_g3,TR70213_c8_g15,TR93370_c0_g8,TR11433_c2_g1,TR62791_c0_g2
GO:0003924	GTPase activity	8 of 348 in the list	303 of 15823 in the genome	1	TR54391_c0_g1,TR59599_c0_g1,TR93377_c0_g1,TR21253_c0_g2,TR104512_c0_g7,TR71083_c2_g1,TR46425_c0_g1,TR33325_c0_g1
GO:0016616	oxidoreductase activity, acting on the CH-OH group of donors, NAD or NADP as acceptor	4 of 348 in the list	146 of 15823 in the genome	1	TR101479_c0_g3,TR104954_c0_g1,TR11952_c0_g1,TR91037_c0_g1
GO:0004674	protein serine/threonine kinase activity	11 of 348 in the list	453 of 15823 in the genome	1	TR54568_c0_g1,TR94258_c1_g1,TR53313_c0_g1,TR70177_c0_g1,TR8412_c0_g2,TR76061_c1_g1,TR8412_c0_g1,TR15721_c2_g1,TR69740_c0_g4,TR69979_c0_g1,TR69740_c0_g7
GO:0016614	oxidoreductase activity, acting on CH-OH group of donors	4 of 348 in the list	153 of 15823 in the genome	1	TR91037_c0_g1,TR104954_c0_g1,TR101479_c0_g3,TR11952_c0_g1
GO:0038023	signaling receptor activity	12 of 348 in the list	509 of 15823 in the genome	1	TR81362_c0_g1,TR48049_c0_g2,TR63277_c5_g2,TR89270_c1_g1,TR34670_c3_g1,TR45969_c0_g1,TR50968_c0_g1,TR69459_c0_g1,TR9572_c0_g1,TR9898_c0_g1,TR61311_c0_g1,TR47918_c0_g2
GO:0004197	cysteine-type endopeptidase activity	2 of 348 in the list	70 of 15823 in the genome	1	TR89068_c3_g4,TR42414_c0_g1
GO:0016810	hydrolase activity, acting on carbon-nitrogen (but not peptide) bonds	3 of 348 in the list	114 of 15823 in the genome	1	TR32587_c0_g1,TR8428_c0_g1,TR94258_c1_g1
GO:0003746	translation elongation factor activity	2 of 348 in the list	71 of 15823 in the genome	1	TR54391_c0_g1,TR15721_c2_g1
GO:0019899	enzyme binding	8 of 348 in the list	338 of 15823 in the genome	1	TR49277_c0_g1,TR110130_c1_g1,TR5970_c0_g1,TR104257_c0_g3,TR63815_c0_g1,TR104284_c0_g1,TR56561_c0_g1,TR60134_c0_g1
GO:0042626	ATPase activity, coupled to transmembrane movement of substances	3 of 348 in the list	117 of 15823 in the genome	1	TR71117_c0_g1,TR57036_c0_g1,TR70213_c8_g15
GO:0043492	ATPase activity, coupled to movement of substances	3 of 348 in the list	117 of 15823 in the genome	1	TR57036_c0_g1,TR71117_c0_g1,TR70213_c8_g15
GO:0005126	cytokine receptor binding	2 of 348 in the list	75 of 15823 in the genome	1	TR50912_c0_g1,TR95786_c0_g1
GO:0008565	protein transporter activity	2 of 348 in the list	76 of 15823 in the genome	1	TR93370_c0_g8,TR93370_c0_g3
GO:0008238	exopeptidase activity	2 of 348 in the list	78 of 15823 in the genome	1	TR76365_c0_g1,TR99987_c0_g1
GO:0016820	hydrolase activity, acting on acid anhydrides, catalyzing transmembrane movement of substances	3 of 348 in the list	124 of 15823 in the genome	1	TR70213_c8_g15,TR71117_c0_g1,TR57036_c0_g1
GO:0050661	NADP binding	2 of 348 in the list	79 of 15823 in the genome	1	TR91037_c0_g1,TR71700_c0_g1
GO:0051287	NAD binding	2 of 348 in the list	81 of 15823 in the genome	1	TR104954_c0_g1,TR11952_c0_g1
GO:0051536	iron-sulfur cluster binding	2 of 348 in the list	82 of 15823 in the genome	1	TR80818_c0_g1,TR104954_c0_g1
GO:0051540	metal cluster binding	2 of 348 in the list	82 of 15823 in the genome	1	TR104954_c0_g1,TR80818_c0_g1
GO:0005525	GTP binding	14 of 348 in the list	651 of 15823 in the genome	1	TR21253_c0_g2,TR57812_c3_g6,TR24834_c1_g1,TR23299_c0_g1,TR104512_c0_g7,TR100038_c0_g1,TR46425_c0_g1,TR71083_c2_g1,TR33325_c0_g1,TR54391_c0_g1,TR59599_c0_g1,TR37862_c1_g2,TR104253_c0_g2,TR93377_c0_g1
GO:0032561	guanyl ribonucleotide binding	14 of 348 in the list	654 of 15823 in the genome	1	TR54391_c0_g1,TR37862_c1_g2,TR59599_c0_g1,TR104253_c0_g2,TR93377_c0_g1,TR21253_c0_g2,TR57812_c3_g6,TR24834_c1_g1,TR23299_c0_g1,TR104512_c0_g7,TR71083_c2_g1,TR46425_c0_g1,TR100038_c0_g1,TR33325_c0_g1
GO:0019001	guanyl nucleotide binding	14 of 348 in the list	656 of 15823 in the genome	1	TR21253_c0_g2,TR57812_c3_g6,TR23299_c0_g1,TR24834_c1_g1,TR104512_c0_g7,TR33325_c0_g1,TR100038_c0_g1,TR46425_c0_g1,TR71083_c2_g1,TR59599_c0_g1,TR54391_c0_g1,TR37862_c1_g2,TR104253_c0_g2,TR93377_c0_g1
GO:0008509	anion transmembrane transporter activity	3 of 348 in the list	138 of 15823 in the genome	1	TR19865_c42_g1,TR11433_c2_g1,TR60372_c0_g1
GO:0004872	receptor activity	14 of 348 in the list	667 of 15823 in the genome	1	TR89270_c1_g1,TR63277_c5_g2,TR2984_c5_g4,TR34670_c3_g1,TR81362_c0_g1,TR2984_c5_g3,TR48049_c0_g2,TR9898_c0_g1,TR61311_c0_g1,TR47918_c0_g2,TR45969_c0_g1,TR50968_c0_g1,TR9572_c0_g1,TR69459_c0_g1
GO:0003774	motor activity	2 of 348 in the list	93 of 15823 in the genome	1	TR69511_c0_g1,TR93358_c0_g1
GO:0004714	transmembrane receptor protein tyrosine kinase activity	2 of 348 in the list	93 of 15823 in the genome	1	TR89270_c1_g1,TR9898_c0_g1
GO:0005085	guanyl-nucleotide exchange factor activity	2 of 348 in the list	93 of 15823 in the genome	1	TR25288_c0_g1,TR54454_c1_g1
GO:0032403	protein complex binding	4 of 348 in the list	193 of 15823 in the genome	1	TR69511_c0_g1,TR18798_c0_g1,TR104257_c0_g3,TR93358_c0_g1
GO:0004871	signal transducer activity	15 of 348 in the list	718 of 15823 in the genome	1	TR34670_c3_g1,TR63277_c5_g2,TR89270_c1_g1,TR53313_c0_g1,TR48049_c0_g2,TR81362_c0_g1,TR47918_c0_g2,TR61311_c0_g1,TR69740_c0_g7,TR9898_c0_g1,TR69740_c0_g4,TR69459_c0_g1,TR9572_c0_g1,TR50968_c0_g1,TR45969_c0_g1
GO:0060089	molecular transducer activity	15 of 348 in the list	718 of 15823 in the genome	1	TR81362_c0_g1,TR53313_c0_g1,TR48049_c0_g2,TR89270_c1_g1,TR63277_c5_g2,TR34670_c3_g1,TR50968_c0_g1,TR45969_c0_g1,TR69740_c0_g4,TR9572_c0_g1,TR69459_c0_g1,TR61311_c0_g1,TR9898_c0_g1,TR69740_c0_g7,TR47918_c0_g2
GO:0048037	cofactor binding	7 of 348 in the list	353 of 15823 in the genome	1	TR71700_c0_g1,TR23968_c0_g1,TR91037_c0_g1,TR11952_c0_g1,TR101479_c0_g3,TR104954_c0_g1,TR87104_c0_g1
GO:0050662	coenzyme binding	5 of 348 in the list	264 of 15823 in the genome	1	TR71700_c0_g1,TR91037_c0_g1,TR11952_c0_g1,TR101479_c0_g3,TR104954_c0_g1
GO:0016829	lyase activity	4 of 348 in the list	216 of 15823 in the genome	1	TR24834_c1_g1,TR46220_c0_g1,TR78361_c0_g1,TR53023_c0_g1
GO:0004713	protein tyrosine kinase activity	3 of 348 in the list	171 of 15823 in the genome	1	TR9898_c0_g1,TR89270_c1_g1,TR70177_c0_g1
GO:0008289	lipid binding	6 of 348 in the list	331 of 15823 in the genome	1	TR34670_c3_g1,TR5499_c0_g2,TR91461_c0_g1,TR73890_c0_g1,TR54454_c1_g1,TR5499_c0_g1
GO:0000287	magnesium ion binding	2 of 348 in the list	120 of 15823 in the genome	1	TR105125_c0_g1,TR70177_c0_g1
GO:0019199	transmembrane receptor protein kinase activity	2 of 348 in the list	123 of 15823 in the genome	1	TR89270_c1_g1,TR9898_c0_g1
GO:0017111	nucleoside-triphosphatase activity	17 of 348 in the list	890 of 15823 in the genome	1	TR38269_c0_g1,TR71083_c2_g1,TR46425_c0_g1,TR69636_c1_g1,TR33325_c0_g1,TR104253_c0_g2,TR54391_c0_g1,TR93358_c0_g1,TR71117_c0_g1,TR69511_c0_g1,TR21253_c0_g2,TR57812_c3_g6,TR70213_c8_g15,TR104512_c0_g7,TR59599_c0_g1,TR57036_c0_g1,TR93377_c0_g1
GO:0019904	protein domain specific binding	3 of 348 in the list	181 of 15823 in the genome	1	TR63815_c0_g1,TR48049_c0_g2,TR42414_c0_g1
GO:0015291	secondary active transmembrane transporter activity	2 of 348 in the list	125 of 15823 in the genome	1	TR62791_c0_g2,TR11433_c2_g1
GO:0004672	protein kinase activity	13 of 348 in the list	696 of 15823 in the genome	1	TR76061_c1_g1,TR89270_c1_g1,TR8412_c0_g1,TR94258_c1_g1,TR54568_c0_g1,TR53313_c0_g1,TR70177_c0_g1,TR8412_c0_g2,TR69979_c0_g1,TR9898_c0_g1,TR69740_c0_g7,TR15721_c2_g1,TR69740_c0_g4
GO:0022857	transmembrane transporter activity	12 of 348 in the list	660 of 15823 in the genome	1	TR93370_c0_g8,TR70213_c8_g15,TR37647_c4_g1,TR60372_c0_g1,TR107730_c0_g1,TR93370_c0_g3,TR71117_c0_g1,TR19865_c42_g1,TR57036_c0_g1,TR62791_c0_g2,TR11433_c2_g1,TR81362_c0_g1
GO:0016853	isomerase activity	3 of 348 in the list	190 of 15823 in the genome	1	TR5499_c0_g2,TR64945_c1_g1,TR5499_c0_g1
GO:0016462	pyrophosphatase activity	17 of 348 in the list	912 of 15823 in the genome	1	TR59599_c0_g1,TR93377_c0_g1,TR57036_c0_g1,TR69511_c0_g1,TR21253_c0_g2,TR57812_c3_g6,TR104512_c0_g7,TR70213_c8_g15,TR54391_c0_g1,TR104253_c0_g2,TR93358_c0_g1,TR71117_c0_g1,TR38269_c0_g1,TR71083_c2_g1,TR46425_c0_g1,TR69636_c1_g1,TR33325_c0_g1
GO:0016818	hydrolase activity, acting on acid anhydrides, in phosphorus-containing anhydrides	17 of 348 in the list	918 of 15823 in the genome	1	TR38269_c0_g1,TR33325_c0_g1,TR69636_c1_g1,TR46425_c0_g1,TR71083_c2_g1,TR104253_c0_g2,TR54391_c0_g1,TR93358_c0_g1,TR71117_c0_g1,TR57812_c3_g6,TR21253_c0_g2,TR69511_c0_g1,TR104512_c0_g7,TR70213_c8_g15,TR59599_c0_g1,TR57036_c0_g1,TR93377_c0_g1
GO:0001071	nucleic acid binding transcription factor activity	10 of 348 in the list	573 of 15823 in the genome	1	TR47918_c0_g2,TR19315_c0_g1,TR61311_c0_g1,TR77472_c0_g1,TR9572_c0_g1,TR45969_c0_g1,TR50968_c0_g1,TR88279_c0_g1,TR34670_c3_g1,TR63277_c5_g2
GO:0003700	sequence-specific DNA binding transcription factor activity	10 of 348 in the list	573 of 15823 in the genome	1	TR9572_c0_g1,TR45969_c0_g1,TR50968_c0_g1,TR47918_c0_g2,TR19315_c0_g1,TR61311_c0_g1,TR77472_c0_g1,TR34670_c3_g1,TR88279_c0_g1,TR63277_c5_g2
GO:0016817	hydrolase activity, acting on acid anhydrides	17 of 348 in the list	929 of 15823 in the genome	1	TR71117_c0_g1,TR93358_c0_g1,TR104253_c0_g2,TR54391_c0_g1,TR33325_c0_g1,TR69636_c1_g1,TR46425_c0_g1,TR71083_c2_g1,TR38269_c0_g1,TR57036_c0_g1,TR93377_c0_g1,TR59599_c0_g1,TR70213_c8_g15,TR104512_c0_g7,TR21253_c0_g2,TR57812_c3_g6,TR69511_c0_g1
GO:0016301	kinase activity	19 of 348 in the list	1041 of 15823 in the genome	1	TR15721_c2_g1,TR28106_c1_g3,TR9898_c0_g1,TR54568_c0_g1,TR94258_c1_g1,TR70177_c0_g1,TR26955_c4_g1,TR89270_c1_g1,TR63815_c0_g1,TR24834_c1_g1,TR69740_c0_g4,TR101321_c0_g1,TR69979_c0_g1,TR105125_c0_g1,TR69740_c0_g7,TR53313_c0_g1,TR8412_c0_g2,TR76061_c1_g1,TR8412_c0_g1
GO:0016746	transferase activity, transferring acyl groups	3 of 348 in the list	208 of 15823 in the genome	1	TR103783_c0_g1,TR19728_c0_g1,TR103783_c0_g2
GO:0004721	phosphoprotein phosphatase activity	3 of 348 in the list	213 of 15823 in the genome	1	TR69287_c0_g1,TR21670_c0_g1,TR92785_c1_g2
GO:0016773	phosphotransferase activity, alcohol group as acceptor	15 of 348 in the list	873 of 15823 in the genome	1	TR69740_c0_g4,TR15721_c2_g1,TR69740_c0_g7,TR9898_c0_g1,TR105125_c0_g1,TR69979_c0_g1,TR8412_c0_g2,TR70177_c0_g1,TR53313_c0_g1,TR94258_c1_g1,TR54568_c0_g1,TR8412_c0_g1,TR89270_c1_g1,TR26955_c4_g1,TR76061_c1_g1
GO:0008135	translation factor activity, nucleic acid binding	3 of 348 in the list	234 of 15823 in the genome	1	TR15721_c2_g1,TR10267_c0_g10,TR54391_c0_g1
GO:0046914	transition metal ion binding	29 of 348 in the list	1606 of 15823 in the genome	1	TR11566_c0_g2,TR63277_c5_g2,TR111992_c2_g37,TR34670_c3_g1,TR74310_c1_g3,TR104954_c0_g1,TR8714_c0_g1,TR50968_c0_g1,TR76365_c0_g1,TR9572_c0_g1,TR2601_c3_g1,TR35819_c3_g1,TR19475_c0_g1,TR78361_c0_g1,TR47918_c0_g2,TR27926_c1_g1,TR46220_c0_g1,TR6285_c0_g1,TR111381_c25_g24,TR16017_c7_g10,TR2601_c3_g2,TR18654_c0_g1,TR49892_c0_g1,TR100524_c0_g1,TR62580_c0_g2,TR69497_c0_g1,TR23968_c0_g1,TR12637_c0_g1,TR99…
GO:0016779	nucleotidyltransferase activity	2 of 348 in the list	174 of 15823 in the genome	1	TR27035_c1_g13,TR106031_c0_g1
GO:0042802	identical protein binding	2 of 348 in the list	176 of 15823 in the genome	1	TR63769_c0_g1,TR99109_c0_g1
GO:0022891	substrate-specific transmembrane transporter activity	9 of 348 in the list	591 of 15823 in the genome	1	TR60372_c0_g1,TR107730_c0_g1,TR37647_c4_g1,TR93370_c0_g8,TR81362_c0_g1,TR11433_c2_g1,TR93370_c0_g3,TR19865_c42_g1,TR57036_c0_g1
GO:0016791	phosphatase activity	4 of 348 in the list	309 of 15823 in the genome	1	TR69287_c0_g1,TR84706_c0_g1,TR21670_c0_g1,TR92785_c1_g2
GO:0030554	adenyl nucleotide binding	30 of 348 in the list	1706 of 15823 in the genome	1	TR15721_c2_g1,TR38269_c0_g1,TR48505_c0_g2,TR69636_c1_g1,TR9898_c0_g1,TR70177_c0_g1,TR48505_c0_g1,TR94258_c1_g1,TR54568_c0_g1,TR104253_c0_g2,TR93358_c0_g1,TR679_c4_g6,TR53023_c0_g1,TR89270_c1_g1,TR69740_c0_g4,TR101321_c0_g1,TR57812_c3_g6,TR69511_c0_g1,TR69979_c0_g1,TR70213_c8_g15,TR79524_c0_g1,TR69740_c0_g7,TR53313_c0_g1,TR8412_c0_g2,TR79524_c0_g3,TR76061_c1_g1,TR57036_c0_g1,TR61745_c0_g1,TR79524_…
GO:0005524	ATP binding	29 of 348 in the list	1663 of 15823 in the genome	1	TR48505_c0_g2,TR38269_c0_g1,TR15721_c2_g1,TR9898_c0_g1,TR69636_c1_g1,TR48505_c0_g1,TR94258_c1_g1,TR54568_c0_g1,TR104253_c0_g2,TR70177_c0_g1,TR89270_c1_g1,TR679_c4_g6,TR93358_c0_g1,TR69511_c0_g1,TR101321_c0_g1,TR57812_c3_g6,TR69740_c0_g4,TR69740_c0_g7,TR79524_c0_g1,TR70213_c8_g15,TR69979_c0_g1,TR79524_c0_g3,TR8412_c0_g2,TR53313_c0_g1,TR8412_c0_g1,TR79524_c0_g2,TR61745_c0_g1,TR57036_c0_g1,TR76061_c…
GO:0004888	transmembrane signaling receptor activity	5 of 348 in the list	384 of 15823 in the genome	1	TR89270_c1_g1,TR9898_c0_g1,TR48049_c0_g2,TR69459_c0_g1,TR81362_c0_g1
GO:0032559	adenyl ribonucleotide binding	29 of 348 in the list	1668 of 15823 in the genome	1	TR93358_c0_g1,TR89270_c1_g1,TR679_c4_g6,TR94258_c1_g1,TR104253_c0_g2,TR48505_c0_g1,TR54568_c0_g1,TR70177_c0_g1,TR69636_c1_g1,TR9898_c0_g1,TR15721_c2_g1,TR48505_c0_g2,TR38269_c0_g1,TR79524_c0_g2,TR61745_c0_g1,TR57036_c0_g1,TR76061_c1_g1,TR8412_c0_g1,TR53313_c0_g1,TR79524_c0_g3,TR8412_c0_g2,TR69979_c0_g1,TR69740_c0_g7,TR79524_c0_g1,TR70213_c8_g15,TR69740_c0_g4,TR69511_c0_g1,TR57812_c3_g6,TR101321_c…
GO:0003723	RNA binding	12 of 348 in the list	785 of 15823 in the genome	1	TR86050_c0_g1,TR54391_c0_g1,TR94258_c1_g1,TR27035_c1_g13,TR30302_c4_g1,TR62856_c0_g1,TR30302_c4_g2,TR38269_c0_g1,TR10267_c0_g10,TR8885_c0_g1,TR61906_c0_g1,TR15721_c2_g1
GO:0016772	transferase activity, transferring phosphorus-containing groups	21 of 348 in the list	1274 of 15823 in the genome	1	TR26955_c4_g1,TR89270_c1_g1,TR27035_c1_g13,TR94258_c1_g1,TR54568_c0_g1,TR70177_c0_g1,TR28106_c1_g3,TR9898_c0_g1,TR15721_c2_g1,TR76061_c1_g1,TR8412_c0_g1,TR53313_c0_g1,TR8412_c0_g2,TR69979_c0_g1,TR105125_c0_g1,TR69740_c0_g7,TR63815_c0_g1,TR24834_c1_g1,TR69740_c0_g4,TR106031_c0_g1,TR101321_c0_g1
GO:0017076	purine nucleotide binding	42 of 348 in the list	2346 of 15823 in the genome	1	TR93358_c0_g1,TR89270_c1_g1,TR94258_c1_g1,TR54568_c0_g1,TR71083_c2_g1,TR69636_c1_g1,TR48505_c0_g2,TR38269_c0_g1,TR76061_c1_g1,TR57036_c0_g1,TR93377_c0_g1,TR8412_c0_g1,TR59599_c0_g1,TR69740_c0_g7,TR104512_c0_g7,TR69740_c0_g4,TR69511_c0_g1,TR21253_c0_g2,TR101321_c0_g1,TR679_c4_g6,TR53023_c0_g1,TR104253_c0_g2,TR48505_c0_g1,TR70177_c0_g1,TR54391_c0_g1,TR46425_c0_g1,TR33325_c0_g1,TR9898_c0_g1,TR15721_…
GO:0035639	purine ribonucleoside triphosphate binding	41 of 348 in the list	2300 of 15823 in the genome	1	TR70177_c0_g1,TR48505_c0_g1,TR104253_c0_g2,TR54391_c0_g1,TR679_c4_g6,TR23299_c0_g1,TR15721_c2_g1,TR33325_c0_g1,TR46425_c0_g1,TR9898_c0_g1,TR53313_c0_g1,TR8412_c0_g2,TR79524_c0_g3,TR37862_c1_g2,TR61745_c0_g1,TR79524_c0_g2,TR24834_c1_g1,TR57812_c3_g6,TR69979_c0_g1,TR100038_c0_g1,TR70213_c8_g15,TR79524_c0_g1,TR94258_c1_g1,TR54568_c0_g1,TR93358_c0_g1,TR89270_c1_g1,TR38269_c0_g1,TR48505_c0_g2,TR69636_…
GO:0001883	purine nucleoside binding	41 of 348 in the list	2303 of 15823 in the genome	1	TR15721_c2_g1,TR23299_c0_g1,TR9898_c0_g1,TR46425_c0_g1,TR33325_c0_g1,TR54391_c0_g1,TR104253_c0_g2,TR48505_c0_g1,TR70177_c0_g1,TR679_c4_g6,TR57812_c3_g6,TR24834_c1_g1,TR79524_c0_g1,TR70213_c8_g15,TR69979_c0_g1,TR100038_c0_g1,TR37862_c1_g2,TR79524_c0_g3,TR8412_c0_g2,TR53313_c0_g1,TR61745_c0_g1,TR79524_c0_g2,TR48505_c0_g2,TR38269_c0_g1,TR71083_c2_g1,TR69636_c1_g1,TR94258_c1_g1,TR54568_c0_g1,TR89270_…
GO:0032550	purine ribonucleoside binding	41 of 348 in the list	2303 of 15823 in the genome	1	TR69636_c1_g1,TR71083_c2_g1,TR38269_c0_g1,TR48505_c0_g2,TR93358_c0_g1,TR89270_c1_g1,TR54568_c0_g1,TR94258_c1_g1,TR104512_c0_g7,TR69740_c0_g7,TR69740_c0_g4,TR101321_c0_g1,TR21253_c0_g2,TR69511_c0_g1,TR76061_c1_g1,TR57036_c0_g1,TR8412_c0_g1,TR93377_c0_g1,TR59599_c0_g1,TR33325_c0_g1,TR46425_c0_g1,TR9898_c0_g1,TR23299_c0_g1,TR15721_c2_g1,TR679_c4_g6,TR70177_c0_g1,TR104253_c0_g2,TR48505_c0_g1,TR54391_…
GO:0032555	purine ribonucleotide binding	41 of 348 in the list	2306 of 15823 in the genome	1	TR76061_c1_g1,TR57036_c0_g1,TR93377_c0_g1,TR8412_c0_g1,TR59599_c0_g1,TR69740_c0_g7,TR104512_c0_g7,TR69740_c0_g4,TR69511_c0_g1,TR21253_c0_g2,TR101321_c0_g1,TR93358_c0_g1,TR89270_c1_g1,TR94258_c1_g1,TR54568_c0_g1,TR71083_c2_g1,TR69636_c1_g1,TR48505_c0_g2,TR38269_c0_g1,TR79524_c0_g2,TR61745_c0_g1,TR53313_c0_g1,TR79524_c0_g3,TR37862_c1_g2,TR8412_c0_g2,TR69979_c0_g1,TR100038_c0_g1,TR79524_c0_g1,TR7021…
GO:0032549	ribonucleoside binding	41 of 348 in the list	2313 of 15823 in the genome	1	TR33325_c0_g1,TR46425_c0_g1,TR9898_c0_g1,TR23299_c0_g1,TR15721_c2_g1,TR679_c4_g6,TR70177_c0_g1,TR48505_c0_g1,TR104253_c0_g2,TR54391_c0_g1,TR69979_c0_g1,TR100038_c0_g1,TR70213_c8_g15,TR79524_c0_g1,TR24834_c1_g1,TR57812_c3_g6,TR61745_c0_g1,TR79524_c0_g2,TR53313_c0_g1,TR8412_c0_g2,TR79524_c0_g3,TR37862_c1_g2,TR69636_c1_g1,TR71083_c2_g1,TR38269_c0_g1,TR48505_c0_g2,TR93358_c0_g1,TR89270_c1_g1,TR54568_…
GO:0043565	sequence-specific DNA binding	6 of 348 in the list	468 of 15823 in the genome	1	TR47918_c0_g2,TR34670_c3_g1,TR88279_c0_g1,TR63277_c5_g2,TR9572_c0_g1,TR50968_c0_g1
GO:0001882	nucleoside binding	41 of 348 in the list	2315 of 15823 in the genome	1	TR70213_c8_g15,TR79524_c0_g1,TR100038_c0_g1,TR69979_c0_g1,TR57812_c3_g6,TR24834_c1_g1,TR61745_c0_g1,TR79524_c0_g2,TR8412_c0_g2,TR37862_c1_g2,TR79524_c0_g3,TR53313_c0_g1,TR9898_c0_g1,TR33325_c0_g1,TR46425_c0_g1,TR23299_c0_g1,TR15721_c2_g1,TR679_c4_g6,TR54391_c0_g1,TR70177_c0_g1,TR48505_c0_g1,TR104253_c0_g2,TR104512_c0_g7,TR69740_c0_g7,TR101321_c0_g1,TR21253_c0_g2,TR69511_c0_g1,TR69740_c0_g4,TR8412…
GO:0032553	ribonucleotide binding	41 of 348 in the list	2330 of 15823 in the genome	1	TR93377_c0_g1,TR8412_c0_g1,TR76061_c1_g1,TR57036_c0_g1,TR59599_c0_g1,TR69740_c0_g7,TR104512_c0_g7,TR69511_c0_g1,TR21253_c0_g2,TR101321_c0_g1,TR69740_c0_g4,TR89270_c1_g1,TR93358_c0_g1,TR94258_c1_g1,TR54568_c0_g1,TR71083_c2_g1,TR69636_c1_g1,TR48505_c0_g2,TR38269_c0_g1,TR79524_c0_g2,TR61745_c0_g1,TR79524_c0_g3,TR37862_c1_g2,TR8412_c0_g2,TR53313_c0_g1,TR79524_c0_g1,TR70213_c8_g15,TR69979_c0_g1,TR1000…
GO:0016887	ATPase activity	4 of 348 in the list	357 of 15823 in the genome	1	TR57036_c0_g1,TR69636_c1_g1,TR71117_c0_g1,TR70213_c8_g15
GO:0008168	methyltransferase activity	2 of 348 in the list	225 of 15823 in the genome	1	TR105847_c0_g1,TR38028_c0_g1
GO:0003779	actin binding	2 of 348 in the list	231 of 15823 in the genome	1	TR93358_c0_g1,TR69511_c0_g1
GO:0005509	calcium ion binding	7 of 348 in the list	562 of 15823 in the genome	1	TR15721_c2_g1,TR79636_c1_g1,TR63815_c0_g1,TR55465_c0_g2,TR89144_c2_g25,TR49238_c1_g1,TR73639_c0_g1
GO:0042578	phosphoric ester hydrolase activity	4 of 348 in the list	375 of 15823 in the genome	1	TR84706_c0_g1,TR69287_c0_g1,TR92785_c1_g2,TR21670_c0_g1
GO:0042623	ATPase activity, coupled	3 of 348 in the list	308 of 15823 in the genome	1	TR70213_c8_g15,TR57036_c0_g1,TR71117_c0_g1
GO:0016741	transferase activity, transferring one-carbon groups	2 of 348 in the list	236 of 15823 in the genome	1	TR38028_c0_g1,TR105847_c0_g1
GO:0097367	carbohydrate derivative binding	42 of 348 in the list	2434 of 15823 in the genome	1	TR69740_c0_g4,TR69511_c0_g1,TR21253_c0_g2,TR101321_c0_g1,TR69740_c0_g7,TR104512_c0_g7,TR59599_c0_g1,TR57036_c0_g1,TR76061_c1_g1,TR93377_c0_g1,TR8412_c0_g1,TR48505_c0_g2,TR38269_c0_g1,TR71083_c2_g1,TR69636_c1_g1,TR54568_c0_g1,TR94258_c1_g1,TR93358_c0_g1,TR89270_c1_g1,TR24834_c1_g1,TR57812_c3_g6,TR100038_c0_g1,TR69979_c0_g1,TR79524_c0_g1,TR70213_c8_g15,TR53313_c0_g1,TR37862_c1_g2,TR79524_c0_g3,TR84…
GO:0008092	cytoskeletal protein binding	4 of 348 in the list	381 of 15823 in the genome	1	TR93358_c0_g1,TR69511_c0_g1,TR18798_c0_g1,TR63815_c0_g1
GO:0016788	hydrolase activity, acting on ester bonds	9 of 348 in the list	693 of 15823 in the genome	1	TR45026_c1_g2,TR84706_c0_g1,TR98242_c0_g1,TR21670_c0_g1,TR54883_c0_g1,TR69287_c0_g1,TR49756_c0_g1,TR8218_c1_g3,TR92785_c1_g2
GO:0016757	transferase activity, transferring glycosyl groups	3 of 348 in the list	347 of 15823 in the genome	1	TR47459_c1_g13,TR10469_c0_g1,TR107037_c0_g3
GO:0005198	structural molecule activity	4 of 348 in the list	441 of 15823 in the genome	1	TR102800_c0_g1,TR46425_c0_g1,TR93377_c0_g1,TR63769_c0_g1
GO:0005515	protein binding	34 of 348 in the list	2155 of 15823 in the genome	1	TR56561_c0_g1,TR104284_c0_g1,TR60134_c0_g1,TR10207_c0_g1,TR99109_c0_g1,TR6296_c0_g1,TR106292_c0_g1,TR71117_c0_g1,TR93358_c0_g1,TR94334_c0_g1,TR19315_c0_g1,TR63815_c0_g1,TR69511_c0_g1,TR57036_c0_g1,TR10625_c0_g1,TR48049_c0_g2,TR7153_c0_g1,TR49277_c0_g1,TR64377_c0_g1,TR5970_c0_g1,TR71974_c0_g1,TR88724_c0_g1,TR50912_c0_g1,TR9898_c0_g1,TR15721_c2_g1,TR57239_c3_g1,TR104257_c0_g3,TR110130_c1_g1,TR63769…
GO:0043168	anion binding	47 of 348 in the list	2835 of 15823 in the genome	1	TR54568_c0_g1,TR94258_c1_g1,TR93358_c0_g1,TR89270_c1_g1,TR38269_c0_g1,TR48505_c0_g2,TR69636_c1_g1,TR71083_c2_g1,TR59599_c0_g1,TR76061_c1_g1,TR57036_c0_g1,TR5499_c0_g2,TR8412_c0_g1,TR93377_c0_g1,TR69740_c0_g4,TR101321_c0_g1,TR21253_c0_g2,TR69511_c0_g1,TR87104_c0_g1,TR104512_c0_g7,TR69740_c0_g7,TR70177_c0_g1,TR104253_c0_g2,TR48505_c0_g1,TR54454_c1_g1,TR54391_c0_g1,TR679_c4_g6,TR23299_c0_g1,TR15721_…
GO:0003677	DNA binding	18 of 348 in the list	1315 of 15823 in the genome	1	TR104257_c0_g3,TR63277_c5_g2,TR34670_c3_g1,TR88279_c0_g1,TR94258_c1_g1,TR77472_c0_g1,TR61311_c0_g1,TR47918_c0_g2,TR45969_c0_g1,TR50968_c0_g1,TR9572_c0_g1,TR61906_c0_g1,TR45948_c0_g1,TR84976_c0_g1,TR71974_c0_g1,TR54365_c0_g1,TR110098_c0_g1,TR18843_c0_g1
GO:0016879	ligase activity, forming carbon-nitrogen bonds	2 of 348 in the list	309 of 15823 in the genome	1	TR75737_c0_g3,TR679_c4_g6
GO:0015075	ion transmembrane transporter activity	5 of 348 in the list	542 of 15823 in the genome	1	TR19865_c42_g1,TR11433_c2_g1,TR37647_c4_g1,TR81362_c0_g1,TR60372_c0_g1
GO:0036094	small molecule binding	52 of 348 in the list	3157 of 15823 in the genome	1	TR100038_c0_g1,TR69979_c0_g1,TR71700_c0_g1,TR79524_c0_g1,TR30302_c4_g2,TR70213_c8_g15,TR24834_c1_g1,TR5499_c0_g1,TR57812_c3_g6,TR61745_c0_g1,TR79524_c0_g2,TR57093_c1_g3,TR91037_c0_g1,TR53313_c0_g1,TR79524_c0_g3,TR37862_c1_g2,TR8412_c0_g2,TR46425_c0_g1,TR33325_c0_g1,TR9898_c0_g1,TR35819_c3_g1,TR15721_c2_g1,TR23299_c0_g1,TR104954_c0_g1,TR53023_c0_g1,TR679_c4_g6,TR48505_c0_g1,TR104253_c0_g2,TR70177_…
GO:0000166	nucleotide binding	49 of 348 in the list	3034 of 15823 in the genome	1	TR54568_c0_g1,TR94258_c1_g1,TR93358_c0_g1,TR89270_c1_g1,TR38269_c0_g1,TR8714_c0_g1,TR48505_c0_g2,TR69636_c1_g1,TR71083_c2_g1,TR11952_c0_g1,TR59599_c0_g1,TR57036_c0_g1,TR76061_c1_g1,TR8412_c0_g1,TR93377_c0_g1,TR69740_c0_g4,TR21253_c0_g2,TR101321_c0_g1,TR69511_c0_g1,TR104512_c0_g7,TR69740_c0_g7,TR70177_c0_g1,TR48505_c0_g1,TR104253_c0_g2,TR54391_c0_g1,TR53023_c0_g1,TR679_c4_g6,TR23299_c0_g1,TR15721_…
GO:1901265	nucleoside phosphate binding	49 of 348 in the list	3034 of 15823 in the genome	1	TR24834_c1_g1,TR57812_c3_g6,TR71700_c0_g1,TR69979_c0_g1,TR100038_c0_g1,TR70213_c8_g15,TR79524_c0_g1,TR30302_c4_g2,TR53313_c0_g1,TR8412_c0_g2,TR37862_c1_g2,TR79524_c0_g3,TR57093_c1_g3,TR61745_c0_g1,TR79524_c0_g2,TR91037_c0_g1,TR23299_c0_g1,TR15721_c2_g1,TR104954_c0_g1,TR33325_c0_g1,TR46425_c0_g1,TR9898_c0_g1,TR70177_c0_g1,TR104253_c0_g2,TR48505_c0_g1,TR54391_c0_g1,TR679_c4_g6,TR53023_c0_g1,TR69740…
GO:0046983	protein dimerization activity	2 of 348 in the list	344 of 15823 in the genome	1	TR19315_c0_g1,TR71974_c0_g1
GO:0016874	ligase activity	3 of 348 in the list	460 of 15823 in the genome	1	TR679_c4_g6,TR75737_c0_g3,TR105643_c0_g2
GO:0008270	zinc ion binding	15 of 348 in the list	1281 of 15823 in the genome	1	TR16017_c7_g10,TR46220_c0_g1,TR111381_c25_g24,TR34670_c3_g1,TR63277_c5_g2,TR111992_c2_g37,TR9572_c0_g1,TR74310_c1_g3,TR100524_c0_g1,TR50968_c0_g1,TR8714_c0_g1,TR99987_c0_g1,TR47918_c0_g2,TR78361_c0_g1,TR19475_c0_g1
GO:0008324	cation transmembrane transporter activity	2 of 348 in the list	423 of 15823 in the genome	1	TR81362_c0_g1,TR37647_c4_g1
GO:0016740	transferase activity	32 of 348 in the list	2419 of 15823 in the genome	1	TR9898_c0_g1,TR15721_c2_g1,TR19728_c0_g1,TR27035_c1_g13,TR70177_c0_g1,TR69979_c0_g1,TR105125_c0_g1,TR24834_c1_g1,TR103783_c0_g2,TR38028_c0_g1,TR105847_c0_g1,TR47459_c1_g13,TR53313_c0_g1,TR8412_c0_g2,TR28106_c1_g3,TR26955_c4_g1,TR89270_c1_g1,TR107037_c0_g3,TR94258_c1_g1,TR54568_c0_g1,TR69740_c0_g7,TR103783_c0_g1,TR63815_c0_g1,TR76426_c0_g1,TR69740_c0_g4,TR50246_c0_g1,TR106031_c0_g1,TR87104_c0_g1,T…
GO:0043169	cation binding	61 of 348 in the list	3970 of 15823 in the genome	1	TR63277_c5_g2,TR111992_c2_g37,TR34670_c3_g1,TR89144_c2_g25,TR111381_c25_g18,TR19475_c0_g1,TR61311_c0_g1,TR85617_c0_g1,TR49238_c1_g1,TR47918_c0_g2,TR27926_c1_g1,TR74310_c1_g3,TR55465_c0_g2,TR8714_c0_g1,TR92785_c1_g2,TR76365_c0_g1,TR2601_c3_g1,TR61906_c0_g1,TR8463_c0_g1,TR18654_c0_g1,TR84976_c0_g1,TR111381_c25_g24,TR46220_c0_g1,TR5418_c16_g8,TR86570_c0_g1,TR11952_c0_g1,TR21670_c0_g1,TR8463_c0_g2,TR…
GO:0046872	metal ion binding	60 of 348 in the list	3953 of 15823 in the genome	1	TR2925_c0_g2,TR62580_c0_g2,TR100524_c0_g1,TR69497_c0_g1,TR8428_c0_g1,TR13340_c7_g3,TR63815_c0_g1,TR92276_c0_g1,TR99987_c0_g1,TR12637_c0_g1,TR110098_c0_g1,TR23968_c0_g1,TR46220_c0_g1,TR111381_c25_g24,TR8463_c0_g2,TR5418_c16_g8,TR11952_c0_g1,TR21670_c0_g1,TR86570_c0_g1,TR18654_c0_g1,TR8463_c0_g1,TR84976_c0_g1,TR8714_c0_g1,TR74310_c1_g3,TR55465_c0_g2,TR2601_c3_g1,TR61906_c0_g1,TR76365_c0_g1,TR92785_…
GO:0043167	ion binding	104 of 348 in the list	6384 of 15823 in the genome	1	TR5499_c0_g1,TR70213_c8_g15,TR69979_c0_g1,TR2925_c0_g3,TR6285_c0_g1,TR8412_c0_g2,TR61745_c0_g1,TR15721_c2_g1,TR9898_c0_g1,TR35819_c3_g1,TR33325_c0_g1,TR78361_c0_g1,TR11566_c0_g2,TR104253_c0_g2,TR48505_c0_g1,TR101321_c0_g1,TR21253_c0_g2,TR2925_c0_g2,TR13340_c7_g3,TR103898_c0_g2,TR69497_c0_g1,TR69740_c0_g7,TR92276_c0_g1,TR23968_c0_g1,TR12637_c0_g1,TR46220_c0_g1,TR111381_c25_g24,TR5418_c16_g8,TR2167…
GO:1901363	heterocyclic compound binding	87 of 348 in the list	5843 of 15823 in the genome	1	TR69740_c0_g4,TR69511_c0_g1,TR110098_c0_g1,TR104512_c0_g7,TR86570_c0_g1,TR59599_c0_g1,TR84976_c0_g1,TR76061_c1_g1,TR8412_c0_g1,TR61906_c0_g1,TR2601_c3_g1,TR48505_c0_g2,TR8714_c0_g1,TR71083_c2_g1,TR47918_c0_g2,TR94258_c1_g1,TR93358_c0_g1,TR34670_c3_g1,TR86050_c0_g1,TR24834_c1_g1,TR8885_c0_g1,TR10267_c0_g10,TR57812_c3_g6,TR100038_c0_g1,TR71700_c0_g1,TR79524_c0_g1,TR53313_c0_g1,TR54365_c0_g1,TR79524…
GO:0097159	organic cyclic compound binding	87 of 348 in the list	5864 of 15823 in the genome	1	TR11566_c0_g2,TR104253_c0_g2,TR48505_c0_g1,TR15721_c2_g1,TR9898_c0_g1,TR77472_c0_g1,TR33325_c0_g1,TR8412_c0_g2,TR6285_c0_g1,TR61745_c0_g1,TR18843_c0_g1,TR62856_c0_g1,TR30302_c4_g2,TR70213_c8_g15,TR69979_c0_g1,TR2925_c0_g3,TR54568_c0_g1,TR89270_c1_g1,TR63277_c5_g2,TR88279_c0_g1,TR45969_c0_g1,TR38269_c0_g1,TR61311_c0_g1,TR69636_c1_g1,TR71974_c0_g1,TR11952_c0_g1,TR5418_c16_g8,TR93377_c0_g1,TR18654_c…
GO:0003676	nucleic acid binding	36 of 348 in the list	3153 of 15823 in the genome	1	TR45948_c0_g1,TR54365_c0_g1,TR62856_c0_g1,TR30302_c4_g2,TR2925_c0_g3,TR10267_c0_g10,TR8885_c0_g1,TR18843_c0_g1,TR104257_c0_g3,TR54391_c0_g1,TR27035_c1_g13,TR77472_c0_g1,TR50968_c0_g1,TR28692_c7_g1,TR15721_c2_g1,TR9572_c0_g1,TR84976_c0_g1,TR71974_c0_g1,TR5418_c16_g8,TR86570_c0_g1,TR30302_c4_g1,TR92276_c0_g1,TR110098_c0_g1,TR2925_c0_g2,TR13340_c7_g3,TR63277_c5_g2,TR86050_c0_g1,TR34670_c3_g1,TR88279…
GO:0005488	binding	165 of 348 in the list	10508 of 15823 in the genome	1	TR48505_c0_g1,TR104253_c0_g2,TR33325_c0_g1,TR35819_c3_g1,TR9898_c0_g1,TR77472_c0_g1,TR61745_c0_g1,TR8412_c0_g2,TR6285_c0_g1,TR30302_c4_g2,TR70213_c8_g15,TR18843_c0_g1,TR5499_c0_g1,TR89144_c2_g25,TR88279_c0_g1,TR71117_c0_g1,TR110873_c0_g5,TR111992_c2_g37,TR54568_c0_g1,TR104284_c0_g1,TR69636_c1_g1,TR19475_c0_g1,TR76365_c0_g1,TR5499_c0_g2,TR93377_c0_g1,TR18654_c0_g1,TR64945_c1_g1,TR21670_c0_g1,TR541…
GO:0032355	response to estradiol	27 of 346 in the list	42 of 14702 in the genome	1.84e-31	TR60917_c378_g7,TR101412_c0_g3,TR60917_c378_g12,TR60917_c378_g9,TR60917_c378_g23,TR60917_c378_g17,TR60917_c378_g16,TR60917_c378_g13,TR27817_c3_g1,TR60917_c378_g8,TR48950_c28_g1,TR44376_c1_g3,TR60917_c378_g11,TR60917_c378_g15,TR31736_c1_g1,TR34670_c3_g1,TR60917_c378_g2,TR60917_c378_g27,TR60917_c378_g4,TR60917_c378_g3,TR60917_c378_g5,TR60917_c378_g26,TR60917_c378_g10,TR49266_c62_g1,TR82197_c2_g1,TR…
GO:0043627	response to estrogen	60 of 346 in the list	386 of 14702 in the genome	1.61e-29	TR27817_c3_g1,TR60917_c378_g13,TR60917_c378_g16,TR60917_c378_g11,TR89663_c0_g1,TR60917_c378_g8,TR48950_c28_g1,TR5411_c0_g2,TR60917_c378_g9,TR19942_c0_g1,TR60917_c378_g12,TR46151_c4_g15,TR60917_c378_g23,TR9377_c0_g8,TR8124_c0_g5,TR40198_c0_g3,TR9377_c0_g10,TR46151_c4_g24,TR49266_c62_g1,TR9377_c0_g9,TR82197_c2_g1,TR60917_c378_g15,TR60917_c378_g2,TR94587_c9_g10,TR44376_c1_g3,TR19942_c0_g2,TR95591_c8…
GO:0048545	response to steroid hormone	65 of 346 in the list	487 of 14702 in the genome	3.41e-28	TR44376_c1_g3,TR19942_c0_g2,TR9377_c0_g16,TR8463_c0_g2,TR47496_c0_g1,TR60917_c378_g4,TR94587_c9_g4,TR60917_c378_g27,TR60917_c378_g5,TR111606_c0_g1,TR60917_c378_g26,TR45969_c0_g1,TR63277_c5_g2,TR31736_c1_g1,TR32409_c0_g1,TR60917_c378_g13,TR60917_c378_g16,TR60917_c378_g8,TR48950_c28_g1,TR60917_c378_g11,TR60917_c378_g12,TR60917_c378_g9,TR60917_c378_g23,TR9377_c0_g8,TR60917_c378_g15,TR60917_c378_g2,T…
GO:0071391	cellular response to estrogen stimulus	57 of 346 in the list	377 of 14702 in the genome	3.05e-27	TR31736_c1_g1,TR34670_c3_g1,TR95591_c88_g21,TR110944_c1_g8,TR82134_c0_g2,TR95591_c88_g57,TR9377_c0_g1,TR102015_c0_g6,TR82134_c0_g3,TR32409_c0_g1,TR111606_c0_g1,TR9377_c0_g3,TR60917_c378_g5,TR60917_c378_g26,TR89663_c0_g10,TR77201_c0_g1,TR60917_c378_g4,TR60917_c378_g3,TR60917_c378_g27,TR94587_c9_g4,TR95591_c88_g18,TR60917_c378_g14,TR60917_c378_g10,TR89663_c0_g31,TR101412_c0_g3,TR95591_c88_g39,TR609…
GO:0014070	response to organic cyclic compound	66 of 346 in the list	533 of 14702 in the genome	1.04e-26	TR60917_c378_g17,TR89663_c0_g31,TR8463_c0_g1,TR95591_c88_g39,TR101412_c0_g3,TR60917_c378_g7,TR95591_c88_g51,TR94587_c9_g10,TR9377_c0_g1,TR95591_c88_g57,TR102015_c0_g6,TR82134_c0_g3,TR95591_c88_g21,TR34670_c3_g1,TR82134_c0_g2,TR110944_c1_g8,TR103154_c0_g1,TR60917_c378_g14,TR95591_c88_g18,TR60917_c378_g10,TR89663_c0_g10,TR9377_c0_g3,TR47918_c0_g2,TR60917_c378_g3,TR77201_c0_g1,TR46151_c4_g15,TR19942…
GO:0033993	response to lipid	65 of 346 in the list	521 of 14702 in the genome	1.9e-26	TR9377_c0_g8,TR60917_c378_g2,TR60917_c378_g15,TR60917_c378_g11,TR48950_c28_g1,TR60917_c378_g8,TR60917_c378_g16,TR60917_c378_g13,TR60917_c378_g23,TR60917_c378_g9,TR60917_c378_g12,TR45969_c0_g1,TR60917_c378_g26,TR60917_c378_g5,TR111606_c0_g1,TR60917_c378_g4,TR60917_c378_g27,TR94587_c9_g4,TR32409_c0_g1,TR31736_c1_g1,TR63277_c5_g2,TR19942_c0_g2,TR44376_c1_g3,TR47496_c0_g1,TR8463_c0_g2,TR9377_c0_g16,T…
GO:0097305	response to alcohol	27 of 346 in the list	58 of 14702 in the genome	3.49e-26	TR60917_c378_g9,TR101412_c0_g3,TR60917_c378_g7,TR60917_c378_g12,TR60917_c378_g17,TR60917_c378_g23,TR27817_c3_g1,TR60917_c378_g13,TR60917_c378_g16,TR60917_c378_g11,TR44376_c1_g3,TR48950_c28_g1,TR60917_c378_g8,TR34670_c3_g1,TR60917_c378_g15,TR31736_c1_g1,TR60917_c378_g2,TR60917_c378_g26,TR60917_c378_g5,TR60917_c378_g4,TR60917_c378_g27,TR60917_c378_g3,TR103154_c0_g1,TR82197_c2_g1,TR60917_c378_g14,TR…
GO:0071383	cellular response to steroid hormone stimulus	62 of 346 in the list	476 of 14702 in the genome	3.86e-26	TR60917_c378_g15,TR60917_c378_g2,TR40198_c0_g3,TR9377_c0_g8,TR8124_c0_g5,TR46151_c4_g24,TR9377_c0_g10,TR9572_c0_g1,TR82197_c2_g1,TR49266_c62_g1,TR9377_c0_g9,TR50968_c0_g1,TR19942_c0_g1,TR60917_c378_g9,TR5411_c0_g2,TR60917_c378_g12,TR46151_c4_g15,TR60917_c378_g23,TR60917_c378_g13,TR60917_c378_g16,TR60917_c378_g11,TR89663_c0_g1,TR48950_c28_g1,TR60917_c378_g8,TR34670_c3_g1,TR95591_c88_g21,TR31736_c1…
GO:0009725	response to hormone	65 of 346 in the list	532 of 14702 in the genome	6.54e-26	TR60917_c378_g12,TR60917_c378_g9,TR60917_c378_g23,TR60917_c378_g13,TR60917_c378_g16,TR60917_c378_g8,TR48950_c28_g1,TR60917_c378_g11,TR60917_c378_g15,TR60917_c378_g2,TR9377_c0_g8,TR9377_c0_g16,TR8463_c0_g2,TR47496_c0_g1,TR44376_c1_g3,TR19942_c0_g2,TR63277_c5_g2,TR31736_c1_g1,TR32409_c0_g1,TR60917_c378_g4,TR94587_c9_g4,TR60917_c378_g27,TR60917_c378_g5,TR111606_c0_g1,TR60917_c378_g26,TR45969_c0_g1,T…
GO:0071396	cellular response to lipid	62 of 346 in the list	490 of 14702 in the genome	2e-25	TR60917_c378_g2,TR60917_c378_g15,TR9377_c0_g9,TR49266_c62_g1,TR82197_c2_g1,TR9572_c0_g1,TR50968_c0_g1,TR8124_c0_g5,TR9377_c0_g8,TR40198_c0_g3,TR9377_c0_g10,TR46151_c4_g24,TR60917_c378_g23,TR46151_c4_g15,TR5411_c0_g2,TR19942_c0_g1,TR60917_c378_g9,TR60917_c378_g12,TR60917_c378_g11,TR89663_c0_g1,TR60917_c378_g8,TR48950_c28_g1,TR60917_c378_g13,TR60917_c378_g16,TR95591_c88_g57,TR9377_c0_g1,TR32409_c0_…
GO:0071407	cellular response to organic cyclic compound	62 of 346 in the list	508 of 14702 in the genome	1.52e-24	TR60917_c378_g15,TR60917_c378_g2,TR46151_c4_g24,TR9377_c0_g10,TR40198_c0_g3,TR9377_c0_g8,TR8124_c0_g5,TR50968_c0_g1,TR9572_c0_g1,TR82197_c2_g1,TR9377_c0_g9,TR49266_c62_g1,TR60917_c378_g12,TR19942_c0_g1,TR60917_c378_g9,TR5411_c0_g2,TR46151_c4_g15,TR60917_c378_g23,TR60917_c378_g13,TR60917_c378_g16,TR48950_c28_g1,TR60917_c378_g8,TR89663_c0_g1,TR60917_c378_g11,TR82134_c0_g2,TR110944_c1_g8,TR63277_c5_…
GO:0032870	cellular response to hormone stimulus	62 of 346 in the list	518 of 14702 in the genome	4.52e-24	TR94587_c9_g10,TR95591_c88_g51,TR19942_c0_g2,TR60917_c378_g7,TR95591_c88_g39,TR101412_c0_g3,TR8463_c0_g1,TR9377_c0_g16,TR89663_c0_g31,TR60917_c378_g17,TR8463_c0_g2,TR47496_c0_g1,TR77201_c0_g1,TR60917_c378_g4,TR60917_c378_g27,TR60917_c378_g3,TR94587_c9_g4,TR9377_c0_g3,TR111606_c0_g1,TR60917_c378_g5,TR47918_c0_g2,TR60917_c378_g26,TR89663_c0_g10,TR60917_c378_g10,TR45969_c0_g1,TR95591_c88_g18,TR60917…
GO:0009719	response to endogenous stimulus	68 of 346 in the list	629 of 14702 in the genome	4.86e-24	TR2291_c3_g1,TR5411_c0_g2,TR19942_c0_g1,TR46151_c4_g15,TR48296_c0_g1,TR27817_c3_g1,TR89663_c0_g1,TR9377_c0_g10,TR46151_c4_g24,TR8124_c0_g5,TR40198_c0_g3,TR50968_c0_g1,TR49266_c62_g1,TR9377_c0_g9,TR9572_c0_g1,TR82197_c2_g1,TR60917_c378_g7,TR95591_c88_g39,TR101412_c0_g3,TR8463_c0_g1,TR89663_c0_g31,TR60917_c378_g17,TR94587_c9_g10,TR95591_c88_g51,TR82134_c0_g2,TR110944_c1_g8,TR95591_c88_g21,TR34670_c…
GO:0042446	hormone biosynthetic process	20 of 346 in the list	29 of 14702 in the genome	8.5e-24	TR34252_c6_g39,TR34252_c6_g45,TR34252_c6_g37,TR34252_c6_g2,TR34252_c6_g32,TR34252_c6_g23,TR34252_c6_g29,TR34252_c6_g4,TR34252_c6_g12,TR34252_c6_g41,TR34252_c6_g18,TR34252_c6_g30,TR34252_c6_g27,TR34252_c6_g21,TR34252_c6_g1,TR34252_c6_g10,TR34252_c6_g40,TR34252_c6_g24,TR34252_c6_g38,TR34252_c6_g34
GO:0006869	lipid transport	31 of 346 in the list	103 of 14702 in the genome	2.43e-23	TR60917_c378_g4,TR60917_c378_g3,TR60917_c378_g21,TR60917_c378_g27,TR60917_c378_g5,TR60917_c378_g26,TR60917_c378_g10,TR49266_c62_g1,TR84692_c0_g2,TR60917_c378_g14,TR103154_c0_g1,TR60917_c378_g1,TR60917_c378_g18,TR31736_c1_g1,TR60917_c378_g15,TR60917_c378_g2,TR60917_c378_g13,TR60917_c378_g16,TR27817_c3_g1,TR73890_c0_g1,TR60917_c378_g8,TR60917_c378_g11,TR31736_c1_g5,TR31736_c1_g2,TR60917_c378_g7,TR6…
GO:0010876	lipid localization	31 of 346 in the list	104 of 14702 in the genome	3.39e-23	TR31736_c1_g5,TR60917_c378_g11,TR31736_c1_g2,TR73890_c0_g1,TR60917_c378_g8,TR27817_c3_g1,TR60917_c378_g16,TR60917_c378_g13,TR60917_c378_g17,TR60917_c378_g23,TR31736_c1_g4,TR60917_c378_g25,TR60917_c378_g9,TR60917_c378_g7,TR60917_c378_g12,TR49266_c62_g1,TR60917_c378_g14,TR84692_c0_g2,TR103154_c0_g1,TR60917_c378_g10,TR60917_c378_g5,TR60917_c378_g26,TR60917_c378_g4,TR60917_c378_g3,TR60917_c378_g27,TR…
GO:0071495	cellular response to endogenous stimulus	65 of 346 in the list	602 of 14702 in the genome	8.31e-23	TR48296_c0_g1,TR89663_c0_g1,TR2291_c3_g1,TR5411_c0_g2,TR19942_c0_g1,TR46151_c4_g15,TR9377_c0_g10,TR46151_c4_g24,TR8124_c0_g5,TR40198_c0_g3,TR50968_c0_g1,TR9377_c0_g9,TR49266_c62_g1,TR9572_c0_g1,TR82197_c2_g1,TR94587_c9_g10,TR95591_c88_g51,TR101412_c0_g3,TR95591_c88_g39,TR60917_c378_g7,TR8463_c0_g1,TR89663_c0_g31,TR60917_c378_g17,TR77201_c0_g1,TR60917_c378_g3,TR47918_c0_g2,TR9377_c0_g3,TR89663_c0_…
GO:0010033	response to organic substance	72 of 346 in the list	777 of 14702 in the genome	1.6e-21	TR60917_c378_g17,TR8463_c0_g1,TR60917_c378_g7,TR95591_c88_g39,TR101412_c0_g3,TR89663_c0_g31,TR95591_c88_g51,TR94587_c9_g10,TR102015_c0_g6,TR82134_c0_g3,TR9377_c0_g1,TR95591_c88_g57,TR82134_c0_g2,TR110944_c1_g8,TR95591_c88_g21,TR34670_c3_g1,TR60917_c378_g10,TR60917_c378_g14,TR103154_c0_g1,TR95591_c88_g18,TR60917_c378_g3,TR77201_c0_g1,TR89663_c0_g10,TR47918_c0_g2,TR9377_c0_g3,TR46151_c4_g15,TR2291_…
GO:0009410	response to xenobiotic stimulus	27 of 346 in the list	82 of 14702 in the genome	2.75e-21	TR60917_c378_g16,TR60917_c378_g13,TR60917_c378_g8,TR48950_c28_g1,TR60917_c378_g11,TR60917_c378_g12,TR101412_c0_g3,TR60917_c378_g7,TR20526_c2_g1,TR60917_c378_g9,TR60917_c378_g23,TR60917_c378_g17,TR85617_c0_g1,TR60917_c378_g27,TR60917_c378_g4,TR60917_c378_g3,TR60917_c378_g5,TR60917_c378_g26,TR60917_c378_g10,TR49266_c62_g1,TR82197_c2_g1,TR60917_c378_g14,TR60917_c378_g15,TR31736_c1_g1,TR34670_c3_g1,T…
GO:0071310	cellular response to organic substance	65 of 346 in the list	704 of 14702 in the genome	4.94e-19	TR60917_c378_g12,TR60917_c378_g9,TR60917_c378_g23,TR60917_c378_g13,TR60917_c378_g16,TR60917_c378_g8,TR48950_c28_g1,TR60917_c378_g11,TR60917_c378_g15,TR60917_c378_g2,TR9898_c0_g1,TR9377_c0_g8,TR9377_c0_g16,TR8463_c0_g2,TR47496_c0_g1,TR19942_c0_g2,TR63277_c5_g2,TR31736_c1_g1,TR32409_c0_g1,TR60917_c378_g4,TR94587_c9_g4,TR60917_c378_g27,TR60917_c378_g5,TR111606_c0_g1,TR60917_c378_g26,TR45969_c0_g1,TR…
GO:0070887	cellular response to chemical stimulus	68 of 346 in the list	789 of 14702 in the genome	2.25e-18	TR48296_c0_g1,TR89663_c0_g1,TR19942_c0_g1,TR5411_c0_g2,TR2291_c3_g1,TR20526_c2_g1,TR46151_c4_g15,TR40198_c0_g3,TR8124_c0_g5,TR46151_c4_g24,TR9377_c0_g10,TR82197_c2_g1,TR9572_c0_g1,TR9377_c0_g9,TR49266_c62_g1,TR50968_c0_g1,TR54391_c0_g1,TR94587_c9_g10,TR95591_c88_g51,TR89663_c0_g31,TR8463_c0_g1,TR60917_c378_g7,TR101412_c0_g3,TR95591_c88_g39,TR60917_c378_g17,TR89663_c0_g10,TR9377_c0_g3,TR47918_c0_g…
GO:0042445	hormone metabolic process	20 of 346 in the list	46 of 14702 in the genome	3.31e-18	TR34252_c6_g30,TR34252_c6_g18,TR34252_c6_g1,TR34252_c6_g10,TR34252_c6_g21,TR34252_c6_g27,TR34252_c6_g24,TR34252_c6_g40,TR34252_c6_g34,TR34252_c6_g38,TR34252_c6_g37,TR34252_c6_g2,TR34252_c6_g39,TR34252_c6_g45,TR34252_c6_g23,TR34252_c6_g32,TR34252_c6_g29,TR34252_c6_g41,TR34252_c6_g12,TR34252_c6_g4
GO:0042221	response to chemical	81 of 346 in the list	1105 of 14702 in the genome	5.31e-18	TR60917_c378_g26,TR60917_c378_g5,TR111606_c0_g1,TR60917_c378_g27,TR60917_c378_g4,TR94587_c9_g4,TR85617_c0_g1,TR45969_c0_g1,TR71117_c0_g1,TR31736_c1_g1,TR63277_c5_g2,TR32409_c0_g1,TR19942_c0_g2,TR44376_c1_g3,TR21253_c0_g2,TR57036_c0_g1,TR12366_c0_g1,TR9377_c0_g16,TR47496_c0_g1,TR8463_c0_g2,TR9377_c0_g8,TR9898_c0_g1,TR60917_c378_g15,TR60917_c378_g2,TR60917_c378_g13,TR60917_c378_g16,TR60917_c378_g11…
GO:0010817	regulation of hormone levels	20 of 346 in the list	59 of 14702 in the genome	1.25e-15	TR34252_c6_g40,TR34252_c6_g24,TR34252_c6_g38,TR34252_c6_g34,TR34252_c6_g18,TR34252_c6_g30,TR34252_c6_g27,TR34252_c6_g21,TR34252_c6_g10,TR34252_c6_g1,TR34252_c6_g29,TR34252_c6_g12,TR34252_c6_g4,TR34252_c6_g41,TR34252_c6_g39,TR34252_c6_g45,TR34252_c6_g2,TR34252_c6_g37,TR34252_c6_g32,TR34252_c6_g23
GO:1901700	response to oxygen-containing compound	28 of 346 in the list	188 of 14702 in the genome	3.52e-12	TR60917_c378_g9,TR101412_c0_g3,TR60917_c378_g7,TR60917_c378_g12,TR60917_c378_g17,TR60917_c378_g23,TR27817_c3_g1,TR60917_c378_g13,TR60917_c378_g16,TR44376_c1_g3,TR60917_c378_g11,TR24834_c1_g1,TR60917_c378_g8,TR48950_c28_g1,TR60917_c378_g15,TR31736_c1_g1,TR34670_c3_g1,TR60917_c378_g2,TR60917_c378_g5,TR60917_c378_g26,TR60917_c378_g3,TR60917_c378_g4,TR60917_c378_g27,TR49266_c62_g1,TR60917_c378_g14,TR…
GO:0006596	polyamine biosynthetic process	8 of 346 in the list	14 of 14702 in the genome	1.51e-07	TR7804_c1_g6,TR7804_c1_g2,TR7804_c1_g3,TR7804_c1_g1,TR7804_c1_g4,TR7804_c1_g7,TR7804_c1_g5,TR7804_c1_g8
GO:0009309	amine biosynthetic process	8 of 346 in the list	14 of 14702 in the genome	1.51e-07	TR7804_c1_g6,TR7804_c1_g2,TR7804_c1_g3,TR7804_c1_g1,TR7804_c1_g4,TR7804_c1_g5,TR7804_c1_g7,TR7804_c1_g8
GO:0042401	cellular biogenic amine biosynthetic process	8 of 346 in the list	14 of 14702 in the genome	1.51e-07	TR7804_c1_g1,TR7804_c1_g3,TR7804_c1_g2,TR7804_c1_g6,TR7804_c1_g8,TR7804_c1_g7,TR7804_c1_g5,TR7804_c1_g4
GO:0006595	polyamine metabolic process	8 of 346 in the list	16 of 14702 in the genome	6.21e-07	TR7804_c1_g3,TR7804_c1_g1,TR7804_c1_g6,TR7804_c1_g2,TR7804_c1_g8,TR7804_c1_g4,TR7804_c1_g7,TR7804_c1_g5
GO:0009308	amine metabolic process	9 of 346 in the list	38 of 14702 in the genome	0.00011	TR7804_c1_g2,TR7804_c1_g6,TR23968_c0_g1,TR7804_c1_g3,TR7804_c1_g1,TR7804_c1_g5,TR7804_c1_g7,TR7804_c1_g4,TR7804_c1_g8
GO:0042462	eye photoreceptor cell development	8 of 346 in the list	34 of 14702 in the genome	0.0006	TR7804_c1_g2,TR7804_c1_g6,TR7804_c1_g3,TR7804_c1_g1,TR7804_c1_g5,TR7804_c1_g7,TR7804_c1_g4,TR7804_c1_g8
GO:0001754	eye photoreceptor cell differentiation	9 of 346 in the list	47 of 14702 in the genome	0.0008	TR7804_c1_g3,TR7804_c1_g1,TR48848_c0_g2,TR7804_c1_g6,TR7804_c1_g2,TR7804_c1_g8,TR7804_c1_g4,TR7804_c1_g5,TR7804_c1_g7
GO:0006576	cellular biogenic amine metabolic process	8 of 346 in the list	37 of 14702 in the genome	0.0012	TR7804_c1_g5,TR7804_c1_g7,TR7804_c1_g4,TR7804_c1_g8,TR7804_c1_g2,TR7804_c1_g6,TR7804_c1_g3,TR7804_c1_g1
GO:0044106	cellular amine metabolic process	8 of 346 in the list	37 of 14702 in the genome	0.0012	TR7804_c1_g2,TR7804_c1_g6,TR7804_c1_g1,TR7804_c1_g3,TR7804_c1_g7,TR7804_c1_g5,TR7804_c1_g4,TR7804_c1_g8
GO:0019882	antigen processing and presentation	11 of 346 in the list	79 of 14702 in the genome	0.00148	TR6400_c1_g3,TR58042_c0_g1,TR71117_c0_g1,TR110873_c0_g5,TR57036_c0_g1,TR70915_c1_g1,TR16375_c0_g1,TR110873_c0_g13,TR110873_c0_g10,TR831_c0_g2,TR17873_c0_g2
GO:0050896	response to stimulus	120 of 346 in the list	3517 of 14702 in the genome	0.00217	TR69459_c0_g1,TR82197_c2_g1,TR9572_c0_g1,TR44709_c0_g7,TR9377_c0_g9,TR49266_c62_g1,TR50968_c0_g1,TR15962_c0_g1,TR40198_c0_g3,TR62595_c4_g1,TR8124_c0_g5,TR46151_c4_g24,TR9377_c0_g10,TR70177_c0_g1,TR54391_c0_g1,TR57239_c3_g1,TR95786_c0_g1,TR24834_c1_g1,TR89663_c0_g1,TR3966_c0_g1,TR27817_c3_g1,TR48296_c0_g1,TR79524_c0_g1,TR80818_c0_g1,TR79524_c0_g3,TR46151_c4_g15,TR19942_c0_g1,TR79524_c0_g2,TR5411_c…
GO:0001914	regulation of T cell mediated cytotoxicity	5 of 346 in the list	13 of 14702 in the genome	0.00506	TR110873_c0_g13,TR16375_c0_g1,TR110873_c0_g5,TR57036_c0_g1,TR110873_c0_g10
GO:0001916	positive regulation of T cell mediated cytotoxicity	5 of 346 in the list	13 of 14702 in the genome	0.00506	TR110873_c0_g10,TR110873_c0_g5,TR57036_c0_g1,TR110873_c0_g13,TR16375_c0_g1
GO:0002709	regulation of T cell mediated immunity	5 of 346 in the list	14 of 14702 in the genome	0.00772	TR110873_c0_g5,TR57036_c0_g1,TR110873_c0_g10,TR110873_c0_g13,TR16375_c0_g1
GO:0002711	positive regulation of T cell mediated immunity	5 of 346 in the list	14 of 14702 in the genome	0.00772	TR110873_c0_g13,TR16375_c0_g1,TR110873_c0_g10,TR110873_c0_g5,TR57036_c0_g1
GO:0002821	positive regulation of adaptive immune response	5 of 346 in the list	14 of 14702 in the genome	0.00772	TR110873_c0_g5,TR110873_c0_g10,TR57036_c0_g1,TR110873_c0_g13,TR16375_c0_g1
GO:0002824	positive regulation of adaptive immune response based on somatic recombination of immune receptors built from immunoglobulin superfamily domains	5 of 346 in the list	14 of 14702 in the genome	0.00772	TR110873_c0_g13,TR16375_c0_g1,TR110873_c0_g5,TR57036_c0_g1,TR110873_c0_g10
GO:0046530	photoreceptor cell differentiation	9 of 346 in the list	62 of 14702 in the genome	0.00883	TR7804_c1_g6,TR7804_c1_g2,TR7804_c1_g3,TR7804_c1_g1,TR48848_c0_g2,TR7804_c1_g4,TR7804_c1_g7,TR7804_c1_g5,TR7804_c1_g8
GO:0042461	photoreceptor cell development	8 of 346 in the list	49 of 14702 in the genome	0.01104	TR7804_c1_g8,TR7804_c1_g7,TR7804_c1_g5,TR7804_c1_g4,TR7804_c1_g3,TR7804_c1_g1,TR7804_c1_g2,TR7804_c1_g6
GO:0002819	regulation of adaptive immune response	5 of 346 in the list	15 of 14702 in the genome	0.01136	TR110873_c0_g13,TR16375_c0_g1,TR110873_c0_g5,TR110873_c0_g10,TR57036_c0_g1
GO:0002822	regulation of adaptive immune response based on somatic recombination of immune receptors built from immunoglobulin superfamily domains	5 of 346 in the list	15 of 14702 in the genome	0.01136	TR57036_c0_g1,TR110873_c0_g5,TR110873_c0_g10,TR110873_c0_g13,TR16375_c0_g1
GO:0051707	response to other organism	17 of 346 in the list	230 of 14702 in the genome	0.02116	TR3966_c0_g1,TR104512_c0_g7,TR31792_c0_g1,TR21253_c0_g2,TR90697_c4_g3,TR82536_c0_g2,TR80818_c0_g1,TR37337_c14_g30,TR76146_c12_g38,TR59599_c0_g1,TR76146_c12_g12,TR31792_c0_g2,TR18181_c0_g1,TR15962_c0_g1,TR34749_c3_g6,TR34749_c3_g3,TR34749_c3_g4
GO:0009607	response to biotic stimulus	17 of 346 in the list	232 of 14702 in the genome	0.02363	TR34749_c3_g4,TR34749_c3_g3,TR34749_c3_g6,TR15962_c0_g1,TR31792_c0_g2,TR18181_c0_g1,TR76146_c12_g38,TR37337_c14_g30,TR80818_c0_g1,TR76146_c12_g12,TR59599_c0_g1,TR90697_c4_g3,TR82536_c0_g2,TR31792_c0_g1,TR21253_c0_g2,TR3966_c0_g1,TR104512_c0_g7
GO:0071702	organic substance transport	41 of 346 in the list	918 of 14702 in the genome	0.03773	TR5970_c0_g1,TR31736_c1_g4,TR60917_c378_g17,TR60917_c378_g7,TR57036_c0_g1,TR60372_c0_g1,TR31736_c1_g5,TR31736_c1_g2,TR67723_c2_g1,TR11433_c2_g1,TR60917_c378_g18,TR31736_c1_g1,TR71117_c0_g1,TR93110_c0_g1,TR60917_c378_g10,TR103154_c0_g1,TR84692_c0_g2,TR60917_c378_g14,TR60917_c378_g3,TR60917_c378_g4,TR60917_c378_g27,TR60917_c378_g21,TR60917_c378_g5,TR60917_c378_g26,TR60917_c378_g25,TR60917_c378_g23,…
GO:0002474	antigen processing and presentation of peptide antigen via MHC class I	7 of 346 in the list	44 of 14702 in the genome	0.04463	TR71117_c0_g1,TR110873_c0_g10,TR110873_c0_g5,TR57036_c0_g1,TR6400_c1_g3,TR16375_c0_g1,TR110873_c0_g13
GO:0048002	antigen processing and presentation of peptide antigen	7 of 346 in the list	44 of 14702 in the genome	0.04463	TR110873_c0_g10,TR110873_c0_g5,TR57036_c0_g1,TR71117_c0_g1,TR110873_c0_g13,TR6400_c1_g3,TR16375_c0_g1
GO:0001910	regulation of leukocyte mediated cytotoxicity	5 of 346 in the list	20 of 14702 in the genome	0.05322	TR110873_c0_g13,TR16375_c0_g1,TR57036_c0_g1,TR110873_c0_g5,TR110873_c0_g10
GO:0001912	positive regulation of leukocyte mediated cytotoxicity	5 of 346 in the list	20 of 14702 in the genome	0.05322	TR110873_c0_g5,TR57036_c0_g1,TR110873_c0_g10,TR16375_c0_g1,TR110873_c0_g13
GO:0009617	response to bacterium	13 of 346 in the list	157 of 14702 in the genome	0.05724	TR18181_c0_g1,TR31792_c0_g2,TR3966_c0_g1,TR15962_c0_g1,TR31792_c0_g1,TR90697_c4_g3,TR82536_c0_g2,TR34749_c3_g6,TR76146_c12_g12,TR76146_c12_g38,TR37337_c14_g30,TR34749_c3_g4,TR34749_c3_g3
GO:0002705	positive regulation of leukocyte mediated immunity	5 of 346 in the list	21 of 14702 in the genome	0.06852	TR110873_c0_g5,TR110873_c0_g10,TR57036_c0_g1,TR16375_c0_g1,TR110873_c0_g13
GO:0002708	positive regulation of lymphocyte mediated immunity	5 of 346 in the list	21 of 14702 in the genome	0.06852	TR110873_c0_g13,TR16375_c0_g1,TR110873_c0_g5,TR110873_c0_g10,TR57036_c0_g1
GO:0031341	regulation of cell killing	5 of 346 in the list	21 of 14702 in the genome	0.06852	TR110873_c0_g13,TR16375_c0_g1,TR110873_c0_g10,TR110873_c0_g5,TR57036_c0_g1
GO:0031343	positive regulation of cell killing	5 of 346 in the list	21 of 14702 in the genome	0.06852	TR57036_c0_g1,TR110873_c0_g5,TR110873_c0_g10,TR110873_c0_g13,TR16375_c0_g1
GO:0002703	regulation of leukocyte mediated immunity	5 of 346 in the list	22 of 14702 in the genome	0.08697	TR110873_c0_g5,TR57036_c0_g1,TR110873_c0_g10,TR110873_c0_g13,TR16375_c0_g1
GO:0002706	regulation of lymphocyte mediated immunity	5 of 346 in the list	22 of 14702 in the genome	0.08697	TR110873_c0_g10,TR110873_c0_g5,TR57036_c0_g1,TR16375_c0_g1,TR110873_c0_g13
GO:0051704	multi-organism process	17 of 346 in the list	266 of 14702 in the genome	0.12685	TR37337_c14_g30,TR80818_c0_g1,TR76146_c12_g38,TR59599_c0_g1,TR76146_c12_g12,TR90697_c4_g3,TR82536_c0_g2,TR31792_c0_g1,TR21253_c0_g2,TR3966_c0_g1,TR104512_c0_g7,TR34749_c3_g3,TR34749_c3_g4,TR34749_c3_g6,TR15962_c0_g1,TR31792_c0_g2,TR18181_c0_g1
GO:0002699	positive regulation of immune effector process	5 of 346 in the list	28 of 14702 in the genome	0.28906	TR110873_c0_g13,TR16375_c0_g1,TR110873_c0_g5,TR110873_c0_g10,TR57036_c0_g1
GO:0016338	calcium-independent cell-cell adhesion	2 of 346 in the list	2 of 14702 in the genome	0.36175	TR63769_c0_g1,TR99109_c0_g1
GO:0044765	single-organism transport	49 of 346 in the list	1291 of 14702 in the genome	0.36524	TR12637_c0_g1,TR31736_c1_g5,TR37647_c4_g1,TR31736_c1_g2,TR62580_c0_g2,TR15373_c2_g1,TR60372_c0_g1,TR57036_c0_g1,TR60917_c378_g7,TR60917_c378_g17,TR31736_c1_g4,TR46220_c0_g1,TR60917_c378_g5,TR60917_c378_g26,TR60917_c378_g4,TR60917_c378_g3,TR60917_c378_g27,TR60917_c378_g21,TR103154_c0_g1,TR60917_c378_g14,TR84692_c0_g2,TR93110_c0_g1,TR60917_c378_g10,TR31736_c1_g1,TR60917_c378_g18,TR71117_c0_g1,TR114…
GO:0055114	oxidation-reduction process	42 of 346 in the list	1061 of 14702 in the genome	0.40778	TR34252_c6_g34,TR2601_c3_g2,TR91037_c0_g1,TR34252_c6_g38,TR34252_c6_g24,TR34252_c6_g40,TR6285_c0_g1,TR34252_c6_g21,TR34252_c6_g1,TR71700_c0_g1,TR16831_c0_g2,TR49892_c0_g1,TR34252_c6_g18,TR11566_c0_g2,TR83186_c0_g13,TR57573_c3_g2,TR35819_c3_g1,TR34252_c6_g32,TR34252_c6_g37,TR34252_c6_g2,TR104954_c0_g1,TR48848_c0_g2,TR34252_c6_g45,TR18654_c0_g1,TR11952_c0_g1,TR101479_c0_g3,TR23968_c0_g1,TR34252_c6_…
GO:0002697	regulation of immune effector process	5 of 346 in the list	32 of 14702 in the genome	0.54836	TR110873_c0_g13,TR16375_c0_g1,TR110873_c0_g10,TR110873_c0_g5,TR57036_c0_g1
GO:0002684	positive regulation of immune system process	11 of 346 in the list	162 of 14702 in the genome	1	TR110873_c0_g5,TR34749_c3_g6,TR57036_c0_g1,TR71117_c0_g1,TR76146_c12_g12,TR76146_c12_g38,TR34749_c3_g4,TR37337_c14_g30,TR110873_c0_g13,TR16375_c0_g1,TR110873_c0_g10
GO:0002428	antigen processing and presentation of peptide antigen via MHC class Ib	2 of 346 in the list	3 of 14702 in the genome	1	TR71117_c0_g1,TR57036_c0_g1
GO:0002475	antigen processing and presentation via MHC class Ib	2 of 346 in the list	3 of 14702 in the genome	1	TR71117_c0_g1,TR57036_c0_g1
GO:0030240	skeletal muscle thin filament assembly	2 of 346 in the list	3 of 14702 in the genome	1	TR69511_c0_g1,TR93358_c0_g1
GO:0050778	positive regulation of immune response	10 of 346 in the list	140 of 14702 in the genome	1	TR76146_c12_g38,TR37337_c14_g30,TR34749_c3_g4,TR76146_c12_g12,TR110873_c0_g5,TR34749_c3_g6,TR57036_c0_g1,TR110873_c0_g10,TR110873_c0_g13,TR16375_c0_g1
GO:0002376	immune system process	33 of 346 in the list	832 of 14702 in the genome	1	TR110873_c0_g10,TR50912_c0_g1,TR110873_c0_g13,TR95786_c0_g1,TR24348_c0_g2,TR80818_c0_g1,TR16017_c7_g10,TR8412_c0_g2,TR75872_c1_g2,TR70915_c1_g1,TR74310_c1_g3,TR95569_c0_g1,TR93110_c0_g1,TR17873_c0_g2,TR18181_c0_g1,TR34749_c3_g4,TR71117_c0_g1,TR110873_c0_g5,TR34749_c3_g6,TR58042_c0_g1,TR111992_c2_g37,TR37647_c4_g1,TR15373_c2_g1,TR831_c0_g2,TR37860_c0_g1,TR16375_c0_g1,TR37337_c14_g30,TR95569_c0_g5,…
GO:0048739	cardiac muscle fiber development	2 of 346 in the list	4 of 14702 in the genome	1	TR30302_c4_g1,TR30302_c4_g2
GO:0070417	cellular response to cold	2 of 346 in the list	4 of 14702 in the genome	1	TR47918_c0_g2,TR9572_c0_g1
GO:0050776	regulation of immune response	10 of 346 in the list	153 of 14702 in the genome	1	TR16375_c0_g1,TR110873_c0_g13,TR110873_c0_g10,TR34749_c3_g6,TR110873_c0_g5,TR57036_c0_g1,TR76146_c12_g12,TR34749_c3_g4,TR37337_c14_g30,TR76146_c12_g38
GO:0030163	protein catabolic process	14 of 346 in the list	263 of 14702 in the genome	1	TR23037_c0_g1,TR98089_c0_g4,TR99198_c0_g1,TR44060_c7_g7,TR98089_c0_g2,TR102680_c0_g1,TR42142_c0_g1,TR26961_c0_g1,TR44060_c7_g12,TR81839_c0_g1,TR31309_c0_g1,TR93397_c0_g1,TR106718_c0_g1,TR69636_c1_g1
GO:0009615	response to virus	4 of 346 in the list	28 of 14702 in the genome	1	TR104512_c0_g7,TR80818_c0_g1,TR59599_c0_g1,TR21253_c0_g2
GO:0033036	macromolecule localization	35 of 346 in the list	932 of 14702 in the genome	1	TR60917_c378_g9,TR93370_c0_g3,TR60917_c378_g12,TR18798_c0_g1,TR60917_c378_g23,TR60917_c378_g25,TR27817_c3_g1,TR93370_c0_g8,TR60917_c378_g13,TR60917_c378_g16,TR60917_c378_g11,TR60917_c378_g8,TR73890_c0_g1,TR60917_c378_g15,TR60917_c378_g1,TR60917_c378_g2,TR49266_c62_g1,TR60917_c378_g7,TR60917_c378_g17,TR5970_c0_g1,TR31736_c1_g4,TR31736_c1_g2,TR31736_c1_g5,TR31736_c1_g1,TR60917_c378_g18,TR60917_c378…
GO:0031444	slow-twitch skeletal muscle fiber contraction	2 of 346 in the list	5 of 14702 in the genome	1	TR93358_c0_g1,TR69511_c0_g1
GO:0014823	response to activity	3 of 346 in the list	17 of 14702 in the genome	1	TR47918_c0_g2,TR95786_c0_g1,TR9572_c0_g1
GO:0046686	response to cadmium ion	3 of 346 in the list	17 of 14702 in the genome	1	TR57036_c0_g1,TR71117_c0_g1,TR12366_c0_g1
GO:0031033	myosin filament organization	2 of 346 in the list	6 of 14702 in the genome	1	TR93358_c0_g1,TR69511_c0_g1
GO:0031034	myosin filament assembly	2 of 346 in the list	6 of 14702 in the genome	1	TR69511_c0_g1,TR93358_c0_g1
GO:0071688	striated muscle myosin thick filament assembly	2 of 346 in the list	6 of 14702 in the genome	1	TR93358_c0_g1,TR69511_c0_g1
GO:2000053	regulation of Wnt receptor signaling pathway involved in dorsal/ventral axis specification	2 of 346 in the list	6 of 14702 in the genome	1	TR10625_c0_g1,TR62856_c0_g1
GO:0051603	proteolysis involved in cellular protein catabolic process	12 of 346 in the list	228 of 14702 in the genome	1	TR93397_c0_g1,TR31309_c0_g1,TR81839_c0_g1,TR106718_c0_g1,TR69636_c1_g1,TR23037_c0_g1,TR102680_c0_g1,TR99198_c0_g1,TR98089_c0_g4,TR98089_c0_g2,TR26961_c0_g1,TR42142_c0_g1
GO:0048592	eye morphogenesis	10 of 346 in the list	174 of 14702 in the genome	1	TR7804_c1_g2,TR7804_c1_g6,TR88724_c0_g1,TR48848_c0_g2,TR7804_c1_g3,TR7804_c1_g1,TR7804_c1_g7,TR7804_c1_g5,TR7804_c1_g4,TR7804_c1_g8
GO:0044257	cellular protein catabolic process	12 of 346 in the list	230 of 14702 in the genome	1	TR23037_c0_g1,TR99198_c0_g1,TR98089_c0_g4,TR98089_c0_g2,TR102680_c0_g1,TR42142_c0_g1,TR26961_c0_g1,TR81839_c0_g1,TR31309_c0_g1,TR93397_c0_g1,TR69636_c1_g1,TR106718_c0_g1
GO:0051716	cellular response to stimulus	79 of 346 in the list	2623 of 14702 in the genome	1	TR60917_c378_g13,TR60917_c378_g16,TR48950_c28_g1,TR60917_c378_g8,TR60917_c378_g11,TR60917_c378_g12,TR98417_c0_g1,TR60917_c378_g9,TR60917_c378_g23,TR9898_c0_g1,TR9377_c0_g8,TR60917_c378_g15,TR60917_c378_g2,TR69740_c0_g7,TR19942_c0_g2,TR9377_c0_g16,TR47496_c0_g1,TR8463_c0_g2,TR48049_c0_g2,TR94587_c9_g4,TR60917_c378_g4,TR19475_c0_g1,TR60917_c378_g27,TR85617_c0_g1,TR60917_c378_g26,TR111606_c0_g1,TR60…
GO:0014866	skeletal myofibril assembly	2 of 346 in the list	7 of 14702 in the genome	1	TR93358_c0_g1,TR69511_c0_g1
GO:0002483	antigen processing and presentation of endogenous peptide antigen	3 of 346 in the list	20 of 14702 in the genome	1	TR71117_c0_g1,TR57036_c0_g1,TR6400_c1_g3
GO:0019883	antigen processing and presentation of endogenous antigen	3 of 346 in the list	20 of 14702 in the genome	1	TR57036_c0_g1,TR71117_c0_g1,TR6400_c1_g3
GO:0003010	voluntary skeletal muscle contraction	2 of 346 in the list	8 of 14702 in the genome	1	TR93358_c0_g1,TR69511_c0_g1
GO:0014721	twitch skeletal muscle contraction	2 of 346 in the list	8 of 14702 in the genome	1	TR93358_c0_g1,TR69511_c0_g1
GO:0009057	macromolecule catabolic process	15 of 346 in the list	338 of 14702 in the genome	1	TR81839_c0_g1,TR31309_c0_g1,TR93397_c0_g1,TR106718_c0_g1,TR69636_c1_g1,TR44060_c7_g12,TR99198_c0_g1,TR90697_c4_g3,TR44060_c7_g7,TR98089_c0_g2,TR98089_c0_g4,TR102680_c0_g1,TR42142_c0_g1,TR26961_c0_g1,TR23037_c0_g1
GO:0002252	immune effector process	6 of 346 in the list	86 of 14702 in the genome	1	TR76146_c12_g12,TR34749_c3_g4,TR37337_c14_g30,TR80818_c0_g1,TR76146_c12_g38,TR34749_c3_g6
GO:0006956	complement activation	5 of 346 in the list	63 of 14702 in the genome	1	TR34749_c3_g6,TR76146_c12_g12,TR34749_c3_g4,TR37337_c14_g30,TR76146_c12_g38
GO:0072376	protein activation cascade	5 of 346 in the list	63 of 14702 in the genome	1	TR76146_c12_g12,TR34749_c3_g4,TR37337_c14_g30,TR76146_c12_g38,TR34749_c3_g6
GO:0002682	regulation of immune system process	11 of 346 in the list	222 of 14702 in the genome	1	TR110873_c0_g10,TR16375_c0_g1,TR110873_c0_g13,TR37337_c14_g30,TR34749_c3_g4,TR76146_c12_g38,TR76146_c12_g12,TR71117_c0_g1,TR34749_c3_g6,TR57036_c0_g1,TR110873_c0_g5
GO:0003009	skeletal muscle contraction	2 of 346 in the list	9 of 14702 in the genome	1	TR93358_c0_g1,TR69511_c0_g1
GO:0016998	cell wall macromolecule catabolic process	2 of 346 in the list	9 of 14702 in the genome	1	TR90697_c4_g3,TR43048_c0_g1
GO:0044036	cell wall macromolecule metabolic process	2 of 346 in the list	9 of 14702 in the genome	1	TR90697_c4_g3,TR43048_c0_g1
GO:0046685	response to arsenic-containing substance	2 of 346 in the list	9 of 14702 in the genome	1	TR59599_c0_g1,TR104512_c0_g7
GO:0060217	hemangioblast cell differentiation	2 of 346 in the list	9 of 14702 in the genome	1	TR8412_c0_g2,TR8412_c0_g1
GO:0071554	cell wall organization or biogenesis	2 of 346 in the list	9 of 14702 in the genome	1	TR90697_c4_g3,TR43048_c0_g1
GO:0006959	humoral immune response	5 of 346 in the list	65 of 14702 in the genome	1	TR76146_c12_g12,TR76146_c12_g38,TR37337_c14_g30,TR34749_c3_g4,TR34749_c3_g6
GO:0020027	hemoglobin metabolic process	2 of 346 in the list	10 of 14702 in the genome	1	TR37647_c4_g1,TR15373_c2_g1
GO:0000079	regulation of cyclin-dependent protein serine/threonine kinase activity	4 of 346 in the list	47 of 14702 in the genome	1	TR60134_c0_g1,TR104284_c0_g1,TR56561_c0_g1,TR49277_c0_g1
GO:0008543	fibroblast growth factor receptor signaling pathway	3 of 346 in the list	27 of 14702 in the genome	1	TR48296_c0_g1,TR9898_c0_g1,TR2291_c3_g1
GO:0009409	response to cold	2 of 346 in the list	11 of 14702 in the genome	1	TR9572_c0_g1,TR47918_c0_g2
GO:0009395	phospholipid catabolic process	3 of 346 in the list	28 of 14702 in the genome	1	TR8218_c1_g3,TR54883_c0_g1,TR45026_c1_g2
GO:0044344	cellular response to fibroblast growth factor stimulus	3 of 346 in the list	28 of 14702 in the genome	1	TR48296_c0_g1,TR9898_c0_g1,TR2291_c3_g1
GO:0071774	response to fibroblast growth factor	3 of 346 in the list	28 of 14702 in the genome	1	TR48296_c0_g1,TR9898_c0_g1,TR2291_c3_g1
GO:0048883	neuromast primordium migration	2 of 346 in the list	12 of 14702 in the genome	1	TR48296_c0_g1,TR34670_c3_g1
GO:0048920	posterior lateral line neuromast primordium migration	2 of 346 in the list	12 of 14702 in the genome	1	TR48296_c0_g1,TR34670_c3_g1
GO:0043401	steroid hormone mediated signaling pathway	6 of 346 in the list	101 of 14702 in the genome	1	TR50968_c0_g1,TR45969_c0_g1,TR9572_c0_g1,TR63277_c5_g2,TR47918_c0_g2,TR34670_c3_g1
GO:0006508	proteolysis	24 of 346 in the list	683 of 14702 in the genome	1	TR8395_c5_g4,TR55465_c0_g2,TR69636_c1_g1,TR106718_c0_g1,TR31309_c0_g1,TR81839_c0_g1,TR23037_c0_g1,TR34749_c3_g4,TR26961_c0_g1,TR34749_c3_g6,TR52837_c0_g1,TR98089_c0_g4,TR8395_c5_g1,TR99987_c0_g1,TR93397_c0_g1,TR37337_c14_g30,TR64377_c0_g1,TR76146_c12_g38,TR76146_c12_g12,TR42142_c0_g1,TR35040_c7_g4,TR102680_c0_g1,TR99198_c0_g1,TR98089_c0_g2
GO:0050879	multicellular organismal movement	2 of 346 in the list	13 of 14702 in the genome	1	TR69511_c0_g1,TR93358_c0_g1
GO:0050881	musculoskeletal movement	2 of 346 in the list	13 of 14702 in the genome	1	TR93358_c0_g1,TR69511_c0_g1
GO:0010038	response to metal ion	5 of 346 in the list	78 of 14702 in the genome	1	TR37647_c4_g1,TR63815_c0_g1,TR12366_c0_g1,TR57036_c0_g1,TR71117_c0_g1
GO:0009755	hormone-mediated signaling pathway	6 of 346 in the list	105 of 14702 in the genome	1	TR47918_c0_g2,TR34670_c3_g1,TR63277_c5_g2,TR9572_c0_g1,TR50968_c0_g1,TR45969_c0_g1
GO:0006629	lipid metabolic process	16 of 346 in the list	416 of 14702 in the genome	1	TR72255_c0_g1,TR48848_c0_g2,TR27926_c1_g1,TR8218_c1_g3,TR50714_c0_g1,TR5499_c0_g1,TR106031_c0_g1,TR72255_c0_g3,TR54883_c0_g1,TR56815_c0_g1,TR101479_c0_g3,TR49341_c0_g1,TR5499_c0_g2,TR98242_c0_g1,TR91037_c0_g1,TR45026_c1_g2
GO:0065008	regulation of biological quality	32 of 346 in the list	985 of 14702 in the genome	1	TR34252_c6_g29,TR34252_c6_g12,TR11433_c2_g1,TR89270_c1_g1,TR34252_c6_g4,TR111992_c2_g37,TR34252_c6_g41,TR74310_c1_g3,TR93110_c0_g1,TR34252_c6_g39,TR34252_c6_g23,TR46220_c0_g1,TR34252_c6_g30,TR63815_c0_g1,TR62580_c0_g2,TR15373_c2_g1,TR34252_c6_g10,TR34252_c6_g27,TR34252_c6_g37,TR34252_c6_g2,TR34252_c6_g45,TR34252_c6_g32,TR34252_c6_g24,TR16017_c7_g10,TR18798_c0_g1,TR34252_c6_g40,TR34252_c6_g34,TR34…
GO:0046942	carboxylic acid transport	4 of 346 in the list	55 of 14702 in the genome	1	TR60372_c0_g1,TR67723_c2_g1,TR11433_c2_g1,TR19865_c42_g1
GO:0015833	peptide transport	2 of 346 in the list	14 of 14702 in the genome	1	TR57036_c0_g1,TR71117_c0_g1
GO:0015849	organic acid transport	4 of 346 in the list	57 of 14702 in the genome	1	TR11433_c2_g1,TR19865_c42_g1,TR67723_c2_g1,TR60372_c0_g1
GO:0098542	defense response to other organism	4 of 346 in the list	57 of 14702 in the genome	1	TR80818_c0_g1,TR3966_c0_g1,TR90697_c4_g3,TR18181_c0_g1
GO:0006941	striated muscle contraction	2 of 346 in the list	15 of 14702 in the genome	1	TR69511_c0_g1,TR93358_c0_g1
GO:0048333	mesodermal cell differentiation	2 of 346 in the list	15 of 14702 in the genome	1	TR8412_c0_g1,TR8412_c0_g2
GO:0044265	cellular macromolecule catabolic process	12 of 346 in the list	301 of 14702 in the genome	1	TR98089_c0_g2,TR99198_c0_g1,TR98089_c0_g4,TR102680_c0_g1,TR42142_c0_g1,TR26961_c0_g1,TR23037_c0_g1,TR81839_c0_g1,TR93397_c0_g1,TR31309_c0_g1,TR69636_c1_g1,TR106718_c0_g1
GO:0006826	iron ion transport	2 of 346 in the list	16 of 14702 in the genome	1	TR62580_c0_g2,TR37647_c4_g1
GO:0006766	vitamin metabolic process	2 of 346 in the list	17 of 14702 in the genome	1	TR71700_c0_g1,TR48848_c0_g2
GO:0014904	myotube cell development	2 of 346 in the list	17 of 14702 in the genome	1	TR30302_c4_g1,TR30302_c4_g2
GO:0048671	negative regulation of collateral sprouting	2 of 346 in the list	17 of 14702 in the genome	1	TR89270_c1_g1,TR18798_c0_g1
GO:0048741	skeletal muscle fiber development	2 of 346 in the list	17 of 14702 in the genome	1	TR30302_c4_g2,TR30302_c4_g1
GO:0006810	transport	60 of 346 in the list	2098 of 14702 in the genome	1	TR40703_c0_g1,TR93370_c0_g8,TR60917_c378_g13,TR60917_c378_g16,TR70213_c8_g15,TR27817_c3_g1,TR5499_c0_g1,TR60917_c378_g8,TR73890_c0_g1,TR60917_c378_g11,TR60917_c378_g12,TR60917_c378_g9,TR93370_c0_g3,TR91461_c0_g1,TR60917_c378_g23,TR60917_c378_g25,TR17902_c0_g1,TR49266_c62_g1,TR62791_c0_g2,TR60917_c378_g1,TR60917_c378_g15,TR19865_c42_g1,TR81362_c0_g1,TR40703_c0_g2,TR60917_c378_g2,TR12637_c0_g1,TR26…
GO:0006955	immune response	10 of 346 in the list	244 of 14702 in the genome	1	TR34749_c3_g6,TR76146_c12_g12,TR76146_c12_g38,TR34749_c3_g4,TR37337_c14_g30,TR80818_c0_g1,TR50912_c0_g1,TR18181_c0_g1,TR831_c0_g2,TR17873_c0_g2
GO:0071466	cellular response to xenobiotic stimulus	3 of 346 in the list	39 of 14702 in the genome	1	TR20526_c2_g1,TR85617_c0_g1,TR54391_c0_g1
GO:0001654	eye development	12 of 346 in the list	312 of 14702 in the genome	1	TR7804_c1_g2,TR7804_c1_g6,TR88724_c0_g1,TR56561_c0_g1,TR48848_c0_g2,TR7804_c1_g3,TR7804_c1_g1,TR7804_c1_g5,TR7804_c1_g7,TR7804_c1_g4,TR7804_c1_g8,TR7153_c0_g1
GO:0009070	serine family amino acid biosynthetic process	2 of 346 in the list	19 of 14702 in the genome	1	TR53023_c0_g1,TR71700_c0_g1
GO:0019885	antigen processing and presentation of endogenous peptide antigen via MHC class I	2 of 346 in the list	19 of 14702 in the genome	1	TR57036_c0_g1,TR6400_c1_g3
GO:0042742	defense response to bacterium	3 of 346 in the list	43 of 14702 in the genome	1	TR3966_c0_g1,TR90697_c4_g3,TR18181_c0_g1
GO:0000165	MAPK cascade	3 of 346 in the list	44 of 14702 in the genome	1	TR69740_c0_g4,TR69740_c0_g7,TR19475_c0_g1
GO:0051234	establishment of localization	60 of 346 in the list	2146 of 14702 in the genome	1	TR19865_c42_g1,TR60917_c378_g15,TR62791_c0_g2,TR60917_c378_g1,TR60917_c378_g2,TR40703_c0_g2,TR81362_c0_g1,TR17902_c0_g1,TR49266_c62_g1,TR91461_c0_g1,TR60917_c378_g9,TR93370_c0_g3,TR60917_c378_g12,TR60917_c378_g23,TR60917_c378_g25,TR27817_c3_g1,TR40703_c0_g1,TR93370_c0_g8,TR60917_c378_g13,TR70213_c8_g15,TR60917_c378_g16,TR60917_c378_g11,TR5499_c0_g1,TR60917_c378_g8,TR73890_c0_g1,TR71117_c0_g1,TR31…
GO:0044699	single-organism process	250 of 346 in the list	10116 of 14702 in the genome	1	TR9377_c0_g1,TR34749_c3_g4,TR102015_c0_g6,TR93358_c0_g1,TR34670_c3_g1,TR110944_c1_g8,TR34252_c6_g12,TR71180_c1_g1,TR34252_c6_g4,TR34252_c6_g41,TR103154_c0_g1,TR99109_c0_g1,TR2601_c3_g1,TR82967_c0_g1,TR95591_c88_g18,TR74310_c1_g3,TR87409_c0_g3,TR34252_c6_g39,TR34252_c6_g23,TR71083_c2_g1,TR89663_c0_g10,TR9377_c0_g3,TR27926_c1_g1,TR47918_c0_g2,TR60917_c378_g3,TR37337_c14_g30,TR60917_c378_g17,TR76146…
GO:0005976	polysaccharide metabolic process	3 of 346 in the list	45 of 14702 in the genome	1	TR16831_c0_g1,TR106031_c0_g1,TR16831_c0_g2
GO:0044264	cellular polysaccharide metabolic process	3 of 346 in the list	45 of 14702 in the genome	1	TR16831_c0_g2,TR106031_c0_g1,TR16831_c0_g1
GO:0010035	response to inorganic substance	5 of 346 in the list	102 of 14702 in the genome	1	TR12366_c0_g1,TR57036_c0_g1,TR71117_c0_g1,TR37647_c4_g1,TR63815_c0_g1
GO:0009064	glutamine family amino acid metabolic process	3 of 346 in the list	46 of 14702 in the genome	1	TR8428_c0_g1,TR27119_c0_g1,TR679_c4_g6
GO:0008203	cholesterol metabolic process	2 of 346 in the list	22 of 14702 in the genome	1	TR50714_c0_g1,TR49341_c0_g1
GO:0048670	regulation of collateral sprouting	2 of 346 in the list	22 of 14702 in the genome	1	TR89270_c1_g1,TR18798_c0_g1
GO:0055013	cardiac muscle cell development	2 of 346 in the list	22 of 14702 in the genome	1	TR30302_c4_g1,TR30302_c4_g2
GO:0015711	organic anion transport	4 of 346 in the list	75 of 14702 in the genome	1	TR67723_c2_g1,TR60372_c0_g1,TR11433_c2_g1,TR19865_c42_g1
GO:0008299	isoprenoid biosynthetic process	2 of 346 in the list	23 of 14702 in the genome	1	TR91037_c0_g1,TR48848_c0_g2
GO:0042886	amide transport	2 of 346 in the list	23 of 14702 in the genome	1	TR57036_c0_g1,TR71117_c0_g1
GO:0009266	response to temperature stimulus	3 of 346 in the list	49 of 14702 in the genome	1	TR9572_c0_g1,TR47918_c0_g2,TR78117_c0_g1
GO:0046434	organophosphate catabolic process	13 of 346 in the list	376 of 14702 in the genome	1	TR59599_c0_g1,TR57036_c0_g1,TR45026_c1_g2,TR93377_c0_g1,TR8218_c1_g3,TR21253_c0_g2,TR69636_c1_g1,TR33325_c0_g1,TR71083_c2_g1,TR46425_c0_g1,TR104512_c0_g7,TR70213_c8_g15,TR54883_c0_g1
GO:0006936	muscle contraction	2 of 346 in the list	24 of 14702 in the genome	1	TR93358_c0_g1,TR69511_c0_g1
GO:0051179	localization	68 of 346 in the list	2508 of 14702 in the genome	1	TR31736_c1_g4,TR5970_c0_g1,TR60917_c378_g17,TR8463_c0_g1,TR60917_c378_g7,TR62580_c0_g2,TR37647_c4_g1,TR31736_c1_g5,TR11433_c2_g1,TR34670_c3_g1,TR60917_c378_g10,TR103154_c0_g1,TR12322_c2_g1,TR60917_c378_g14,TR60917_c378_g21,TR60917_c378_g3,TR91461_c0_g1,TR73890_c0_g1,TR93370_c0_g8,TR40703_c0_g1,TR48296_c0_g1,TR27817_c3_g1,TR40703_c0_g2,TR60917_c378_g1,TR19865_c42_g1,TR69459_c0_g1,TR49266_c62_g1,TR…
GO:0008202	steroid metabolic process	3 of 346 in the list	50 of 14702 in the genome	1	TR101479_c0_g3,TR50714_c0_g1,TR49341_c0_g1
GO:0023014	signal transduction by phosphorylation	3 of 346 in the list	50 of 14702 in the genome	1	TR19475_c0_g1,TR69740_c0_g7,TR69740_c0_g4
GO:0044242	cellular lipid catabolic process	3 of 346 in the list	50 of 14702 in the genome	1	TR45026_c1_g2,TR54883_c0_g1,TR8218_c1_g3
GO:0003012	muscle system process	2 of 346 in the list	25 of 14702 in the genome	1	TR93358_c0_g1,TR69511_c0_g1
GO:0055006	cardiac cell development	2 of 346 in the list	25 of 14702 in the genome	1	TR30302_c4_g1,TR30302_c4_g2
GO:0048738	cardiac muscle tissue development	3 of 346 in the list	51 of 14702 in the genome	1	TR30302_c4_g1,TR30302_c4_g2,TR69459_c0_g1
GO:0044248	cellular catabolic process	26 of 346 in the list	868 of 14702 in the genome	1	TR23037_c0_g1,TR26961_c0_g1,TR98089_c0_g4,TR106718_c0_g1,TR69636_c1_g1,TR33325_c0_g1,TR46425_c0_g1,TR71083_c2_g1,TR81839_c0_g1,TR31309_c0_g1,TR43048_c0_g1,TR59599_c0_g1,TR42142_c0_g1,TR57036_c0_g1,TR90697_c4_g3,TR99198_c0_g1,TR98089_c0_g2,TR102680_c0_g1,TR93377_c0_g1,TR45026_c1_g2,TR8218_c1_g3,TR21253_c0_g2,TR70213_c8_g15,TR104512_c0_g7,TR93397_c0_g1,TR54883_c0_g1
GO:0035023	regulation of Rho protein signal transduction	3 of 346 in the list	52 of 14702 in the genome	1	TR89270_c1_g1,TR54454_c1_g1,TR25288_c0_g1
GO:0051258	protein polymerization	3 of 346 in the list	52 of 14702 in the genome	1	TR93377_c0_g1,TR46425_c0_g1,TR18798_c0_g1
GO:0045087	innate immune response	2 of 346 in the list	26 of 14702 in the genome	1	TR18181_c0_g1,TR80818_c0_g1
GO:0007292	female gamete generation	2 of 346 in the list	27 of 14702 in the genome	1	TR82967_c0_g1,TR44180_c0_g1
GO:0048477	oogenesis	2 of 346 in the list	27 of 14702 in the genome	1	TR82967_c0_g1,TR44180_c0_g1
GO:1901566	organonitrogen compound biosynthetic process	14 of 346 in the list	430 of 14702 in the genome	1	TR7804_c1_g4,TR7804_c1_g5,TR679_c4_g6,TR53023_c0_g1,TR27119_c0_g1,TR7804_c1_g7,TR86133_c1_g3,TR7804_c1_g8,TR71700_c0_g1,TR7804_c1_g6,TR7804_c1_g2,TR7804_c1_g1,TR7804_c1_g3,TR49892_c0_g1
GO:0031345	negative regulation of cell projection organization	2 of 346 in the list	28 of 14702 in the genome	1	TR18798_c0_g1,TR89270_c1_g1
GO:0050771	negative regulation of axonogenesis	2 of 346 in the list	28 of 14702 in the genome	1	TR89270_c1_g1,TR18798_c0_g1
GO:0048584	positive regulation of response to stimulus	11 of 346 in the list	323 of 14702 in the genome	1	TR110873_c0_g10,TR62856_c0_g1,TR16375_c0_g1,TR110873_c0_g13,TR37337_c14_g30,TR34749_c3_g4,TR76146_c12_g38,TR76146_c12_g12,TR110873_c0_g5,TR34749_c3_g6,TR57036_c0_g1
GO:1901575	organic substance catabolic process	28 of 346 in the list	965 of 14702 in the genome	1	TR105125_c0_g1,TR54883_c0_g1,TR93397_c0_g1,TR104512_c0_g7,TR70213_c8_g15,TR21253_c0_g2,TR8218_c1_g3,TR57036_c0_g1,TR42142_c0_g1,TR102680_c0_g1,TR93377_c0_g1,TR45026_c1_g2,TR90697_c4_g3,TR99198_c0_g1,TR98089_c0_g2,TR59599_c0_g1,TR46425_c0_g1,TR71083_c2_g1,TR69636_c1_g1,TR106718_c0_g1,TR33325_c0_g1,TR31309_c0_g1,TR81839_c0_g1,TR44060_c7_g12,TR26961_c0_g1,TR98089_c0_g4,TR44060_c7_g7,TR23037_c0_g1
GO:0043623	cellular protein complex assembly	5 of 346 in the list	119 of 14702 in the genome	1	TR69511_c0_g1,TR18798_c0_g1,TR46425_c0_g1,TR93358_c0_g1,TR93377_c0_g1
GO:0002253	activation of immune response	5 of 346 in the list	120 of 14702 in the genome	1	TR76146_c12_g12,TR76146_c12_g38,TR34749_c3_g4,TR37337_c14_g30,TR34749_c3_g6
GO:0006865	amino acid transport	2 of 346 in the list	30 of 14702 in the genome	1	TR67723_c2_g1,TR60372_c0_g1
GO:0048013	ephrin receptor signaling pathway	2 of 346 in the list	30 of 14702 in the genome	1	TR98417_c0_g1,TR89270_c1_g1
GO:0055007	cardiac muscle cell differentiation	2 of 346 in the list	30 of 14702 in the genome	1	TR30302_c4_g2,TR30302_c4_g1
GO:0016125	sterol metabolic process	2 of 346 in the list	31 of 14702 in the genome	1	TR49341_c0_g1,TR50714_c0_g1
GO:0017148	negative regulation of translation	2 of 346 in the list	32 of 14702 in the genome	1	TR62856_c0_g1,TR106292_c0_g1
GO:0044710	single-organism metabolic process	82 of 346 in the list	3165 of 14702 in the genome	1	TR24834_c1_g1,TR34252_c6_g18,TR49892_c0_g1,TR71700_c0_g1,TR105125_c0_g1,TR56815_c0_g1,TR34252_c6_g34,TR98242_c0_g1,TR91037_c0_g1,TR2601_c3_g2,TR34252_c6_g45,TR104954_c0_g1,TR48848_c0_g2,TR46425_c0_g1,TR53023_c0_g1,TR679_c4_g6,TR8428_c0_g1,TR69740_c0_g4,TR34252_c6_g30,TR8218_c1_g3,TR106031_c0_g1,TR34252_c6_g10,TR104512_c0_g7,TR34252_c6_g27,TR76146_c12_g38,TR37337_c14_g30,TR101479_c0_g3,TR59599_c0_…
GO:0009056	catabolic process	29 of 346 in the list	1031 of 14702 in the genome	1	TR81839_c0_g1,TR31309_c0_g1,TR106718_c0_g1,TR69636_c1_g1,TR33325_c0_g1,TR71083_c2_g1,TR46425_c0_g1,TR44060_c7_g12,TR98089_c0_g4,TR44060_c7_g7,TR26961_c0_g1,TR23037_c0_g1,TR104512_c0_g7,TR70213_c8_g15,TR93397_c0_g1,TR54883_c0_g1,TR105125_c0_g1,TR21253_c0_g2,TR8218_c1_g3,TR99198_c0_g1,TR90697_c4_g3,TR98089_c0_g2,TR102680_c0_g1,TR93377_c0_g1,TR45026_c1_g2,TR57036_c0_g1,TR42142_c0_g1,TR59599_c0_g1,TR…
GO:0055002	striated muscle cell development	4 of 346 in the list	95 of 14702 in the genome	1	TR69511_c0_g1,TR93358_c0_g1,TR30302_c4_g2,TR30302_c4_g1
GO:0006952	defense response	4 of 346 in the list	96 of 14702 in the genome	1	TR80818_c0_g1,TR3966_c0_g1,TR90697_c4_g3,TR18181_c0_g1
GO:0006720	isoprenoid metabolic process	2 of 346 in the list	34 of 14702 in the genome	1	TR91037_c0_g1,TR48848_c0_g2
GO:0048794	swim bladder development	2 of 346 in the list	34 of 14702 in the genome	1	TR48296_c0_g1,TR88724_c0_g1
GO:0008038	neuron recognition	2 of 346 in the list	35 of 14702 in the genome	1	TR98417_c0_g1,TR89270_c1_g1
GO:0014902	myotube differentiation	2 of 346 in the list	35 of 14702 in the genome	1	TR30302_c4_g2,TR30302_c4_g1
GO:0005977	glycogen metabolic process	2 of 346 in the list	36 of 14702 in the genome	1	TR16831_c0_g1,TR16831_c0_g2
GO:0006073	cellular glucan metabolic process	2 of 346 in the list	36 of 14702 in the genome	1	TR16831_c0_g2,TR16831_c0_g1
GO:0006112	energy reserve metabolic process	2 of 346 in the list	36 of 14702 in the genome	1	TR16831_c0_g2,TR16831_c0_g1
GO:0043648	dicarboxylic acid metabolic process	2 of 346 in the list	36 of 14702 in the genome	1	TR11952_c0_g1,TR71700_c0_g1
GO:0044042	glucan metabolic process	2 of 346 in the list	36 of 14702 in the genome	1	TR16831_c0_g2,TR16831_c0_g1
GO:0006820	anion transport	5 of 346 in the list	136 of 14702 in the genome	1	TR19865_c42_g1,TR11433_c2_g1,TR62791_c0_g2,TR60372_c0_g1,TR67723_c2_g1
GO:0009146	purine nucleoside triphosphate catabolic process	10 of 346 in the list	321 of 14702 in the genome	1	TR70213_c8_g15,TR104512_c0_g7,TR69636_c1_g1,TR33325_c0_g1,TR71083_c2_g1,TR46425_c0_g1,TR21253_c0_g2,TR93377_c0_g1,TR57036_c0_g1,TR59599_c0_g1
GO:0009203	ribonucleoside triphosphate catabolic process	10 of 346 in the list	321 of 14702 in the genome	1	TR59599_c0_g1,TR93377_c0_g1,TR57036_c0_g1,TR21253_c0_g2,TR104512_c0_g7,TR70213_c8_g15,TR69636_c1_g1,TR33325_c0_g1,TR46425_c0_g1,TR71083_c2_g1
GO:0009207	purine ribonucleoside triphosphate catabolic process	10 of 346 in the list	321 of 14702 in the genome	1	TR59599_c0_g1,TR57036_c0_g1,TR93377_c0_g1,TR21253_c0_g2,TR71083_c2_g1,TR46425_c0_g1,TR69636_c1_g1,TR33325_c0_g1,TR104512_c0_g7,TR70213_c8_g15
GO:1901136	carbohydrate derivative catabolic process	11 of 346 in the list	359 of 14702 in the genome	1	TR21253_c0_g2,TR46425_c0_g1,TR71083_c2_g1,TR33325_c0_g1,TR69636_c1_g1,TR70213_c8_g15,TR104512_c0_g7,TR59599_c0_g1,TR57036_c0_g1,TR93377_c0_g1,TR90697_c4_g3
GO:0009199	ribonucleoside triphosphate metabolic process	12 of 346 in the list	398 of 14702 in the genome	1	TR86133_c1_g3,TR59599_c0_g1,TR57036_c0_g1,TR679_c4_g6,TR93377_c0_g1,TR21253_c0_g2,TR33325_c0_g1,TR69636_c1_g1,TR46425_c0_g1,TR71083_c2_g1,TR70213_c8_g15,TR104512_c0_g7
GO:0009143	nucleoside triphosphate catabolic process	10 of 346 in the list	323 of 14702 in the genome	1	TR21253_c0_g2,TR46425_c0_g1,TR71083_c2_g1,TR69636_c1_g1,TR33325_c0_g1,TR104512_c0_g7,TR70213_c8_g15,TR59599_c0_g1,TR57036_c0_g1,TR93377_c0_g1
GO:0043484	regulation of RNA splicing	2 of 346 in the list	39 of 14702 in the genome	1	TR30302_c4_g1,TR30302_c4_g2
GO:0048747	muscle fiber development	2 of 346 in the list	39 of 14702 in the genome	1	TR30302_c4_g1,TR30302_c4_g2
GO:0050768	negative regulation of neurogenesis	2 of 346 in the list	39 of 14702 in the genome	1	TR18798_c0_g1,TR89270_c1_g1
GO:0016042	lipid catabolic process	3 of 346 in the list	71 of 14702 in the genome	1	TR8218_c1_g3,TR54883_c0_g1,TR45026_c1_g2
GO:0007169	transmembrane receptor protein tyrosine kinase signaling pathway	5 of 346 in the list	140 of 14702 in the genome	1	TR2291_c3_g1,TR48296_c0_g1,TR9898_c0_g1,TR89270_c1_g1,TR98417_c0_g1
GO:0071705	nitrogen compound transport	5 of 346 in the list	140 of 14702 in the genome	1	TR71117_c0_g1,TR57036_c0_g1,TR67723_c2_g1,TR60372_c0_g1,TR93110_c0_g1
GO:0006195	purine nucleotide catabolic process	10 of 346 in the list	324 of 14702 in the genome	1	TR21253_c0_g2,TR33325_c0_g1,TR69636_c1_g1,TR46425_c0_g1,TR71083_c2_g1,TR70213_c8_g15,TR104512_c0_g7,TR59599_c0_g1,TR57036_c0_g1,TR93377_c0_g1
GO:0009154	purine ribonucleotide catabolic process	10 of 346 in the list	324 of 14702 in the genome	1	TR104512_c0_g7,TR70213_c8_g15,TR33325_c0_g1,TR69636_c1_g1,TR71083_c2_g1,TR46425_c0_g1,TR21253_c0_g2,TR93377_c0_g1,TR57036_c0_g1,TR59599_c0_g1
GO:0009261	ribonucleotide catabolic process	10 of 346 in the list	324 of 14702 in the genome	1	TR93377_c0_g1,TR57036_c0_g1,TR59599_c0_g1,TR70213_c8_g15,TR104512_c0_g7,TR33325_c0_g1,TR69636_c1_g1,TR46425_c0_g1,TR71083_c2_g1,TR21253_c0_g2
GO:0048916	posterior lateral line development	2 of 346 in the list	40 of 14702 in the genome	1	TR48296_c0_g1,TR34670_c3_g1
GO:0006152	purine nucleoside catabolic process	10 of 346 in the list	328 of 14702 in the genome	1	TR33325_c0_g1,TR69636_c1_g1,TR71083_c2_g1,TR46425_c0_g1,TR104512_c0_g7,TR70213_c8_g15,TR21253_c0_g2,TR57036_c0_g1,TR93377_c0_g1,TR59599_c0_g1
GO:0046130	purine ribonucleoside catabolic process	10 of 346 in the list	328 of 14702 in the genome	1	TR93377_c0_g1,TR57036_c0_g1,TR59599_c0_g1,TR104512_c0_g7,TR70213_c8_g15,TR71083_c2_g1,TR46425_c0_g1,TR33325_c0_g1,TR69636_c1_g1,TR21253_c0_g2
GO:0055001	muscle cell development	4 of 346 in the list	108 of 14702 in the genome	1	TR30302_c4_g1,TR30302_c4_g2,TR93358_c0_g1,TR69511_c0_g1
GO:0030239	myofibril assembly	2 of 346 in the list	41 of 14702 in the genome	1	TR93358_c0_g1,TR69511_c0_g1
GO:0009141	nucleoside triphosphate metabolic process	12 of 346 in the list	407 of 14702 in the genome	1	TR21253_c0_g2,TR70213_c8_g15,TR104512_c0_g7,TR69636_c1_g1,TR33325_c0_g1,TR46425_c0_g1,TR71083_c2_g1,TR59599_c0_g1,TR86133_c1_g3,TR679_c4_g6,TR93377_c0_g1,TR57036_c0_g1
GO:1901564	organonitrogen compound metabolic process	29 of 346 in the list	1080 of 14702 in the genome	1	TR33325_c0_g1,TR69636_c1_g1,TR46425_c0_g1,TR71083_c2_g1,TR7804_c1_g2,TR86133_c1_g3,TR53023_c0_g1,TR679_c4_g6,TR7804_c1_g7,TR27119_c0_g1,TR107037_c0_g3,TR7804_c1_g1,TR8428_c0_g1,TR7804_c1_g3,TR21253_c0_g2,TR49892_c0_g1,TR71700_c0_g1,TR23968_c0_g1,TR7804_c1_g6,TR70213_c8_g15,TR104512_c0_g7,TR7804_c1_g8,TR59599_c0_g1,TR57036_c0_g1,TR7804_c1_g4,TR7804_c1_g5,TR90697_c4_g3,TR93377_c0_g1,TR91037_c0_g1
GO:0042454	ribonucleoside catabolic process	10 of 346 in the list	332 of 14702 in the genome	1	TR71083_c2_g1,TR46425_c0_g1,TR33325_c0_g1,TR69636_c1_g1,TR104512_c0_g7,TR70213_c8_g15,TR21253_c0_g2,TR57036_c0_g1,TR93377_c0_g1,TR59599_c0_g1
GO:0001707	mesoderm formation	2 of 346 in the list	42 of 14702 in the genome	1	TR8412_c0_g1,TR8412_c0_g2
GO:0048640	negative regulation of developmental growth	2 of 346 in the list	42 of 14702 in the genome	1	TR89270_c1_g1,TR18798_c0_g1
GO:0070507	regulation of microtubule cytoskeleton organization	2 of 346 in the list	42 of 14702 in the genome	1	TR18798_c0_g1,TR89270_c1_g1
GO:0072523	purine-containing compound catabolic process	10 of 346 in the list	334 of 14702 in the genome	1	TR104512_c0_g7,TR70213_c8_g15,TR71083_c2_g1,TR46425_c0_g1,TR69636_c1_g1,TR33325_c0_g1,TR21253_c0_g2,TR93377_c0_g1,TR57036_c0_g1,TR59599_c0_g1
GO:0071900	regulation of protein serine/threonine kinase activity	4 of 346 in the list	111 of 14702 in the genome	1	TR60134_c0_g1,TR104284_c0_g1,TR56561_c0_g1,TR49277_c0_g1
GO:0006200	ATP catabolic process	3 of 346 in the list	76 of 14702 in the genome	1	TR70213_c8_g15,TR69636_c1_g1,TR57036_c0_g1
GO:0009164	nucleoside catabolic process	10 of 346 in the list	335 of 14702 in the genome	1	TR71083_c2_g1,TR46425_c0_g1,TR33325_c0_g1,TR69636_c1_g1,TR70213_c8_g15,TR104512_c0_g7,TR21253_c0_g2,TR57036_c0_g1,TR93377_c0_g1,TR59599_c0_g1
GO:0009166	nucleotide catabolic process	10 of 346 in the list	335 of 14702 in the genome	1	TR93377_c0_g1,TR57036_c0_g1,TR59599_c0_g1,TR70213_c8_g15,TR104512_c0_g7,TR46425_c0_g1,TR71083_c2_g1,TR69636_c1_g1,TR33325_c0_g1,TR21253_c0_g2
GO:1901658	glycosyl compound catabolic process	10 of 346 in the list	335 of 14702 in the genome	1	TR93377_c0_g1,TR57036_c0_g1,TR59599_c0_g1,TR70213_c8_g15,TR104512_c0_g7,TR71083_c2_g1,TR46425_c0_g1,TR33325_c0_g1,TR69636_c1_g1,TR21253_c0_g2
GO:0008037	cell recognition	2 of 346 in the list	43 of 14702 in the genome	1	TR98417_c0_g1,TR89270_c1_g1
GO:0021537	telencephalon development	2 of 346 in the list	43 of 14702 in the genome	1	TR88724_c0_g1,TR18798_c0_g1
GO:0032886	regulation of microtubule-based process	2 of 346 in the list	43 of 14702 in the genome	1	TR89270_c1_g1,TR18798_c0_g1
GO:0035162	embryonic hemopoiesis	3 of 346 in the list	77 of 14702 in the genome	1	TR8412_c0_g2,TR37647_c4_g1,TR8412_c0_g1
GO:1901292	nucleoside phosphate catabolic process	10 of 346 in the list	338 of 14702 in the genome	1	TR93377_c0_g1,TR57036_c0_g1,TR59599_c0_g1,TR104512_c0_g7,TR70213_c8_g15,TR71083_c2_g1,TR46425_c0_g1,TR33325_c0_g1,TR69636_c1_g1,TR21253_c0_g2
GO:0009128	purine nucleoside monophosphate catabolic process	3 of 346 in the list	78 of 14702 in the genome	1	TR69636_c1_g1,TR57036_c0_g1,TR70213_c8_g15
GO:0009158	ribonucleoside monophosphate catabolic process	3 of 346 in the list	78 of 14702 in the genome	1	TR69636_c1_g1,TR57036_c0_g1,TR70213_c8_g15
GO:0009169	purine ribonucleoside monophosphate catabolic process	3 of 346 in the list	78 of 14702 in the genome	1	TR70213_c8_g15,TR57036_c0_g1,TR69636_c1_g1
GO:0009125	nucleoside monophosphate catabolic process	3 of 346 in the list	79 of 14702 in the genome	1	TR70213_c8_g15,TR69636_c1_g1,TR57036_c0_g1
GO:0000041	transition metal ion transport	2 of 346 in the list	45 of 14702 in the genome	1	TR62580_c0_g2,TR37647_c4_g1
GO:0060215	primitive hemopoiesis	2 of 346 in the list	45 of 14702 in the genome	1	TR8412_c0_g1,TR8412_c0_g2
GO:0030308	negative regulation of cell growth	2 of 346 in the list	46 of 14702 in the genome	1	TR89270_c1_g1,TR18798_c0_g1
GO:0048821	erythrocyte development	2 of 346 in the list	46 of 14702 in the genome	1	TR93110_c0_g1,TR95786_c0_g1
GO:0009116	nucleoside metabolic process	14 of 346 in the list	502 of 14702 in the genome	1	TR21253_c0_g2,TR104512_c0_g7,TR70213_c8_g15,TR46425_c0_g1,TR71083_c2_g1,TR33325_c0_g1,TR69636_c1_g1,TR59599_c0_g1,TR86133_c1_g3,TR91037_c0_g1,TR93377_c0_g1,TR679_c4_g6,TR107037_c0_g3,TR57036_c0_g1
GO:0009259	ribonucleotide metabolic process	13 of 346 in the list	463 of 14702 in the genome	1	TR21253_c0_g2,TR70213_c8_g15,TR104512_c0_g7,TR33325_c0_g1,TR69636_c1_g1,TR71083_c2_g1,TR46425_c0_g1,TR59599_c0_g1,TR86133_c1_g3,TR679_c4_g6,TR91037_c0_g1,TR93377_c0_g1,TR57036_c0_g1
GO:1901657	glycosyl compound metabolic process	14 of 346 in the list	503 of 14702 in the genome	1	TR59599_c0_g1,TR86133_c1_g3,TR91037_c0_g1,TR93377_c0_g1,TR107037_c0_g3,TR679_c4_g6,TR57036_c0_g1,TR21253_c0_g2,TR70213_c8_g15,TR104512_c0_g7,TR46425_c0_g1,TR71083_c2_g1,TR33325_c0_g1,TR69636_c1_g1
GO:0019693	ribose phosphate metabolic process	13 of 346 in the list	464 of 14702 in the genome	1	TR57036_c0_g1,TR679_c4_g6,TR91037_c0_g1,TR93377_c0_g1,TR86133_c1_g3,TR59599_c0_g1,TR33325_c0_g1,TR69636_c1_g1,TR71083_c2_g1,TR46425_c0_g1,TR104512_c0_g7,TR70213_c8_g15,TR21253_c0_g2
GO:0061515	myeloid cell development	2 of 346 in the list	47 of 14702 in the genome	1	TR93110_c0_g1,TR95786_c0_g1
GO:0051726	regulation of cell cycle	9 of 346 in the list	311 of 14702 in the genome	1	TR12366_c0_g1,TR49277_c0_g1,TR43940_c0_g1,TR56561_c0_g1,TR104284_c0_g1,TR60134_c0_g1,TR82967_c0_g1,TR75872_c1_g2,TR63815_c0_g1
GO:0007519	skeletal muscle tissue development	2 of 346 in the list	48 of 14702 in the genome	1	TR30302_c4_g1,TR30302_c4_g2
GO:0010721	negative regulation of cell development	2 of 346 in the list	48 of 14702 in the genome	1	TR89270_c1_g1,TR18798_c0_g1
GO:0009058	biosynthetic process	49 of 346 in the list	1938 of 14702 in the genome	1	TR34252_c6_g21,TR71700_c0_g1,TR34252_c6_g1,TR24834_c1_g1,TR10267_c0_g10,TR49892_c0_g1,TR34252_c6_g18,TR34252_c6_g34,TR91037_c0_g1,TR34252_c6_g38,TR34252_c6_g24,TR34252_c6_g40,TR7804_c1_g2,TR34252_c6_g32,TR15721_c2_g1,TR34252_c6_g2,TR34252_c6_g37,TR48848_c0_g2,TR34252_c6_g45,TR53023_c0_g1,TR679_c4_g6,TR7804_c1_g7,TR27035_c1_g13,TR86133_c1_g3,TR54391_c0_g1,TR7804_c1_g6,TR34252_c6_g10,TR34252_c6_g27…
GO:0031032	actomyosin structure organization	2 of 346 in the list	49 of 14702 in the genome	1	TR69511_c0_g1,TR93358_c0_g1
GO:0035051	cardiocyte differentiation	2 of 346 in the list	49 of 14702 in the genome	1	TR30302_c4_g2,TR30302_c4_g1
GO:0048469	cell maturation	2 of 346 in the list	49 of 14702 in the genome	1	TR95786_c0_g1,TR44180_c0_g1
GO:0048332	mesoderm morphogenesis	2 of 346 in the list	50 of 14702 in the genome	1	TR8412_c0_g1,TR8412_c0_g2
GO:1901615	organic hydroxy compound metabolic process	3 of 346 in the list	86 of 14702 in the genome	1	TR49341_c0_g1,TR50714_c0_g1,TR49892_c0_g1
GO:0051146	striated muscle cell differentiation	4 of 346 in the list	125 of 14702 in the genome	1	TR30302_c4_g2,TR30302_c4_g1,TR93358_c0_g1,TR69511_c0_g1
GO:0010975	regulation of neuron projection development	3 of 346 in the list	88 of 14702 in the genome	1	TR89270_c1_g1,TR62856_c0_g1,TR18798_c0_g1
GO:0018108	peptidyl-tyrosine phosphorylation	2 of 346 in the list	52 of 14702 in the genome	1	TR89270_c1_g1,TR9898_c0_g1
GO:0061387	regulation of extent of cell growth	2 of 346 in the list	52 of 14702 in the genome	1	TR89270_c1_g1,TR18798_c0_g1
GO:0043549	regulation of kinase activity	5 of 346 in the list	165 of 14702 in the genome	1	TR49277_c0_g1,TR60134_c0_g1,TR71180_c1_g1,TR56561_c0_g1,TR104284_c0_g1
GO:0071363	cellular response to growth factor stimulus	3 of 346 in the list	89 of 14702 in the genome	1	TR9898_c0_g1,TR48296_c0_g1,TR2291_c3_g1
GO:0006184	GTP catabolic process	7 of 346 in the list	245 of 14702 in the genome	1	TR59599_c0_g1,TR21253_c0_g2,TR46425_c0_g1,TR71083_c2_g1,TR33325_c0_g1,TR93377_c0_g1,TR104512_c0_g7
GO:0051338	regulation of transferase activity	5 of 346 in the list	167 of 14702 in the genome	1	TR71180_c1_g1,TR60134_c0_g1,TR104284_c0_g1,TR56561_c0_g1,TR49277_c0_g1
GO:0048915	posterior lateral line system development	2 of 346 in the list	54 of 14702 in the genome	1	TR48296_c0_g1,TR34670_c3_g1
GO:0060828	regulation of canonical Wnt receptor signaling pathway	2 of 346 in the list	54 of 14702 in the genome	1	TR10625_c0_g1,TR62856_c0_g1
GO:1901069	guanosine-containing compound catabolic process	7 of 346 in the list	248 of 14702 in the genome	1	TR104512_c0_g7,TR93377_c0_g1,TR33325_c0_g1,TR71083_c2_g1,TR46425_c0_g1,TR21253_c0_g2,TR59599_c0_g1
GO:0007423	sensory organ development	12 of 346 in the list	449 of 14702 in the genome	1	TR7153_c0_g1,TR7804_c1_g8,TR7804_c1_g4,TR7804_c1_g7,TR7804_c1_g5,TR7804_c1_g3,TR7804_c1_g1,TR48848_c0_g2,TR7804_c1_g6,TR88724_c0_g1,TR56561_c0_g1,TR7804_c1_g2
GO:0070848	response to growth factor	3 of 346 in the list	92 of 14702 in the genome	1	TR9898_c0_g1,TR48296_c0_g1,TR2291_c3_g1
GO:0009119	ribonucleoside metabolic process	13 of 346 in the list	490 of 14702 in the genome	1	TR679_c4_g6,TR93377_c0_g1,TR91037_c0_g1,TR57036_c0_g1,TR59599_c0_g1,TR86133_c1_g3,TR70213_c8_g15,TR104512_c0_g7,TR69636_c1_g1,TR33325_c0_g1,TR46425_c0_g1,TR71083_c2_g1,TR21253_c0_g2
GO:0014706	striated muscle tissue development	3 of 346 in the list	93 of 14702 in the genome	1	TR30302_c4_g1,TR30302_c4_g2,TR69459_c0_g1
GO:0006730	one-carbon metabolic process	2 of 346 in the list	56 of 14702 in the genome	1	TR46220_c0_g1,TR78361_c0_g1
GO:0048881	mechanosensory lateral line system development	2 of 346 in the list	56 of 14702 in the genome	1	TR34670_c3_g1,TR48296_c0_g1
GO:0050770	regulation of axonogenesis	2 of 346 in the list	56 of 14702 in the genome	1	TR18798_c0_g1,TR89270_c1_g1
GO:0044262	cellular carbohydrate metabolic process	3 of 346 in the list	94 of 14702 in the genome	1	TR16831_c0_g1,TR106031_c0_g1,TR16831_c0_g2
GO:0060537	muscle tissue development	3 of 346 in the list	94 of 14702 in the genome	1	TR30302_c4_g1,TR30302_c4_g2,TR69459_c0_g1
GO:0008361	regulation of cell size	2 of 346 in the list	57 of 14702 in the genome	1	TR89270_c1_g1,TR18798_c0_g1
GO:0018212	peptidyl-tyrosine modification	2 of 346 in the list	57 of 14702 in the genome	1	TR9898_c0_g1,TR89270_c1_g1
GO:0009069	serine family amino acid metabolic process	2 of 346 in the list	58 of 14702 in the genome	1	TR53023_c0_g1,TR71700_c0_g1
GO:0015698	inorganic anion transport	2 of 346 in the list	58 of 14702 in the genome	1	TR11433_c2_g1,TR62791_c0_g2
GO:0010769	regulation of cell morphogenesis involved in differentiation	3 of 346 in the list	97 of 14702 in the genome	1	TR62856_c0_g1,TR89270_c1_g1,TR18798_c0_g1
GO:0046039	GTP metabolic process	7 of 346 in the list	257 of 14702 in the genome	1	TR104512_c0_g7,TR93377_c0_g1,TR33325_c0_g1,TR46425_c0_g1,TR71083_c2_g1,TR21253_c0_g2,TR59599_c0_g1
GO:0030097	hemopoiesis	11 of 346 in the list	421 of 14702 in the genome	1	TR15373_c2_g1,TR93110_c0_g1,TR74310_c1_g3,TR37647_c4_g1,TR95786_c0_g1,TR75872_c1_g2,TR24348_c0_g2,TR8412_c0_g2,TR16017_c7_g10,TR8412_c0_g1,TR111992_c2_g37
GO:0009144	purine nucleoside triphosphate metabolic process	10 of 346 in the list	382 of 14702 in the genome	1	TR93377_c0_g1,TR57036_c0_g1,TR59599_c0_g1,TR104512_c0_g7,TR70213_c8_g15,TR69636_c1_g1,TR33325_c0_g1,TR71083_c2_g1,TR46425_c0_g1,TR21253_c0_g2
GO:0009205	purine ribonucleoside triphosphate metabolic process	10 of 346 in the list	382 of 14702 in the genome	1	TR104512_c0_g7,TR70213_c8_g15,TR33325_c0_g1,TR69636_c1_g1,TR46425_c0_g1,TR71083_c2_g1,TR21253_c0_g2,TR93377_c0_g1,TR57036_c0_g1,TR59599_c0_g1
GO:0014032	neural crest cell development	2 of 346 in the list	60 of 14702 in the genome	1	TR88724_c0_g1,TR19315_c0_g1
GO:0016477	cell migration	8 of 346 in the list	302 of 14702 in the genome	1	TR18798_c0_g1,TR34670_c3_g1,TR98417_c0_g1,TR89270_c1_g1,TR69459_c0_g1,TR88724_c0_g1,TR48296_c0_g1,TR19475_c0_g1
GO:0032101	regulation of response to external stimulus	2 of 346 in the list	61 of 14702 in the genome	1	TR98417_c0_g1,TR89270_c1_g1
GO:1901607	alpha-amino acid biosynthetic process	3 of 346 in the list	101 of 14702 in the genome	1	TR71700_c0_g1,TR53023_c0_g1,TR27119_c0_g1
GO:0006066	alcohol metabolic process	2 of 346 in the list	62 of 14702 in the genome	1	TR50714_c0_g1,TR49341_c0_g1
GO:0045926	negative regulation of growth	2 of 346 in the list	62 of 14702 in the genome	1	TR18798_c0_g1,TR89270_c1_g1
GO:1901068	guanosine-containing compound metabolic process	7 of 346 in the list	266 of 14702 in the genome	1	TR59599_c0_g1,TR21253_c0_g2,TR93377_c0_g1,TR104512_c0_g7,TR46425_c0_g1,TR71083_c2_g1,TR33325_c0_g1
GO:0021700	developmental maturation	2 of 346 in the list	63 of 14702 in the genome	1	TR44180_c0_g1,TR95786_c0_g1
GO:0048882	lateral line development	2 of 346 in the list	63 of 14702 in the genome	1	TR48296_c0_g1,TR34670_c3_g1
GO:0048468	cell development	20 of 346 in the list	809 of 14702 in the genome	1	TR69511_c0_g1,TR7804_c1_g1,TR95786_c0_g1,TR7804_c1_g3,TR30302_c4_g1,TR19315_c0_g1,TR30302_c4_g2,TR7804_c1_g6,TR7804_c1_g8,TR7804_c1_g5,TR7804_c1_g4,TR98417_c0_g1,TR93110_c0_g1,TR7804_c1_g2,TR88724_c0_g1,TR40703_c0_g2,TR7804_c1_g7,TR89270_c1_g1,TR44180_c0_g1,TR93358_c0_g1
GO:0008610	lipid biosynthetic process	5 of 346 in the list	186 of 14702 in the genome	1	TR101479_c0_g3,TR48848_c0_g2,TR106031_c0_g1,TR27926_c1_g1,TR91037_c0_g1
GO:0030154	cell differentiation	36 of 346 in the list	1482 of 14702 in the genome	1	TR7804_c1_g1,TR7804_c1_g3,TR15373_c2_g1,TR69511_c0_g1,TR110098_c0_g1,TR7804_c1_g6,TR30302_c4_g1,TR19315_c0_g1,TR7804_c1_g8,TR7804_c1_g4,TR7804_c1_g5,TR8412_c0_g1,TR82967_c0_g1,TR75872_c1_g2,TR93110_c0_g1,TR74310_c1_g3,TR44180_c0_g1,TR93358_c0_g1,TR111992_c2_g37,TR89270_c1_g1,TR95786_c0_g1,TR24348_c0_g2,TR62856_c0_g1,TR30302_c4_g2,TR16017_c7_g10,TR8412_c0_g2,TR18798_c0_g1,TR98417_c0_g1,TR48848_c0_…
GO:0048534	hematopoietic or lymphoid organ development	11 of 346 in the list	435 of 14702 in the genome	1	TR111992_c2_g37,TR8412_c0_g1,TR16017_c7_g10,TR8412_c0_g2,TR24348_c0_g2,TR37647_c4_g1,TR95786_c0_g1,TR75872_c1_g2,TR15373_c2_g1,TR93110_c0_g1,TR74310_c1_g3
GO:0042692	muscle cell differentiation	4 of 346 in the list	146 of 14702 in the genome	1	TR93358_c0_g1,TR30302_c4_g2,TR30302_c4_g1,TR69511_c0_g1
GO:0034622	cellular macromolecular complex assembly	8 of 346 in the list	312 of 14702 in the genome	1	TR18798_c0_g1,TR93358_c0_g1,TR45948_c0_g1,TR93377_c0_g1,TR18843_c0_g1,TR10267_c0_g10,TR69511_c0_g1,TR46425_c0_g1
GO:0009150	purine ribonucleotide metabolic process	11 of 346 in the list	438 of 14702 in the genome	1	TR59599_c0_g1,TR57036_c0_g1,TR93377_c0_g1,TR91037_c0_g1,TR21253_c0_g2,TR33325_c0_g1,TR69636_c1_g1,TR71083_c2_g1,TR46425_c0_g1,TR104512_c0_g7,TR70213_c8_g15
GO:0009416	response to light stimulus	3 of 346 in the list	106 of 14702 in the genome	1	TR70177_c0_g1,TR78117_c0_g1,TR62595_c4_g1
GO:0050767	regulation of neurogenesis	4 of 346 in the list	148 of 14702 in the genome	1	TR110098_c0_g1,TR62856_c0_g1,TR89270_c1_g1,TR18798_c0_g1
GO:1901605	alpha-amino acid metabolic process	5 of 346 in the list	192 of 14702 in the genome	1	TR53023_c0_g1,TR679_c4_g6,TR27119_c0_g1,TR71700_c0_g1,TR8428_c0_g1
GO:0002520	immune system development	11 of 346 in the list	444 of 14702 in the genome	1	TR24348_c0_g2,TR37647_c4_g1,TR95786_c0_g1,TR75872_c1_g2,TR93110_c0_g1,TR15373_c2_g1,TR74310_c1_g3,TR111992_c2_g37,TR8412_c0_g1,TR16017_c7_g10,TR8412_c0_g2
GO:0048870	cell motility	8 of 346 in the list	318 of 14702 in the genome	1	TR89270_c1_g1,TR34670_c3_g1,TR98417_c0_g1,TR18798_c0_g1,TR19475_c0_g1,TR48296_c0_g1,TR88724_c0_g1,TR69459_c0_g1
GO:0051674	localization of cell	8 of 346 in the list	318 of 14702 in the genome	1	TR18798_c0_g1,TR89270_c1_g1,TR98417_c0_g1,TR34670_c3_g1,TR69459_c0_g1,TR48296_c0_g1,TR19475_c0_g1,TR88724_c0_g1
GO:0006163	purine nucleotide metabolic process	11 of 346 in the list	445 of 14702 in the genome	1	TR70213_c8_g15,TR104512_c0_g7,TR46425_c0_g1,TR71083_c2_g1,TR69636_c1_g1,TR33325_c0_g1,TR21253_c0_g2,TR93377_c0_g1,TR91037_c0_g1,TR57036_c0_g1,TR59599_c0_g1
GO:0060538	skeletal muscle organ development	2 of 346 in the list	68 of 14702 in the genome	1	TR30302_c4_g1,TR30302_c4_g2
GO:1901565	organonitrogen compound catabolic process	11 of 346 in the list	446 of 14702 in the genome	1	TR59599_c0_g1,TR57036_c0_g1,TR93377_c0_g1,TR90697_c4_g3,TR21253_c0_g2,TR71083_c2_g1,TR46425_c0_g1,TR33325_c0_g1,TR69636_c1_g1,TR104512_c0_g7,TR70213_c8_g15
GO:0031344	regulation of cell projection organization	3 of 346 in the list	112 of 14702 in the genome	1	TR18798_c0_g1,TR62856_c0_g1,TR89270_c1_g1
GO:0009201	ribonucleoside triphosphate biosynthetic process	2 of 346 in the list	70 of 14702 in the genome	1	TR679_c4_g6,TR86133_c1_g3
GO:0045859	regulation of protein kinase activity	4 of 346 in the list	155 of 14702 in the genome	1	TR60134_c0_g1,TR104284_c0_g1,TR56561_c0_g1,TR49277_c0_g1
GO:0030099	myeloid cell differentiation	7 of 346 in the list	285 of 14702 in the genome	1	TR24348_c0_g2,TR111992_c2_g37,TR16017_c7_g10,TR95786_c0_g1,TR15373_c2_g1,TR93110_c0_g1,TR74310_c1_g3
GO:0042278	purine nucleoside metabolic process	11 of 346 in the list	457 of 14702 in the genome	1	TR21253_c0_g2,TR46425_c0_g1,TR71083_c2_g1,TR33325_c0_g1,TR69636_c1_g1,TR70213_c8_g15,TR104512_c0_g7,TR59599_c0_g1,TR57036_c0_g1,TR91037_c0_g1,TR93377_c0_g1
GO:0046128	purine ribonucleoside metabolic process	11 of 346 in the list	457 of 14702 in the genome	1	TR33325_c0_g1,TR69636_c1_g1,TR71083_c2_g1,TR46425_c0_g1,TR104512_c0_g7,TR70213_c8_g15,TR21253_c0_g2,TR57036_c0_g1,TR93377_c0_g1,TR91037_c0_g1,TR59599_c0_g1
GO:0014033	neural crest cell differentiation	2 of 346 in the list	73 of 14702 in the genome	1	TR19315_c0_g1,TR88724_c0_g1
GO:0009117	nucleotide metabolic process	14 of 346 in the list	587 of 14702 in the genome	1	TR33325_c0_g1,TR71700_c0_g1,TR69636_c1_g1,TR71083_c2_g1,TR46425_c0_g1,TR70213_c8_g15,TR104512_c0_g7,TR21253_c0_g2,TR57036_c0_g1,TR679_c4_g6,TR91037_c0_g1,TR93377_c0_g1,TR86133_c1_g3,TR59599_c0_g1
GO:0034655	nucleobase-containing compound catabolic process	10 of 346 in the list	417 of 14702 in the genome	1	TR21253_c0_g2,TR69636_c1_g1,TR33325_c0_g1,TR71083_c2_g1,TR46425_c0_g1,TR70213_c8_g15,TR104512_c0_g7,TR59599_c0_g1,TR57036_c0_g1,TR93377_c0_g1
GO:0006753	nucleoside phosphate metabolic process	14 of 346 in the list	591 of 14702 in the genome	1	TR59599_c0_g1,TR86133_c1_g3,TR91037_c0_g1,TR93377_c0_g1,TR679_c4_g6,TR57036_c0_g1,TR21253_c0_g2,TR104512_c0_g7,TR70213_c8_g15,TR46425_c0_g1,TR71083_c2_g1,TR71700_c0_g1,TR69636_c1_g1,TR33325_c0_g1
GO:0016051	carbohydrate biosynthetic process	2 of 346 in the list	75 of 14702 in the genome	1	TR24834_c1_g1,TR106031_c0_g1
GO:0040008	regulation of growth	4 of 346 in the list	162 of 14702 in the genome	1	TR62856_c0_g1,TR89270_c1_g1,TR64377_c0_g1,TR18798_c0_g1
GO:0045664	regulation of neuron differentiation	3 of 346 in the list	119 of 14702 in the genome	1	TR62856_c0_g1,TR89270_c1_g1,TR18798_c0_g1
GO:0051960	regulation of nervous system development	4 of 346 in the list	163 of 14702 in the genome	1	TR110098_c0_g1,TR62856_c0_g1,TR89270_c1_g1,TR18798_c0_g1
GO:0009142	nucleoside triphosphate biosynthetic process	2 of 346 in the list	76 of 14702 in the genome	1	TR86133_c1_g3,TR679_c4_g6
GO:0048638	regulation of developmental growth	2 of 346 in the list	76 of 14702 in the genome	1	TR89270_c1_g1,TR18798_c0_g1
GO:0001704	formation of primary germ layer	2 of 346 in the list	77 of 14702 in the genome	1	TR8412_c0_g2,TR8412_c0_g1
GO:0007015	actin filament organization	2 of 346 in the list	77 of 14702 in the genome	1	TR93358_c0_g1,TR69511_c0_g1
GO:0048880	sensory system development	2 of 346 in the list	78 of 14702 in the genome	1	TR34670_c3_g1,TR48296_c0_g1
GO:0048925	lateral line system development	2 of 346 in the list	78 of 14702 in the genome	1	TR48296_c0_g1,TR34670_c3_g1
GO:0051248	negative regulation of protein metabolic process	3 of 346 in the list	123 of 14702 in the genome	1	TR106292_c0_g1,TR62856_c0_g1,TR57239_c3_g1
GO:0090305	nucleic acid phosphodiester bond hydrolysis	2 of 346 in the list	79 of 14702 in the genome	1	TR38269_c0_g1,TR82967_c0_g1
GO:0006461	protein complex assembly	7 of 346 in the list	299 of 14702 in the genome	1	TR93377_c0_g1,TR93358_c0_g1,TR46425_c0_g1,TR45948_c0_g1,TR18798_c0_g1,TR69511_c0_g1,TR18843_c0_g1
GO:0030218	erythrocyte differentiation	6 of 346 in the list	256 of 14702 in the genome	1	TR111992_c2_g37,TR16017_c7_g10,TR95786_c0_g1,TR15373_c2_g1,TR93110_c0_g1,TR74310_c1_g3
GO:0034101	erythrocyte homeostasis	6 of 346 in the list	256 of 14702 in the genome	1	TR16017_c7_g10,TR95786_c0_g1,TR15373_c2_g1,TR93110_c0_g1,TR74310_c1_g3,TR111992_c2_g37
GO:0002262	myeloid cell homeostasis	6 of 346 in the list	257 of 14702 in the genome	1	TR16017_c7_g10,TR95786_c0_g1,TR93110_c0_g1,TR15373_c2_g1,TR74310_c1_g3,TR111992_c2_g37
GO:0044255	cellular lipid metabolic process	7 of 346 in the list	301 of 14702 in the genome	1	TR91037_c0_g1,TR54883_c0_g1,TR45026_c1_g2,TR27926_c1_g1,TR48848_c0_g2,TR106031_c0_g1,TR8218_c1_g3
GO:0046034	ATP metabolic process	3 of 346 in the list	125 of 14702 in the genome	1	TR70213_c8_g15,TR57036_c0_g1,TR69636_c1_g1
GO:0070271	protein complex biogenesis	7 of 346 in the list	302 of 14702 in the genome	1	TR93377_c0_g1,TR45948_c0_g1,TR93358_c0_g1,TR46425_c0_g1,TR69511_c0_g1,TR18798_c0_g1,TR18843_c0_g1
GO:0007167	enzyme linked receptor protein signaling pathway	5 of 346 in the list	216 of 14702 in the genome	1	TR98417_c0_g1,TR2291_c3_g1,TR48296_c0_g1,TR9898_c0_g1,TR89270_c1_g1
GO:0007517	muscle organ development	3 of 346 in the list	128 of 14702 in the genome	1	TR30302_c4_g1,TR91037_c0_g1,TR30302_c4_g2
GO:0022604	regulation of cell morphogenesis	3 of 346 in the list	128 of 14702 in the genome	1	TR62856_c0_g1,TR89270_c1_g1,TR18798_c0_g1
GO:0006414	translational elongation	2 of 346 in the list	84 of 14702 in the genome	1	TR54391_c0_g1,TR15721_c2_g1
GO:0030522	intracellular receptor signaling pathway	2 of 346 in the list	84 of 14702 in the genome	1	TR47918_c0_g2,TR50968_c0_g1
GO:0001558	regulation of cell growth	3 of 346 in the list	132 of 14702 in the genome	1	TR18798_c0_g1,TR64377_c0_g1,TR89270_c1_g1
GO:0048666	neuron development	10 of 346 in the list	445 of 14702 in the genome	1	TR7804_c1_g4,TR98417_c0_g1,TR7804_c1_g7,TR7804_c1_g5,TR89270_c1_g1,TR7804_c1_g8,TR7804_c1_g6,TR7804_c1_g2,TR7804_c1_g1,TR7804_c1_g3
GO:0048872	homeostasis of number of cells	6 of 346 in the list	268 of 14702 in the genome	1	TR16017_c7_g10,TR95786_c0_g1,TR93110_c0_g1,TR15373_c2_g1,TR74310_c1_g3,TR111992_c2_g37
GO:0006644	phospholipid metabolic process	3 of 346 in the list	133 of 14702 in the genome	1	TR54883_c0_g1,TR45026_c1_g2,TR8218_c1_g3
GO:0055086	nucleobase-containing small molecule metabolic process	15 of 346 in the list	668 of 14702 in the genome	1	TR86133_c1_g3,TR59599_c0_g1,TR57036_c0_g1,TR93377_c0_g1,TR91037_c0_g1,TR107037_c0_g3,TR679_c4_g6,TR21253_c0_g2,TR71083_c2_g1,TR46425_c0_g1,TR69636_c1_g1,TR71700_c0_g1,TR33325_c0_g1,TR70213_c8_g15,TR104512_c0_g7
GO:0007276	gamete generation	2 of 346 in the list	88 of 14702 in the genome	1	TR44180_c0_g1,TR82967_c0_g1
GO:0010942	positive regulation of cell death	2 of 346 in the list	88 of 14702 in the genome	1	TR42414_c0_g1,TR89068_c3_g4
GO:0043065	positive regulation of apoptotic process	2 of 346 in the list	88 of 14702 in the genome	1	TR89068_c3_g4,TR42414_c0_g1
GO:0043068	positive regulation of programmed cell death	2 of 346 in the list	88 of 14702 in the genome	1	TR89068_c3_g4,TR42414_c0_g1
GO:0001932	regulation of protein phosphorylation	4 of 346 in the list	181 of 14702 in the genome	1	TR49277_c0_g1,TR60134_c0_g1,TR104284_c0_g1,TR56561_c0_g1
GO:0007067	mitosis	4 of 346 in the list	181 of 14702 in the genome	1	TR60134_c0_g1,TR104284_c0_g1,TR70177_c0_g1,TR49277_c0_g1
GO:0006334	nucleosome assembly	2 of 346 in the list	89 of 14702 in the genome	1	TR18843_c0_g1,TR45948_c0_g1
GO:0044712	single-organism catabolic process	14 of 346 in the list	629 of 14702 in the genome	1	TR59599_c0_g1,TR57036_c0_g1,TR93377_c0_g1,TR45026_c1_g2,TR21253_c0_g2,TR8218_c1_g3,TR71083_c2_g1,TR46425_c0_g1,TR33325_c0_g1,TR69636_c1_g1,TR105125_c0_g1,TR54883_c0_g1,TR104512_c0_g7,TR70213_c8_g15
GO:0019439	aromatic compound catabolic process	10 of 346 in the list	452 of 14702 in the genome	1	TR93377_c0_g1,TR57036_c0_g1,TR59599_c0_g1,TR70213_c8_g15,TR104512_c0_g7,TR46425_c0_g1,TR71083_c2_g1,TR33325_c0_g1,TR69636_c1_g1,TR21253_c0_g2
GO:0015980	energy derivation by oxidation of organic compounds	3 of 346 in the list	136 of 14702 in the genome	1	TR16831_c0_g1,TR16831_c0_g2,TR83186_c0_g13
GO:0046578	regulation of Ras protein signal transduction	3 of 346 in the list	136 of 14702 in the genome	1	TR89270_c1_g1,TR54454_c1_g1,TR25288_c0_g1
GO:0048869	cellular developmental process	36 of 346 in the list	1593 of 14702 in the genome	1	TR7804_c1_g8,TR7804_c1_g4,TR7804_c1_g5,TR8412_c0_g1,TR7804_c1_g3,TR7804_c1_g1,TR69511_c0_g1,TR15373_c2_g1,TR7804_c1_g6,TR110098_c0_g1,TR19315_c0_g1,TR30302_c4_g1,TR93358_c0_g1,TR44180_c0_g1,TR89270_c1_g1,TR111992_c2_g37,TR75872_c1_g2,TR82967_c0_g1,TR74310_c1_g3,TR93110_c0_g1,TR16017_c7_g10,TR18798_c0_g1,TR8412_c0_g2,TR98417_c0_g1,TR95786_c0_g1,TR24348_c0_g2,TR30302_c4_g2,TR62856_c0_g1,TR40703_c0_…
GO:0072521	purine-containing compound metabolic process	11 of 346 in the list	501 of 14702 in the genome	1	TR91037_c0_g1,TR93377_c0_g1,TR57036_c0_g1,TR59599_c0_g1,TR104512_c0_g7,TR70213_c8_g15,TR46425_c0_g1,TR71083_c2_g1,TR69636_c1_g1,TR33325_c0_g1,TR21253_c0_g2
GO:0009887	organ morphogenesis	13 of 346 in the list	590 of 14702 in the genome	1	TR7804_c1_g8,TR7804_c1_g7,TR7804_c1_g5,TR42414_c0_g1,TR7804_c1_g4,TR48848_c0_g2,TR7804_c1_g3,TR7804_c1_g1,TR7804_c1_g2,TR19475_c0_g1,TR88724_c0_g1,TR7804_c1_g6,TR71700_c0_g1
GO:0014031	mesenchymal cell development	2 of 346 in the list	92 of 14702 in the genome	1	TR88724_c0_g1,TR19315_c0_g1
GO:0030111	regulation of Wnt receptor signaling pathway	2 of 346 in the list	92 of 14702 in the genome	1	TR62856_c0_g1,TR10625_c0_g1
GO:0019637	organophosphate metabolic process	17 of 346 in the list	773 of 14702 in the genome	1	TR54883_c0_g1,TR70213_c8_g15,TR104512_c0_g7,TR71700_c0_g1,TR21253_c0_g2,TR8218_c1_g3,TR93377_c0_g1,TR91037_c0_g1,TR45026_c1_g2,TR57036_c0_g1,TR59599_c0_g1,TR71083_c2_g1,TR46425_c0_g1,TR33325_c0_g1,TR69636_c1_g1,TR679_c4_g6,TR86133_c1_g3
GO:0046700	heterocycle catabolic process	10 of 346 in the list	462 of 14702 in the genome	1	TR59599_c0_g1,TR93377_c0_g1,TR57036_c0_g1,TR21253_c0_g2,TR104512_c0_g7,TR70213_c8_g15,TR46425_c0_g1,TR71083_c2_g1,TR33325_c0_g1,TR69636_c1_g1
GO:0051129	negative regulation of cellular component organization	2 of 346 in the list	94 of 14702 in the genome	1	TR18798_c0_g1,TR89270_c1_g1
GO:0000280	nuclear division	4 of 346 in the list	189 of 14702 in the genome	1	TR49277_c0_g1,TR70177_c0_g1,TR60134_c0_g1,TR104284_c0_g1
GO:0044270	cellular nitrogen compound catabolic process	10 of 346 in the list	463 of 14702 in the genome	1	TR59599_c0_g1,TR57036_c0_g1,TR93377_c0_g1,TR21253_c0_g2,TR69636_c1_g1,TR33325_c0_g1,TR71083_c2_g1,TR46425_c0_g1,TR70213_c8_g15,TR104512_c0_g7
GO:0035282	segmentation	3 of 346 in the list	143 of 14702 in the genome	1	TR12366_c0_g1,TR44180_c0_g1,TR98417_c0_g1
GO:0034728	nucleosome organization	2 of 346 in the list	95 of 14702 in the genome	1	TR18843_c0_g1,TR45948_c0_g1
GO:1901361	organic cyclic compound catabolic process	10 of 346 in the list	467 of 14702 in the genome	1	TR93377_c0_g1,TR57036_c0_g1,TR59599_c0_g1,TR70213_c8_g15,TR104512_c0_g7,TR69636_c1_g1,TR33325_c0_g1,TR71083_c2_g1,TR46425_c0_g1,TR21253_c0_g2
GO:0010564	regulation of cell cycle process	3 of 346 in the list	146 of 14702 in the genome	1	TR75872_c1_g2,TR63815_c0_g1,TR82967_c0_g1
GO:0008652	cellular amino acid biosynthetic process	3 of 346 in the list	147 of 14702 in the genome	1	TR27119_c0_g1,TR53023_c0_g1,TR71700_c0_g1
GO:0001667	ameboidal cell migration	4 of 346 in the list	195 of 14702 in the genome	1	TR98417_c0_g1,TR88724_c0_g1,TR19475_c0_g1,TR69459_c0_g1
GO:0055080	cation homeostasis	2 of 346 in the list	99 of 14702 in the genome	1	TR62580_c0_g2,TR46220_c0_g1
GO:0065004	protein-DNA complex assembly	2 of 346 in the list	99 of 14702 in the genome	1	TR45948_c0_g1,TR18843_c0_g1
GO:0060284	regulation of cell development	4 of 346 in the list	196 of 14702 in the genome	1	TR110098_c0_g1,TR89270_c1_g1,TR62856_c0_g1,TR18798_c0_g1
GO:0010608	posttranscriptional regulation of gene expression	4 of 346 in the list	197 of 14702 in the genome	1	TR10267_c0_g10,TR106292_c0_g1,TR38269_c0_g1,TR62856_c0_g1
GO:0044763	single-organism cellular process	174 of 346 in the list	7562 of 14702 in the genome	1	TR15373_c2_g1,TR21253_c0_g2,TR60372_c0_g1,TR69497_c0_g1,TR19942_c0_g2,TR30302_c4_g1,TR93377_c0_g1,TR75872_c1_g2,TR60917_c378_g27,TR60917_c378_g4,TR19475_c0_g1,TR60917_c378_g5,TR111606_c0_g1,TR69636_c1_g1,TR104284_c0_g1,TR16831_c0_g1,TR32409_c0_g1,TR111992_c2_g37,TR27119_c0_g1,TR71117_c0_g1,TR48950_c28_g1,TR60917_c378_g11,TR16831_c0_g2,TR18843_c0_g1,TR60917_c378_g13,TR60917_c378_g16,TR70213_c8_g15…
GO:0045596	negative regulation of cell differentiation	2 of 346 in the list	101 of 14702 in the genome	1	TR18798_c0_g1,TR89270_c1_g1
GO:0048762	mesenchymal cell differentiation	2 of 346 in the list	101 of 14702 in the genome	1	TR19315_c0_g1,TR88724_c0_g1
GO:0022008	neurogenesis	15 of 346 in the list	705 of 14702 in the genome	1	TR7804_c1_g1,TR7804_c1_g3,TR48848_c0_g2,TR110098_c0_g1,TR7804_c1_g6,TR7804_c1_g2,TR62856_c0_g1,TR7804_c1_g8,TR18798_c0_g1,TR7804_c1_g4,TR98417_c0_g1,TR7804_c1_g7,TR7804_c1_g5,TR57239_c3_g1,TR89270_c1_g1
GO:0042325	regulation of phosphorylation	5 of 346 in the list	247 of 14702 in the genome	1	TR49277_c0_g1,TR71180_c1_g1,TR60134_c0_g1,TR104284_c0_g1,TR56561_c0_g1
GO:0061061	muscle structure development	5 of 346 in the list	247 of 14702 in the genome	1	TR69511_c0_g1,TR30302_c4_g1,TR91037_c0_g1,TR30302_c4_g2,TR93358_c0_g1
GO:0048285	organelle fission	4 of 346 in the list	200 of 14702 in the genome	1	TR60134_c0_g1,TR104284_c0_g1,TR49277_c0_g1,TR70177_c0_g1
GO:0048699	generation of neurons	14 of 346 in the list	663 of 14702 in the genome	1	TR7804_c1_g6,TR110098_c0_g1,TR7804_c1_g2,TR62856_c0_g1,TR7804_c1_g3,TR7804_c1_g1,TR48848_c0_g2,TR98417_c0_g1,TR7804_c1_g4,TR89270_c1_g1,TR7804_c1_g5,TR7804_c1_g7,TR18798_c0_g1,TR7804_c1_g8
GO:0030182	neuron differentiation	11 of 346 in the list	527 of 14702 in the genome	1	TR7804_c1_g7,TR7804_c1_g5,TR89270_c1_g1,TR7804_c1_g4,TR98417_c0_g1,TR7804_c1_g8,TR7804_c1_g2,TR7804_c1_g6,TR48848_c0_g2,TR7804_c1_g1,TR7804_c1_g3
GO:0006006	glucose metabolic process	2 of 346 in the list	103 of 14702 in the genome	1	TR24834_c1_g1,TR105125_c0_g1
GO:0031497	chromatin assembly	2 of 346 in the list	103 of 14702 in the genome	1	TR45948_c0_g1,TR18843_c0_g1
GO:0044283	small molecule biosynthetic process	5 of 346 in the list	251 of 14702 in the genome	1	TR48848_c0_g2,TR71700_c0_g1,TR27926_c1_g1,TR53023_c0_g1,TR27119_c0_g1
GO:0071824	protein-DNA complex subunit organization	2 of 346 in the list	105 of 14702 in the genome	1	TR18843_c0_g1,TR45948_c0_g1
GO:0006417	regulation of translation	3 of 346 in the list	156 of 14702 in the genome	1	TR106292_c0_g1,TR10267_c0_g10,TR62856_c0_g1
GO:0050801	ion homeostasis	2 of 346 in the list	106 of 14702 in the genome	1	TR62580_c0_g2,TR46220_c0_g1
GO:0032504	multicellular organism reproduction	2 of 346 in the list	107 of 14702 in the genome	1	TR82967_c0_g1,TR44180_c0_g1
GO:0048609	multicellular organismal reproductive process	2 of 346 in the list	107 of 14702 in the genome	1	TR44180_c0_g1,TR82967_c0_g1
GO:0006468	protein phosphorylation	13 of 346 in the list	628 of 14702 in the genome	1	TR69740_c0_g7,TR9898_c0_g1,TR69979_c0_g1,TR15721_c2_g1,TR69740_c0_g4,TR89270_c1_g1,TR8412_c0_g1,TR76061_c1_g1,TR8412_c0_g2,TR94258_c1_g1,TR54568_c0_g1,TR70177_c0_g1,TR53313_c0_g1
GO:0006796	phosphate-containing compound metabolic process	40 of 346 in the list	1834 of 14702 in the genome	1	TR9898_c0_g1,TR46425_c0_g1,TR33325_c0_g1,TR15721_c2_g1,TR84706_c0_g1,TR679_c4_g6,TR83186_c0_g13,TR70177_c0_g1,TR86133_c1_g3,TR54883_c0_g1,TR70213_c8_g15,TR69979_c0_g1,TR105125_c0_g1,TR71700_c0_g1,TR24834_c1_g1,TR91037_c0_g1,TR8412_c0_g2,TR53313_c0_g1,TR19475_c0_g1,TR71083_c2_g1,TR69636_c1_g1,TR28106_c1_g3,TR89270_c1_g1,TR94258_c1_g1,TR54568_c0_g1,TR69740_c0_g7,TR69287_c0_g1,TR104512_c0_g7,TR21253…
GO:0009314	response to radiation	3 of 346 in the list	159 of 14702 in the genome	1	TR78117_c0_g1,TR62595_c4_g1,TR70177_c0_g1
GO:0044281	small molecule metabolic process	27 of 346 in the list	1264 of 14702 in the genome	1	TR46220_c0_g1,TR49341_c0_g1,TR59599_c0_g1,TR11952_c0_g1,TR91037_c0_g1,TR93377_c0_g1,TR57036_c0_g1,TR21253_c0_g2,TR106031_c0_g1,TR50714_c0_g1,TR49892_c0_g1,TR8428_c0_g1,TR70213_c8_g15,TR104512_c0_g7,TR71700_c0_g1,TR86133_c1_g3,TR679_c4_g6,TR27119_c0_g1,TR53023_c0_g1,TR107037_c0_g3,TR48848_c0_g2,TR27926_c1_g1,TR78361_c0_g1,TR69636_c1_g1,TR33325_c0_g1,TR46425_c0_g1,TR71083_c2_g1
GO:0003006	developmental process involved in reproduction	2 of 346 in the list	109 of 14702 in the genome	1	TR44180_c0_g1,TR48049_c0_g2
GO:0019953	sexual reproduction	2 of 346 in the list	109 of 14702 in the genome	1	TR44180_c0_g1,TR82967_c0_g1
GO:0065003	macromolecular complex assembly	8 of 346 in the list	402 of 14702 in the genome	1	TR46425_c0_g1,TR69511_c0_g1,TR10267_c0_g10,TR18843_c0_g1,TR93377_c0_g1,TR93358_c0_g1,TR45948_c0_g1,TR18798_c0_g1
GO:0010927	cellular component assembly involved in morphogenesis	2 of 346 in the list	110 of 14702 in the genome	1	TR69511_c0_g1,TR93358_c0_g1
GO:0009126	purine nucleoside monophosphate metabolic process	3 of 346 in the list	162 of 14702 in the genome	1	TR70213_c8_g15,TR69636_c1_g1,TR57036_c0_g1
GO:0009167	purine ribonucleoside monophosphate metabolic process	3 of 346 in the list	162 of 14702 in the genome	1	TR70213_c8_g15,TR69636_c1_g1,TR57036_c0_g1
GO:0006793	phosphorus metabolic process	40 of 346 in the list	1851 of 14702 in the genome	1	TR28106_c1_g3,TR69636_c1_g1,TR71083_c2_g1,TR19475_c0_g1,TR54568_c0_g1,TR94258_c1_g1,TR89270_c1_g1,TR69740_c0_g4,TR63815_c0_g1,TR101321_c0_g1,TR21253_c0_g2,TR8218_c1_g3,TR69287_c0_g1,TR104512_c0_g7,TR69740_c0_g7,TR21670_c0_g1,TR59599_c0_g1,TR76061_c1_g1,TR57036_c0_g1,TR8412_c0_g1,TR93377_c0_g1,TR45026_c1_g2,TR15721_c2_g1,TR33325_c0_g1,TR46425_c0_g1,TR9898_c0_g1,TR86133_c1_g3,TR70177_c0_g1,TR83186_…
GO:0006333	chromatin assembly or disassembly	2 of 346 in the list	112 of 14702 in the genome	1	TR45948_c0_g1,TR18843_c0_g1
GO:0048864	stem cell development	2 of 346 in the list	112 of 14702 in the genome	1	TR19315_c0_g1,TR88724_c0_g1
GO:0044271	cellular nitrogen compound biosynthetic process	12 of 346 in the list	593 of 14702 in the genome	1	TR61311_c0_g1,TR7804_c1_g2,TR71700_c0_g1,TR7804_c1_g6,TR7804_c1_g1,TR7804_c1_g3,TR7804_c1_g7,TR679_c4_g6,TR7804_c1_g5,TR7804_c1_g4,TR7804_c1_g8,TR86133_c1_g3
GO:0034220	ion transmembrane transport	5 of 346 in the list	264 of 14702 in the genome	1	TR46220_c0_g1,TR60372_c0_g1,TR37647_c4_g1,TR11433_c2_g1,TR19865_c42_g1
GO:0006091	generation of precursor metabolites and energy	4 of 346 in the list	215 of 14702 in the genome	1	TR16831_c0_g1,TR105125_c0_g1,TR83186_c0_g13,TR16831_c0_g2
GO:0009628	response to abiotic stimulus	6 of 346 in the list	315 of 14702 in the genome	1	TR47918_c0_g2,TR12637_c0_g1,TR62595_c4_g1,TR78117_c0_g1,TR70177_c0_g1,TR9572_c0_g1
GO:0060485	mesenchyme development	2 of 346 in the list	115 of 14702 in the genome	1	TR88724_c0_g1,TR19315_c0_g1
GO:0051056	regulation of small GTPase mediated signal transduction	3 of 346 in the list	170 of 14702 in the genome	1	TR89270_c1_g1,TR54454_c1_g1,TR25288_c0_g1
GO:0032269	negative regulation of cellular protein metabolic process	2 of 346 in the list	118 of 14702 in the genome	1	TR106292_c0_g1,TR62856_c0_g1
GO:0016053	organic acid biosynthetic process	4 of 346 in the list	222 of 14702 in the genome	1	TR71700_c0_g1,TR27926_c1_g1,TR27119_c0_g1,TR53023_c0_g1
GO:0046394	carboxylic acid biosynthetic process	4 of 346 in the list	222 of 14702 in the genome	1	TR71700_c0_g1,TR27926_c1_g1,TR27119_c0_g1,TR53023_c0_g1
GO:0044702	single organism reproductive process	3 of 346 in the list	175 of 14702 in the genome	1	TR44180_c0_g1,TR82967_c0_g1,TR48049_c0_g2
GO:0055085	transmembrane transport	11 of 346 in the list	567 of 14702 in the genome	1	TR46220_c0_g1,TR40703_c0_g2,TR11433_c2_g1,TR57036_c0_g1,TR19865_c42_g1,TR71117_c0_g1,TR15373_c2_g1,TR60372_c0_g1,TR37647_c4_g1,TR70213_c8_g15,TR40703_c0_g1
GO:0030900	forebrain development	3 of 346 in the list	177 of 14702 in the genome	1	TR18798_c0_g1,TR88724_c0_g1,TR70988_c0_g2
GO:0007498	mesoderm development	2 of 346 in the list	124 of 14702 in the genome	1	TR8412_c0_g2,TR8412_c0_g1
GO:0001756	somitogenesis	2 of 346 in the list	125 of 14702 in the genome	1	TR12366_c0_g1,TR98417_c0_g1
GO:0005975	carbohydrate metabolic process	9 of 346 in the list	480 of 14702 in the genome	1	TR16831_c0_g2,TR103898_c0_g2,TR24834_c1_g1,TR106031_c0_g1,TR105125_c0_g1,TR16831_c0_g1,TR43697_c1_g4,TR26051_c0_g1,TR32587_c0_g1
GO:0022603	regulation of anatomical structure morphogenesis	4 of 346 in the list	233 of 14702 in the genome	1	TR62856_c0_g1,TR89270_c1_g1,TR18798_c0_g1,TR103898_c0_g2
GO:0022414	reproductive process	3 of 346 in the list	181 of 14702 in the genome	1	TR44180_c0_g1,TR82967_c0_g1,TR48049_c0_g2
GO:0032535	regulation of cellular component size	2 of 346 in the list	127 of 14702 in the genome	1	TR18798_c0_g1,TR89270_c1_g1
GO:1901135	carbohydrate derivative metabolic process	16 of 346 in the list	813 of 14702 in the genome	1	TR21253_c0_g2,TR106031_c0_g1,TR104512_c0_g7,TR70213_c8_g15,TR59599_c0_g1,TR90697_c4_g3,TR93377_c0_g1,TR91037_c0_g1,TR57036_c0_g1,TR69636_c1_g1,TR33325_c0_g1,TR71083_c2_g1,TR46425_c0_g1,TR86133_c1_g3,TR107037_c0_g3,TR679_c4_g6
GO:0031399	regulation of protein modification process	5 of 346 in the list	285 of 14702 in the genome	1	TR60134_c0_g1,TR104284_c0_g1,TR56561_c0_g1,TR63815_c0_g1,TR49277_c0_g1
GO:0016310	phosphorylation	20 of 346 in the list	999 of 14702 in the genome	1	TR70177_c0_g1,TR94258_c1_g1,TR54568_c0_g1,TR83186_c0_g13,TR89270_c1_g1,TR15721_c2_g1,TR28106_c1_g3,TR9898_c0_g1,TR19475_c0_g1,TR53313_c0_g1,TR8412_c0_g2,TR76061_c1_g1,TR8412_c0_g1,TR69740_c0_g4,TR63815_c0_g1,TR24834_c1_g1,TR101321_c0_g1,TR105125_c0_g1,TR69979_c0_g1,TR69740_c0_g7
GO:0042074	cell migration involved in gastrulation	2 of 346 in the list	128 of 14702 in the genome	1	TR69459_c0_g1,TR19475_c0_g1
GO:0048583	regulation of response to stimulus	19 of 346 in the list	956 of 14702 in the genome	1	TR16375_c0_g1,TR62856_c0_g1,TR37337_c14_g30,TR76146_c12_g38,TR76146_c12_g12,TR98417_c0_g1,TR57036_c0_g1,TR10625_c0_g1,TR69555_c4_g1,TR110873_c0_g10,TR110873_c0_g13,TR25288_c0_g1,TR34749_c3_g4,TR54568_c0_g1,TR54454_c1_g1,TR110873_c0_g5,TR34749_c3_g6,TR89270_c1_g1,TR57239_c3_g1
GO:0051093	negative regulation of developmental process	2 of 346 in the list	130 of 14702 in the genome	1	TR89270_c1_g1,TR18798_c0_g1
GO:0006397	mRNA processing	3 of 346 in the list	185 of 14702 in the genome	1	TR30302_c4_g2,TR104257_c0_g3,TR38269_c0_g1
GO:0051301	cell division	6 of 346 in the list	342 of 14702 in the genome	1	TR56561_c0_g1,TR104284_c0_g1,TR60134_c0_g1,TR70177_c0_g1,TR49277_c0_g1,TR18798_c0_g1
GO:0009260	ribonucleotide biosynthetic process	2 of 346 in the list	132 of 14702 in the genome	1	TR679_c4_g6,TR86133_c1_g3
GO:0009161	ribonucleoside monophosphate metabolic process	3 of 346 in the list	188 of 14702 in the genome	1	TR69636_c1_g1,TR57036_c0_g1,TR70213_c8_g15
GO:0046390	ribose phosphate biosynthetic process	2 of 346 in the list	133 of 14702 in the genome	1	TR86133_c1_g3,TR679_c4_g6
GO:0007399	nervous system development	19 of 346 in the list	968 of 14702 in the genome	1	TR7804_c1_g1,TR7804_c1_g3,TR62856_c0_g1,TR110098_c0_g1,TR7804_c1_g6,TR7804_c1_g8,TR18798_c0_g1,TR48049_c0_g2,TR7153_c0_g1,TR7804_c1_g5,TR7804_c1_g4,TR98417_c0_g1,TR48848_c0_g2,TR7804_c1_g2,TR88724_c0_g1,TR7804_c1_g7,TR57239_c3_g1,TR89270_c1_g1,TR70988_c0_g2
GO:0016311	dephosphorylation	3 of 346 in the list	189 of 14702 in the genome	1	TR84706_c0_g1,TR69287_c0_g1,TR21670_c0_g1
GO:0003008	system process	5 of 346 in the list	296 of 14702 in the genome	1	TR18798_c0_g1,TR81362_c0_g1,TR69511_c0_g1,TR71700_c0_g1,TR93358_c0_g1
GO:0051246	regulation of protein metabolic process	9 of 346 in the list	496 of 14702 in the genome	1	TR49277_c0_g1,TR57239_c3_g1,TR63815_c0_g1,TR106292_c0_g1,TR10267_c0_g10,TR56561_c0_g1,TR104284_c0_g1,TR60134_c0_g1,TR62856_c0_g1
GO:0016055	Wnt receptor signaling pathway	2 of 346 in the list	136 of 14702 in the genome	1	TR19475_c0_g1,TR48049_c0_g2
GO:0009123	nucleoside monophosphate metabolic process	3 of 346 in the list	192 of 14702 in the genome	1	TR57036_c0_g1,TR69636_c1_g1,TR70213_c8_g15
GO:0006323	DNA packaging	2 of 346 in the list	137 of 14702 in the genome	1	TR45948_c0_g1,TR18843_c0_g1
GO:0048878	chemical homeostasis	2 of 346 in the list	137 of 14702 in the genome	1	TR46220_c0_g1,TR62580_c0_g2
GO:0006520	cellular amino acid metabolic process	6 of 346 in the list	351 of 14702 in the genome	1	TR71700_c0_g1,TR53023_c0_g1,TR679_c4_g6,TR27119_c0_g1,TR8428_c0_g1,TR49892_c0_g1
GO:0071822	protein complex subunit organization	7 of 346 in the list	402 of 14702 in the genome	1	TR18843_c0_g1,TR18798_c0_g1,TR69511_c0_g1,TR46425_c0_g1,TR93358_c0_g1,TR45948_c0_g1,TR93377_c0_g1
GO:0019752	carboxylic acid metabolic process	9 of 346 in the list	502 of 14702 in the genome	1	TR106031_c0_g1,TR49892_c0_g1,TR8428_c0_g1,TR71700_c0_g1,TR27926_c1_g1,TR11952_c0_g1,TR27119_c0_g1,TR679_c4_g6,TR53023_c0_g1
GO:0090066	regulation of anatomical structure size	2 of 346 in the list	139 of 14702 in the genome	1	TR89270_c1_g1,TR18798_c0_g1
GO:0019318	hexose metabolic process	2 of 346 in the list	140 of 14702 in the genome	1	TR24834_c1_g1,TR105125_c0_g1
GO:0032268	regulation of cellular protein metabolic process	8 of 346 in the list	457 of 14702 in the genome	1	TR10267_c0_g10,TR106292_c0_g1,TR63815_c0_g1,TR60134_c0_g1,TR62856_c0_g1,TR56561_c0_g1,TR104284_c0_g1,TR49277_c0_g1
GO:0009953	dorsal/ventral pattern formation	2 of 346 in the list	141 of 14702 in the genome	1	TR69555_c4_g1,TR10625_c0_g1
GO:0016337	cell-cell adhesion	2 of 346 in the list	141 of 14702 in the genome	1	TR63769_c0_g1,TR99109_c0_g1
GO:0040011	locomotion	8 of 346 in the list	458 of 14702 in the genome	1	TR34670_c3_g1,TR98417_c0_g1,TR89270_c1_g1,TR18798_c0_g1,TR88724_c0_g1,TR48296_c0_g1,TR19475_c0_g1,TR69459_c0_g1
GO:0061053	somite development	2 of 346 in the list	142 of 14702 in the genome	1	TR98417_c0_g1,TR12366_c0_g1
GO:0005996	monosaccharide metabolic process	2 of 346 in the list	143 of 14702 in the genome	1	TR24834_c1_g1,TR105125_c0_g1
GO:0009165	nucleotide biosynthetic process	3 of 346 in the list	201 of 14702 in the genome	1	TR679_c4_g6,TR71700_c0_g1,TR86133_c1_g3
GO:0048610	cellular process involved in reproduction	2 of 346 in the list	145 of 14702 in the genome	1	TR82967_c0_g1,TR44180_c0_g1
GO:0009163	nucleoside biosynthetic process	2 of 346 in the list	148 of 14702 in the genome	1	TR679_c4_g6,TR86133_c1_g3
GO:0042455	ribonucleoside biosynthetic process	2 of 346 in the list	148 of 14702 in the genome	1	TR86133_c1_g3,TR679_c4_g6
GO:1901293	nucleoside phosphate biosynthetic process	3 of 346 in the list	207 of 14702 in the genome	1	TR86133_c1_g3,TR679_c4_g6,TR71700_c0_g1
GO:1901659	glycosyl compound biosynthetic process	2 of 346 in the list	149 of 14702 in the genome	1	TR679_c4_g6,TR86133_c1_g3
GO:0008152	metabolic process	163 of 346 in the list	7347 of 14702 in the genome	1	TR52837_c0_g1,TR35040_c7_g5,TR43697_c1_g4,TR33325_c0_g1,TR7804_c1_g2,TR35819_c3_g1,TR9898_c0_g1,TR81839_c0_g1,TR34252_c6_g37,TR19728_c0_g1,TR32587_c0_g1,TR35040_c7_g7,TR8412_c0_g2,TR6285_c0_g1,TR34252_c6_g1,TR30302_c4_g2,TR70213_c8_g15,TR18843_c0_g1,TR16831_c0_g2,TR5499_c0_g1,TR105847_c0_g1,TR27119_c0_g1,TR54568_c0_g1,TR16831_c0_g1,TR69636_c1_g1,TR106718_c0_g1,TR19475_c0_g1,TR7712_c0_g6,TR75872_c…
GO:0051493	regulation of cytoskeleton organization	2 of 346 in the list	150 of 14702 in the genome	1	TR18798_c0_g1,TR89270_c1_g1
GO:0060041	retina development in camera-type eye	2 of 346 in the list	150 of 14702 in the genome	1	TR56561_c0_g1,TR48848_c0_g2
GO:0000278	mitotic cell cycle	4 of 346 in the list	265 of 14702 in the genome	1	TR60134_c0_g1,TR104284_c0_g1,TR49277_c0_g1,TR70177_c0_g1
GO:0043436	oxoacid metabolic process	9 of 346 in the list	528 of 14702 in the genome	1	TR679_c4_g6,TR27119_c0_g1,TR53023_c0_g1,TR11952_c0_g1,TR27926_c1_g1,TR71700_c0_g1,TR49892_c0_g1,TR106031_c0_g1,TR8428_c0_g1
GO:0001889	liver development	10 of 346 in the list	579 of 14702 in the genome	1	TR38111_c0_g8,TR39043_c3_g3,TR45438_c0_g2,TR48296_c0_g1,TR9534_c1_g1,TR30911_c0_g3,TR87409_c0_g3,TR75412_c3_g6,TR101748_c36_g51,TR23393_c0_g3
GO:0061008	hepaticobiliary system development	10 of 346 in the list	580 of 14702 in the genome	1	TR45438_c0_g2,TR39043_c3_g3,TR38111_c0_g8,TR87409_c0_g3,TR75412_c3_g6,TR101748_c36_g51,TR23393_c0_g3,TR48296_c0_g1,TR9534_c1_g1,TR30911_c0_g3
GO:0048863	stem cell differentiation	2 of 346 in the list	154 of 14702 in the genome	1	TR88724_c0_g1,TR19315_c0_g1
GO:0006082	organic acid metabolic process	9 of 346 in the list	531 of 14702 in the genome	1	TR11952_c0_g1,TR27119_c0_g1,TR679_c4_g6,TR53023_c0_g1,TR8428_c0_g1,TR49892_c0_g1,TR106031_c0_g1,TR71700_c0_g1,TR27926_c1_g1
GO:0006811	ion transport	9 of 346 in the list	532 of 14702 in the genome	1	TR19865_c42_g1,TR62791_c0_g2,TR11433_c2_g1,TR67723_c2_g1,TR81362_c0_g1,TR46220_c0_g1,TR37647_c4_g1,TR60372_c0_g1,TR62580_c0_g2
GO:0006413	translational initiation	2 of 346 in the list	157 of 14702 in the genome	1	TR106292_c0_g1,TR10267_c0_g10
GO:0006732	coenzyme metabolic process	2 of 346 in the list	157 of 14702 in the genome	1	TR91037_c0_g1,TR71700_c0_g1
GO:0007369	gastrulation	4 of 346 in the list	273 of 14702 in the genome	1	TR8412_c0_g1,TR19475_c0_g1,TR69459_c0_g1,TR8412_c0_g2
GO:0009952	anterior/posterior pattern specification	3 of 346 in the list	219 of 14702 in the genome	1	TR12366_c0_g1,TR98417_c0_g1,TR44180_c0_g1
GO:0000003	reproduction	3 of 346 in the list	222 of 14702 in the genome	1	TR44180_c0_g1,TR82967_c0_g1,TR48049_c0_g2
GO:0019220	regulation of phosphate metabolic process	7 of 346 in the list	441 of 14702 in the genome	1	TR63815_c0_g1,TR49277_c0_g1,TR89270_c1_g1,TR71180_c1_g1,TR60134_c0_g1,TR104284_c0_g1,TR56561_c0_g1
GO:0051174	regulation of phosphorus metabolic process	7 of 346 in the list	441 of 14702 in the genome	1	TR63815_c0_g1,TR49277_c0_g1,TR56561_c0_g1,TR104284_c0_g1,TR60134_c0_g1,TR71180_c1_g1,TR89270_c1_g1
GO:0006260	DNA replication	2 of 346 in the list	163 of 14702 in the genome	1	TR101321_c0_g1,TR27035_c1_g13
GO:0030001	metal ion transport	3 of 346 in the list	226 of 14702 in the genome	1	TR37647_c4_g1,TR62580_c0_g2,TR46220_c0_g1
GO:0006915	apoptotic process	3 of 346 in the list	230 of 14702 in the genome	1	TR69555_c4_g1,TR57239_c3_g1,TR111232_c0_g1
GO:0012501	programmed cell death	3 of 346 in the list	230 of 14702 in the genome	1	TR111232_c0_g1,TR57239_c3_g1,TR69555_c4_g1
GO:0018193	peptidyl-amino acid modification	3 of 346 in the list	230 of 14702 in the genome	1	TR64945_c1_g1,TR9898_c0_g1,TR89270_c1_g1
GO:0048585	negative regulation of response to stimulus	4 of 346 in the list	289 of 14702 in the genome	1	TR54568_c0_g1,TR89270_c1_g1,TR57239_c3_g1,TR69555_c4_g1
GO:0007155	cell adhesion	5 of 346 in the list	347 of 14702 in the genome	1	TR2984_c5_g3,TR99109_c0_g1,TR63769_c0_g1,TR98417_c0_g1,TR2984_c5_g4
GO:0022610	biological adhesion	5 of 346 in the list	347 of 14702 in the genome	1	TR98417_c0_g1,TR2984_c5_g4,TR99109_c0_g1,TR2984_c5_g3,TR63769_c0_g1
GO:0006950	response to stress	15 of 346 in the list	864 of 14702 in the genome	1	TR79524_c0_g2,TR61745_c0_g1,TR90697_c4_g3,TR12366_c0_g1,TR57239_c3_g1,TR80818_c0_g1,TR79524_c0_g3,TR12637_c0_g1,TR27926_c1_g1,TR47918_c0_g2,TR3966_c0_g1,TR19475_c0_g1,TR79524_c0_g1,TR18181_c0_g1,TR9572_c0_g1
GO:0071103	DNA conformation change	2 of 346 in the list	174 of 14702 in the genome	1	TR45948_c0_g1,TR18843_c0_g1
GO:0016071	mRNA metabolic process	3 of 346 in the list	238 of 14702 in the genome	1	TR104257_c0_g3,TR30302_c4_g2,TR38269_c0_g1
GO:0043933	macromolecular complex subunit organization	8 of 346 in the list	515 of 14702 in the genome	1	TR45948_c0_g1,TR93358_c0_g1,TR93377_c0_g1,TR18798_c0_g1,TR46425_c0_g1,TR18843_c0_g1,TR69511_c0_g1,TR10267_c0_g10
GO:0001501	skeletal system development	3 of 346 in the list	239 of 14702 in the genome	1	TR110130_c1_g1,TR88724_c0_g1,TR42414_c0_g1
GO:0008219	cell death	3 of 346 in the list	239 of 14702 in the genome	1	TR57239_c3_g1,TR111232_c0_g1,TR69555_c4_g1
GO:0016265	death	3 of 346 in the list	239 of 14702 in the genome	1	TR69555_c4_g1,TR111232_c0_g1,TR57239_c3_g1
GO:0043010	camera-type eye development	3 of 346 in the list	239 of 14702 in the genome	1	TR7153_c0_g1,TR48848_c0_g2,TR56561_c0_g1
GO:0030036	actin cytoskeleton organization	2 of 346 in the list	177 of 14702 in the genome	1	TR69511_c0_g1,TR93358_c0_g1
GO:0070925	organelle assembly	2 of 346 in the list	178 of 14702 in the genome	1	TR93358_c0_g1,TR69511_c0_g1
GO:0003002	regionalization	5 of 346 in the list	356 of 14702 in the genome	1	TR12366_c0_g1,TR69555_c4_g1,TR10625_c0_g1,TR98417_c0_g1,TR44180_c0_g1
GO:0050790	regulation of catalytic activity	8 of 346 in the list	521 of 14702 in the genome	1	TR60134_c0_g1,TR104284_c0_g1,TR56561_c0_g1,TR63815_c0_g1,TR89270_c1_g1,TR71180_c1_g1,TR111232_c0_g1,TR49277_c0_g1
GO:0030029	actin filament-based process	2 of 346 in the list	180 of 14702 in the genome	1	TR69511_c0_g1,TR93358_c0_g1
GO:0043009	chordate embryonic development	5 of 346 in the list	360 of 14702 in the genome	1	TR82967_c0_g1,TR111232_c0_g1,TR12366_c0_g1,TR42414_c0_g1,TR98417_c0_g1
GO:0006928	cellular component movement	8 of 346 in the list	524 of 14702 in the genome	1	TR69459_c0_g1,TR19475_c0_g1,TR48296_c0_g1,TR88724_c0_g1,TR18798_c0_g1,TR89270_c1_g1,TR34670_c3_g1,TR98417_c0_g1
GO:0050877	neurological system process	2 of 346 in the list	182 of 14702 in the genome	1	TR81362_c0_g1,TR18798_c0_g1
GO:0048513	organ development	45 of 346 in the list	2307 of 14702 in the genome	1	TR111992_c2_g37,TR75872_c1_g2,TR87409_c0_g3,TR74310_c1_g3,TR93110_c0_g1,TR56561_c0_g1,TR19475_c0_g1,TR48049_c0_g2,TR7153_c0_g1,TR7804_c1_g8,TR7804_c1_g4,TR8412_c0_g1,TR7804_c1_g5,TR7804_c1_g3,TR37647_c4_g1,TR7804_c1_g1,TR15373_c2_g1,TR7804_c1_g6,TR19315_c0_g1,TR30302_c4_g1,TR40703_c0_g2,TR45438_c0_g2,TR39043_c3_g3,TR70988_c0_g2,TR7804_c1_g7,TR75412_c3_g6,TR69459_c0_g1,TR101748_c36_g51,TR23393_c0_…
GO:0009792	embryo development ending in birth or egg hatching	5 of 346 in the list	363 of 14702 in the genome	1	TR42414_c0_g1,TR98417_c0_g1,TR12366_c0_g1,TR111232_c0_g1,TR82967_c0_g1
GO:0045595	regulation of cell differentiation	4 of 346 in the list	306 of 14702 in the genome	1	TR18798_c0_g1,TR89270_c1_g1,TR62856_c0_g1,TR110098_c0_g1
GO:0051186	cofactor metabolic process	2 of 346 in the list	184 of 14702 in the genome	1	TR71700_c0_g1,TR91037_c0_g1
GO:0044723	single-organism carbohydrate metabolic process	5 of 346 in the list	365 of 14702 in the genome	1	TR16831_c0_g2,TR24834_c1_g1,TR106031_c0_g1,TR105125_c0_g1,TR16831_c0_g1
GO:0006140	regulation of nucleotide metabolic process	2 of 346 in the list	187 of 14702 in the genome	1	TR63815_c0_g1,TR89270_c1_g1
GO:0009968	negative regulation of signal transduction	3 of 346 in the list	258 of 14702 in the genome	1	TR57239_c3_g1,TR69555_c4_g1,TR54568_c0_g1
GO:2000026	regulation of multicellular organismal development	5 of 346 in the list	378 of 14702 in the genome	1	TR10625_c0_g1,TR110098_c0_g1,TR89270_c1_g1,TR62856_c0_g1,TR18798_c0_g1
GO:0022607	cellular component assembly	10 of 346 in the list	652 of 14702 in the genome	1	TR69511_c0_g1,TR10267_c0_g10,TR82967_c0_g1,TR18843_c0_g1,TR46425_c0_g1,TR18798_c0_g1,TR93377_c0_g1,TR45948_c0_g1,TR93358_c0_g1,TR44180_c0_g1
GO:0010648	negative regulation of cell communication	3 of 346 in the list	260 of 14702 in the genome	1	TR54568_c0_g1,TR69555_c4_g1,TR57239_c3_g1
GO:0023057	negative regulation of signaling	3 of 346 in the list	260 of 14702 in the genome	1	TR57239_c3_g1,TR69555_c4_g1,TR54568_c0_g1
GO:0042592	homeostatic process	8 of 346 in the list	546 of 14702 in the genome	1	TR95786_c0_g1,TR93110_c0_g1,TR62580_c0_g2,TR15373_c2_g1,TR74310_c1_g3,TR111992_c2_g37,TR16017_c7_g10,TR46220_c0_g1
GO:0003007	heart morphogenesis	2 of 346 in the list	197 of 14702 in the genome	1	TR71700_c0_g1,TR19475_c0_g1
GO:0007017	microtubule-based process	3 of 346 in the list	263 of 14702 in the genome	1	TR93377_c0_g1,TR46425_c0_g1,TR18798_c0_g1
GO:0044711	single-organism biosynthetic process	11 of 346 in the list	710 of 14702 in the genome	1	TR101479_c0_g3,TR86133_c1_g3,TR91037_c0_g1,TR27119_c0_g1,TR679_c4_g6,TR53023_c0_g1,TR106031_c0_g1,TR48848_c0_g2,TR24834_c1_g1,TR71700_c0_g1,TR27926_c1_g1
GO:2000113	negative regulation of cellular macromolecule biosynthetic process	3 of 346 in the list	264 of 14702 in the genome	1	TR71974_c0_g1,TR106292_c0_g1,TR62856_c0_g1
GO:0007507	heart development	5 of 346 in the list	385 of 14702 in the genome	1	TR30302_c4_g2,TR19475_c0_g1,TR30302_c4_g1,TR71700_c0_g1,TR69459_c0_g1
GO:0010558	negative regulation of macromolecule biosynthetic process	3 of 346 in the list	270 of 14702 in the genome	1	TR71974_c0_g1,TR106292_c0_g1,TR62856_c0_g1
GO:0031327	negative regulation of cellular biosynthetic process	3 of 346 in the list	273 of 14702 in the genome	1	TR62856_c0_g1,TR106292_c0_g1,TR71974_c0_g1
GO:0010605	negative regulation of macromolecule metabolic process	5 of 346 in the list	395 of 14702 in the genome	1	TR106292_c0_g1,TR38269_c0_g1,TR71974_c0_g1,TR57239_c3_g1,TR62856_c0_g1
GO:0009890	negative regulation of biosynthetic process	3 of 346 in the list	276 of 14702 in the genome	1	TR62856_c0_g1,TR71974_c0_g1,TR106292_c0_g1
GO:0048518	positive regulation of biological process	16 of 346 in the list	995 of 14702 in the genome	1	TR62856_c0_g1,TR16375_c0_g1,TR89068_c3_g4,TR63815_c0_g1,TR42414_c0_g1,TR57036_c0_g1,TR76146_c12_g12,TR37337_c14_g30,TR76146_c12_g38,TR9898_c0_g1,TR110873_c0_g13,TR110873_c0_g10,TR71117_c0_g1,TR34749_c3_g6,TR110873_c0_g5,TR34749_c3_g4
GO:0090407	organophosphate biosynthetic process	3 of 346 in the list	283 of 14702 in the genome	1	TR86133_c1_g3,TR679_c4_g6,TR71700_c0_g1
GO:0007010	cytoskeleton organization	4 of 346 in the list	347 of 14702 in the genome	1	TR93358_c0_g1,TR103111_c0_g1,TR18798_c0_g1,TR69511_c0_g1
GO:0022613	ribonucleoprotein complex biogenesis	2 of 346 in the list	217 of 14702 in the genome	1	TR75872_c1_g2,TR10267_c0_g10
GO:0022402	cell cycle process	6 of 346 in the list	467 of 14702 in the genome	1	TR60134_c0_g1,TR104284_c0_g1,TR43940_c0_g1,TR49277_c0_g1,TR82967_c0_g1,TR70177_c0_g1
GO:0009892	negative regulation of metabolic process	5 of 346 in the list	416 of 14702 in the genome	1	TR38269_c0_g1,TR71974_c0_g1,TR106292_c0_g1,TR57239_c3_g1,TR62856_c0_g1
GO:0065009	regulation of molecular function	8 of 346 in the list	590 of 14702 in the genome	1	TR49277_c0_g1,TR89270_c1_g1,TR71180_c1_g1,TR111232_c0_g1,TR63815_c0_g1,TR104284_c0_g1,TR56561_c0_g1,TR60134_c0_g1
GO:0051336	regulation of hydrolase activity	3 of 346 in the list	298 of 14702 in the genome	1	TR89270_c1_g1,TR111232_c0_g1,TR63815_c0_g1
GO:0050793	regulation of developmental process	6 of 346 in the list	483 of 14702 in the genome	1	TR10625_c0_g1,TR110098_c0_g1,TR62856_c0_g1,TR89270_c1_g1,TR103898_c0_g2,TR18798_c0_g1
GO:0048729	tissue morphogenesis	6 of 346 in the list	486 of 14702 in the genome	1	TR8412_c0_g2,TR69459_c0_g1,TR19475_c0_g1,TR8412_c0_g1,TR44180_c0_g1,TR71700_c0_g1
GO:0033043	regulation of organelle organization	2 of 346 in the list	232 of 14702 in the genome	1	TR89270_c1_g1,TR18798_c0_g1
GO:0044085	cellular component biogenesis	11 of 346 in the list	772 of 14702 in the genome	1	TR18798_c0_g1,TR93377_c0_g1,TR45948_c0_g1,TR44180_c0_g1,TR93358_c0_g1,TR69511_c0_g1,TR10267_c0_g10,TR82967_c0_g1,TR18843_c0_g1,TR75872_c1_g2,TR46425_c0_g1
GO:0007049	cell cycle	8 of 346 in the list	626 of 14702 in the genome	1	TR43940_c0_g1,TR49277_c0_g1,TR104253_c0_g2,TR70177_c0_g1,TR57812_c3_g6,TR82967_c0_g1,TR60134_c0_g1,TR104284_c0_g1
GO:0071704	organic substance metabolic process	119 of 346 in the list	5832 of 14702 in the genome	1	TR98089_c0_g4,TR26051_c0_g1,TR26961_c0_g1,TR34749_c3_g4,TR94258_c1_g1,TR31309_c0_g1,TR27926_c1_g1,TR71083_c2_g1,TR82967_c0_g1,TR8412_c0_g1,TR7804_c1_g5,TR45026_c1_g2,TR35040_c7_g4,TR76061_c1_g1,TR42142_c0_g1,TR7804_c1_g4,TR101479_c0_g3,TR7804_c1_g8,TR49341_c0_g1,TR76146_c12_g12,TR59599_c0_g1,TR76146_c12_g38,TR37337_c14_g30,TR64377_c0_g1,TR104512_c0_g7,TR69287_c0_g1,TR99987_c0_g1,TR110098_c0_g1,TR…
GO:0051128	regulation of cellular component organization	5 of 346 in the list	451 of 14702 in the genome	1	TR18798_c0_g1,TR64377_c0_g1,TR103898_c0_g2,TR89270_c1_g1,TR62856_c0_g1
GO:0007420	brain development	4 of 346 in the list	391 of 14702 in the genome	1	TR88724_c0_g1,TR70988_c0_g2,TR18798_c0_g1,TR48049_c0_g2
GO:0006886	intracellular protein transport	3 of 346 in the list	328 of 14702 in the genome	1	TR5970_c0_g1,TR93370_c0_g3,TR93370_c0_g8
GO:0019538	protein metabolic process	55 of 346 in the list	2984 of 14702 in the genome	1	TR81839_c0_g1,TR9898_c0_g1,TR44709_c0_g7,TR15721_c2_g1,TR8395_c5_g4,TR44060_c7_g7,TR52837_c0_g1,TR83186_c0_g13,TR35040_c7_g5,TR54391_c0_g1,TR70177_c0_g1,TR69979_c0_g1,TR73890_c0_g1,TR10267_c0_g10,TR82536_c0_g2,TR99198_c0_g1,TR98089_c0_g2,TR102680_c0_g1,TR8412_c0_g2,TR35040_c7_g7,TR53313_c0_g1,TR31309_c0_g1,TR106718_c0_g1,TR69636_c1_g1,TR55465_c0_g2,TR44060_c7_g12,TR106292_c0_g1,TR98089_c0_g4,TR89…
GO:0042981	regulation of apoptotic process	3 of 346 in the list	332 of 14702 in the genome	1	TR89068_c3_g4,TR111232_c0_g1,TR42414_c0_g1
GO:0043067	regulation of programmed cell death	3 of 346 in the list	334 of 14702 in the genome	1	TR111232_c0_g1,TR89068_c3_g4,TR42414_c0_g1
GO:0010629	negative regulation of gene expression	2 of 346 in the list	262 of 14702 in the genome	1	TR38269_c0_g1,TR71974_c0_g1
GO:0010941	regulation of cell death	3 of 346 in the list	335 of 14702 in the genome	1	TR42414_c0_g1,TR111232_c0_g1,TR89068_c3_g4
GO:0002009	morphogenesis of an epithelium	4 of 346 in the list	403 of 14702 in the genome	1	TR69459_c0_g1,TR71700_c0_g1,TR44180_c0_g1,TR19475_c0_g1
GO:0006325	chromatin organization	2 of 346 in the list	274 of 14702 in the genome	1	TR45948_c0_g1,TR18843_c0_g1
GO:0006396	RNA processing	4 of 346 in the list	418 of 14702 in the genome	1	TR104257_c0_g3,TR30302_c4_g2,TR38269_c0_g1,TR75872_c1_g2
GO:0048731	system development	52 of 346 in the list	2889 of 14702 in the genome	1	TR34670_c3_g1,TR89270_c1_g1,TR111992_c2_g37,TR56561_c0_g1,TR19475_c0_g1,TR75872_c1_g2,TR74310_c1_g3,TR87409_c0_g3,TR93110_c0_g1,TR7804_c1_g4,TR8412_c0_g1,TR7804_c1_g5,TR7153_c0_g1,TR48049_c0_g2,TR7804_c1_g8,TR7804_c1_g6,TR110098_c0_g1,TR19315_c0_g1,TR30302_c4_g1,TR7804_c1_g3,TR7804_c1_g1,TR37647_c4_g1,TR15373_c2_g1,TR70988_c0_g2,TR57239_c3_g1,TR7804_c1_g7,TR40703_c0_g2,TR110130_c1_g1,TR45438_c0_g…
GO:0048568	embryonic organ development	5 of 346 in the list	483 of 14702 in the genome	1	TR8412_c0_g1,TR71700_c0_g1,TR42414_c0_g1,TR8412_c0_g2,TR37647_c4_g1
GO:0061564	axon development	2 of 346 in the list	277 of 14702 in the genome	1	TR89270_c1_g1,TR98417_c0_g1
GO:1901362	organic cyclic compound biosynthetic process	7 of 346 in the list	610 of 14702 in the genome	1	TR49892_c0_g1,TR101479_c0_g3,TR86133_c1_g3,TR61311_c0_g1,TR679_c4_g6,TR27119_c0_g1,TR71700_c0_g1
GO:0009799	specification of symmetry	2 of 346 in the list	284 of 14702 in the genome	1	TR71700_c0_g1,TR10625_c0_g1
GO:0009855	determination of bilateral symmetry	2 of 346 in the list	284 of 14702 in the genome	1	TR10625_c0_g1,TR71700_c0_g1
GO:0006812	cation transport	3 of 346 in the list	360 of 14702 in the genome	1	TR62580_c0_g2,TR46220_c0_g1,TR37647_c4_g1
GO:0031324	negative regulation of cellular metabolic process	3 of 346 in the list	363 of 14702 in the genome	1	TR71974_c0_g1,TR106292_c0_g1,TR62856_c0_g1
GO:0048598	embryonic morphogenesis	7 of 346 in the list	630 of 14702 in the genome	1	TR19475_c0_g1,TR48296_c0_g1,TR8412_c0_g1,TR42414_c0_g1,TR71700_c0_g1,TR8412_c0_g2,TR69459_c0_g1
GO:0034613	cellular protein localization	4 of 346 in the list	441 of 14702 in the genome	1	TR5970_c0_g1,TR18798_c0_g1,TR93370_c0_g3,TR93370_c0_g8
GO:0051239	regulation of multicellular organismal process	6 of 346 in the list	571 of 14702 in the genome	1	TR63815_c0_g1,TR18798_c0_g1,TR110098_c0_g1,TR10625_c0_g1,TR62856_c0_g1,TR89270_c1_g1
GO:0031175	neuron projection development	2 of 346 in the list	296 of 14702 in the genome	1	TR89270_c1_g1,TR98417_c0_g1
GO:0070727	cellular macromolecule localization	4 of 346 in the list	443 of 14702 in the genome	1	TR93370_c0_g8,TR93370_c0_g3,TR5970_c0_g1,TR18798_c0_g1
GO:0016567	protein ubiquitination	2 of 346 in the list	301 of 14702 in the genome	1	TR44709_c0_g7,TR110098_c0_g1
GO:0051276	chromosome organization	3 of 346 in the list	377 of 14702 in the genome	1	TR18843_c0_g1,TR82967_c0_g1,TR45948_c0_g1
GO:0048523	negative regulation of cellular process	11 of 346 in the list	884 of 14702 in the genome	1	TR71974_c0_g1,TR43940_c0_g1,TR18798_c0_g1,TR54568_c0_g1,TR111232_c0_g1,TR89270_c1_g1,TR57239_c3_g1,TR106292_c0_g1,TR82967_c0_g1,TR62856_c0_g1,TR69555_c4_g1
GO:0009790	embryo development	15 of 346 in the list	1110 of 14702 in the genome	1	TR8412_c0_g2,TR54391_c0_g1,TR48049_c0_g2,TR8412_c0_g1,TR111232_c0_g1,TR12366_c0_g1,TR42414_c0_g1,TR98417_c0_g1,TR44180_c0_g1,TR37647_c4_g1,TR82967_c0_g1,TR69459_c0_g1,TR19475_c0_g1,TR48296_c0_g1,TR71700_c0_g1
GO:0048519	negative regulation of biological process	12 of 346 in the list	946 of 14702 in the genome	1	TR71974_c0_g1,TR43940_c0_g1,TR18798_c0_g1,TR54568_c0_g1,TR111232_c0_g1,TR89270_c1_g1,TR57239_c3_g1,TR38269_c0_g1,TR106292_c0_g1,TR82967_c0_g1,TR62856_c0_g1,TR69555_c4_g1
GO:1901137	carbohydrate derivative biosynthetic process	3 of 346 in the list	388 of 14702 in the genome	1	TR679_c4_g6,TR106031_c0_g1,TR86133_c1_g3
GO:1902531	regulation of intracellular signal transduction	3 of 346 in the list	401 of 14702 in the genome	1	TR89270_c1_g1,TR25288_c0_g1,TR54454_c1_g1
GO:1901576	organic substance biosynthetic process	28 of 346 in the list	1836 of 14702 in the genome	1	TR7804_c1_g7,TR679_c4_g6,TR53023_c0_g1,TR27119_c0_g1,TR27035_c1_g13,TR86133_c1_g3,TR54391_c0_g1,TR27926_c1_g1,TR7804_c1_g2,TR61311_c0_g1,TR15721_c2_g1,TR106292_c0_g1,TR48848_c0_g2,TR7804_c1_g4,TR91037_c0_g1,TR7804_c1_g5,TR7804_c1_g8,TR101479_c0_g3,TR7804_c1_g6,TR71700_c0_g1,TR7804_c1_g3,TR24834_c1_g1,TR37647_c4_g1,TR7804_c1_g1,TR10267_c0_g10,TR49892_c0_g1,TR106031_c0_g1,TR101321_c0_g1
GO:0007389	pattern specification process	6 of 346 in the list	620 of 14702 in the genome	1	TR12366_c0_g1,TR69555_c4_g1,TR71700_c0_g1,TR10625_c0_g1,TR98417_c0_g1,TR44180_c0_g1
GO:0034654	nucleobase-containing compound biosynthetic process	4 of 346 in the list	486 of 14702 in the genome	1	TR86133_c1_g3,TR679_c4_g6,TR61311_c0_g1,TR71700_c0_g1
GO:0007417	central nervous system development	4 of 346 in the list	489 of 14702 in the genome	1	TR88724_c0_g1,TR70988_c0_g2,TR18798_c0_g1,TR48049_c0_g2
GO:0019438	aromatic compound biosynthetic process	5 of 346 in the list	560 of 14702 in the genome	1	TR49892_c0_g1,TR86133_c1_g3,TR61311_c0_g1,TR679_c4_g6,TR71700_c0_g1
GO:0032446	protein modification by small protein conjugation	2 of 346 in the list	340 of 14702 in the genome	1	TR44709_c0_g7,TR110098_c0_g1
GO:0048562	embryonic organ morphogenesis	2 of 346 in the list	341 of 14702 in the genome	1	TR42414_c0_g1,TR71700_c0_g1
GO:0010468	regulation of gene expression	23 of 346 in the list	1599 of 14702 in the genome	1	TR71974_c0_g1,TR84976_c0_g1,TR10267_c0_g10,TR110098_c0_g1,TR24348_c0_g2,TR30302_c4_g1,TR62856_c0_g1,TR19315_c0_g1,TR30302_c4_g2,TR88279_c0_g1,TR34670_c3_g1,TR104257_c0_g3,TR63277_c5_g2,TR57239_c3_g1,TR61906_c0_g1,TR9572_c0_g1,TR38269_c0_g1,TR50968_c0_g1,TR45969_c0_g1,TR106292_c0_g1,TR47918_c0_g2,TR62595_c4_g1,TR77472_c0_g1
GO:0065007	biological regulation	99 of 346 in the list	5220 of 14702 in the genome	1	TR54568_c0_g1,TR34252_c6_g29,TR88279_c0_g1,TR71117_c0_g1,TR34749_c3_g6,TR110873_c0_g5,TR63277_c5_g2,TR89270_c1_g1,TR111992_c2_g37,TR75872_c1_g2,TR45969_c0_g1,TR106292_c0_g1,TR93110_c0_g1,TR38269_c0_g1,TR104284_c0_g1,TR56561_c0_g1,TR19475_c0_g1,TR86676_c0_g1,TR61311_c0_g1,TR48049_c0_g2,TR71974_c0_g1,TR46220_c0_g1,TR57036_c0_g1,TR12366_c0_g1,TR103898_c0_g2,TR15373_c2_g1,TR16375_c0_g1,TR69740_c0_g7,…
GO:0060429	epithelium development	5 of 346 in the list	565 of 14702 in the genome	1	TR69459_c0_g1,TR40703_c0_g2,TR19475_c0_g1,TR44180_c0_g1,TR71700_c0_g1
GO:0044249	cellular biosynthetic process	26 of 346 in the list	1764 of 14702 in the genome	1	TR679_c4_g6,TR27119_c0_g1,TR53023_c0_g1,TR7804_c1_g7,TR27035_c1_g13,TR86133_c1_g3,TR54391_c0_g1,TR27926_c1_g1,TR7804_c1_g2,TR61311_c0_g1,TR15721_c2_g1,TR106292_c0_g1,TR48848_c0_g2,TR7804_c1_g4,TR91037_c0_g1,TR7804_c1_g5,TR7804_c1_g8,TR7804_c1_g6,TR71700_c0_g1,TR7804_c1_g3,TR37647_c4_g1,TR7804_c1_g1,TR10267_c0_g10,TR106031_c0_g1,TR49892_c0_g1,TR101321_c0_g1
GO:0009966	regulation of signal transduction	8 of 346 in the list	766 of 14702 in the genome	1	TR57239_c3_g1,TR89270_c1_g1,TR10625_c0_g1,TR54454_c1_g1,TR25288_c0_g1,TR54568_c0_g1,TR62856_c0_g1,TR69555_c4_g1
GO:0007166	cell surface receptor signaling pathway	8 of 346 in the list	767 of 14702 in the genome	1	TR69459_c0_g1,TR9898_c0_g1,TR19475_c0_g1,TR48296_c0_g1,TR48049_c0_g2,TR2291_c3_g1,TR89270_c1_g1,TR98417_c0_g1
GO:0018130	heterocycle biosynthetic process	5 of 346 in the list	577 of 14702 in the genome	1	TR86133_c1_g3,TR27119_c0_g1,TR679_c4_g6,TR61311_c0_g1,TR71700_c0_g1
GO:0048646	anatomical structure formation involved in morphogenesis	6 of 346 in the list	646 of 14702 in the genome	1	TR93358_c0_g1,TR98417_c0_g1,TR8412_c0_g1,TR12366_c0_g1,TR8412_c0_g2,TR69511_c0_g1
GO:0006807	nitrogen compound metabolic process	39 of 346 in the list	2444 of 14702 in the genome	1	TR27035_c1_g13,TR86133_c1_g3,TR104257_c0_g3,TR7804_c1_g7,TR679_c4_g6,TR53023_c0_g1,TR46425_c0_g1,TR33325_c0_g1,TR7804_c1_g2,TR45948_c0_g1,TR91037_c0_g1,TR90697_c4_g3,TR18843_c0_g1,TR49892_c0_g1,TR71700_c0_g1,TR30302_c4_g2,TR70213_c8_g15,TR107037_c0_g3,TR27119_c0_g1,TR75872_c1_g2,TR82967_c0_g1,TR38269_c0_g1,TR71083_c2_g1,TR69636_c1_g1,TR61311_c0_g1,TR59599_c0_g1,TR7804_c1_g8,TR57036_c0_g1,TR7804_c…
GO:0060255	regulation of macromolecule metabolic process	28 of 346 in the list	1888 of 14702 in the genome	1	TR49277_c0_g1,TR71974_c0_g1,TR84976_c0_g1,TR63815_c0_g1,TR10267_c0_g10,TR110098_c0_g1,TR24348_c0_g2,TR30302_c4_g1,TR30302_c4_g2,TR62856_c0_g1,TR19315_c0_g1,TR34670_c3_g1,TR88279_c0_g1,TR63277_c5_g2,TR57239_c3_g1,TR104257_c0_g3,TR61906_c0_g1,TR9572_c0_g1,TR50968_c0_g1,TR38269_c0_g1,TR106292_c0_g1,TR45969_c0_g1,TR62595_c4_g1,TR47918_c0_g2,TR56561_c0_g1,TR104284_c0_g1,TR60134_c0_g1,TR77472_c0_g1
GO:0033554	cellular response to stress	3 of 346 in the list	439 of 14702 in the genome	1	TR47918_c0_g2,TR19475_c0_g1,TR9572_c0_g1
GO:0072358	cardiovascular system development	7 of 346 in the list	722 of 14702 in the genome	1	TR30302_c4_g1,TR30302_c4_g2,TR19475_c0_g1,TR71700_c0_g1,TR98417_c0_g1,TR48049_c0_g2,TR69459_c0_g1
GO:0072359	circulatory system development	7 of 346 in the list	722 of 14702 in the genome	1	TR98417_c0_g1,TR71700_c0_g1,TR30302_c4_g2,TR19475_c0_g1,TR30302_c4_g1,TR69459_c0_g1,TR48049_c0_g2
GO:0010646	regulation of cell communication	8 of 346 in the list	794 of 14702 in the genome	1	TR54454_c1_g1,TR25288_c0_g1,TR54568_c0_g1,TR89270_c1_g1,TR57239_c3_g1,TR10625_c0_g1,TR62856_c0_g1,TR69555_c4_g1
GO:0009653	anatomical structure morphogenesis	22 of 346 in the list	1598 of 14702 in the genome	1	TR69459_c0_g1,TR48848_c0_g2,TR88724_c0_g1,TR7804_c1_g2,TR19475_c0_g1,TR44180_c0_g1,TR93358_c0_g1,TR7804_c1_g7,TR7804_c1_g3,TR7804_c1_g1,TR69511_c0_g1,TR7804_c1_g6,TR71700_c0_g1,TR48296_c0_g1,TR8412_c0_g2,TR7804_c1_g8,TR98417_c0_g1,TR42414_c0_g1,TR7804_c1_g4,TR12366_c0_g1,TR8412_c0_g1,TR7804_c1_g5
GO:0023051	regulation of signaling	8 of 346 in the list	799 of 14702 in the genome	1	TR25288_c0_g1,TR54568_c0_g1,TR54454_c1_g1,TR10625_c0_g1,TR89270_c1_g1,TR57239_c3_g1,TR69555_c4_g1,TR62856_c0_g1
GO:0034641	cellular nitrogen compound metabolic process	33 of 346 in the list	2179 of 14702 in the genome	1	TR679_c4_g6,TR7804_c1_g7,TR104257_c0_g3,TR86133_c1_g3,TR27035_c1_g13,TR33325_c0_g1,TR46425_c0_g1,TR7804_c1_g2,TR45948_c0_g1,TR91037_c0_g1,TR71700_c0_g1,TR70213_c8_g15,TR30302_c4_g2,TR18843_c0_g1,TR107037_c0_g3,TR69636_c1_g1,TR71083_c2_g1,TR61311_c0_g1,TR82967_c0_g1,TR75872_c1_g2,TR38269_c0_g1,TR57036_c0_g1,TR7804_c1_g4,TR7804_c1_g5,TR93377_c0_g1,TR7804_c1_g8,TR59599_c0_g1,TR7804_c1_g6,TR104512_c0…
GO:0007275	multicellular organismal development	61 of 346 in the list	3552 of 14702 in the genome	1	TR7153_c0_g1,TR48049_c0_g2,TR7804_c1_g8,TR10625_c0_g1,TR7804_c1_g4,TR7804_c1_g5,TR8412_c0_g1,TR12366_c0_g1,TR7804_c1_g1,TR37647_c4_g1,TR7804_c1_g3,TR15373_c2_g1,TR110098_c0_g1,TR7804_c1_g6,TR30302_c4_g1,TR19315_c0_g1,TR44180_c0_g1,TR34670_c3_g1,TR111992_c2_g37,TR89270_c1_g1,TR82967_c0_g1,TR75872_c1_g2,TR93110_c0_g1,TR87409_c0_g3,TR74310_c1_g3,TR56561_c0_g1,TR19475_c0_g1,TR16017_c7_g10,TR8412_c0_g…
GO:0070647	protein modification by small protein conjugation or removal	2 of 346 in the list	377 of 14702 in the genome	1	TR110098_c0_g1,TR44709_c0_g7
GO:0044707	single-multicellular organism process	65 of 346 in the list	3761 of 14702 in the genome	1	TR24348_c0_g2,TR30911_c0_g3,TR30302_c4_g2,TR62856_c0_g1,TR42414_c0_g1,TR98417_c0_g1,TR18798_c0_g1,TR8412_c0_g2,TR7804_c1_g2,TR23393_c0_g3,TR101748_c36_g51,TR7804_c1_g7,TR111232_c0_g1,TR81362_c0_g1,TR7804_c1_g6,TR30302_c4_g1,TR15373_c2_g1,TR12366_c0_g1,TR48049_c0_g2,TR56561_c0_g1,TR19475_c0_g1,TR75872_c1_g2,TR93110_c0_g1,TR44180_c0_g1,TR89270_c1_g1,TR111992_c2_g37,TR71700_c0_g1,TR48296_c0_g1,TR957…
GO:0048856	anatomical structure development	59 of 346 in the list	3484 of 14702 in the genome	1	TR110098_c0_g1,TR7804_c1_g6,TR30302_c4_g1,TR19315_c0_g1,TR37647_c4_g1,TR7804_c1_g1,TR7804_c1_g3,TR15373_c2_g1,TR69511_c0_g1,TR7804_c1_g4,TR7804_c1_g5,TR8412_c0_g1,TR12366_c0_g1,TR7153_c0_g1,TR48049_c0_g2,TR7804_c1_g8,TR56561_c0_g1,TR19475_c0_g1,TR82967_c0_g1,TR75872_c1_g2,TR93110_c0_g1,TR87409_c0_g3,TR74310_c1_g3,TR34670_c3_g1,TR44180_c0_g1,TR93358_c0_g1,TR111992_c2_g37,TR89270_c1_g1,TR71700_c0_g…
GO:0009888	tissue development	11 of 346 in the list	1002 of 14702 in the genome	1	TR69459_c0_g1,TR88724_c0_g1,TR71700_c0_g1,TR19315_c0_g1,TR19475_c0_g1,TR30302_c4_g2,TR30302_c4_g1,TR40703_c0_g2,TR8412_c0_g2,TR44180_c0_g1,TR8412_c0_g1
GO:0044238	primary metabolic process	106 of 346 in the list	5649 of 14702 in the genome	1	TR64945_c1_g1,TR93377_c0_g1,TR57036_c0_g1,TR5499_c0_g2,TR21670_c0_g1,TR69740_c0_g7,TR93397_c0_g1,TR72255_c0_g3,TR21253_c0_g2,TR101321_c0_g1,TR15373_c2_g1,TR50714_c0_g1,TR103898_c0_g2,TR27119_c0_g1,TR107037_c0_g3,TR89270_c1_g1,TR34749_c3_g6,TR23037_c0_g1,TR54568_c0_g1,TR34749_c3_g3,TR61311_c0_g1,TR69636_c1_g1,TR106718_c0_g1,TR16831_c0_g1,TR38269_c0_g1,TR72255_c0_g1,TR55465_c0_g2,TR44060_c7_g12,TR1…
GO:0032501	multicellular organismal process	65 of 346 in the list	3787 of 14702 in the genome	1	TR95786_c0_g1,TR48296_c0_g1,TR71700_c0_g1,TR16017_c7_g10,TR91037_c0_g1,TR38111_c0_g8,TR48848_c0_g2,TR75412_c3_g6,TR69459_c0_g1,TR9534_c1_g1,TR88724_c0_g1,TR62595_c4_g1,TR69555_c4_g1,TR54391_c0_g1,TR45438_c0_g2,TR39043_c3_g3,TR40703_c0_g2,TR110130_c1_g1,TR57239_c3_g1,TR33495_c2_g1,TR110325_c0_g1,TR70988_c0_g2,TR69511_c0_g1,TR7804_c1_g3,TR37647_c4_g1,TR7804_c1_g1,TR19315_c0_g1,TR110098_c0_g1,TR7804…
GO:0009987	cellular process	209 of 346 in the list	10046 of 14702 in the genome	1	TR7804_c1_g4,TR8463_c0_g1,TR101412_c0_g3,TR60917_c378_g7,TR49277_c0_g1,TR59599_c0_g1,TR5970_c0_g1,TR43940_c0_g1,TR110098_c0_g1,TR94587_c9_g10,TR104512_c0_g7,TR63815_c0_g1,TR7804_c1_g3,TR69740_c0_g4,TR37647_c4_g1,TR69511_c0_g1,TR106031_c0_g1,TR95591_c88_g51,TR95591_c88_g21,TR82134_c0_g2,TR11433_c2_g1,TR2984_c5_g3,TR95591_c88_g57,TR82134_c0_g3,TR31309_c0_g1,TR77201_c0_g1,TR60134_c0_g1,TR60917_c378_…
GO:0001944	vasculature development	2 of 346 in the list	404 of 14702 in the genome	1	TR48049_c0_g2,TR98417_c0_g1
GO:0006412	translation	4 of 346 in the list	572 of 14702 in the genome	1	TR15721_c2_g1,TR106292_c0_g1,TR54391_c0_g1,TR10267_c0_g10
GO:0080090	regulation of primary metabolic process	28 of 346 in the list	2001 of 14702 in the genome	1	TR104257_c0_g3,TR63277_c5_g2,TR57239_c3_g1,TR89270_c1_g1,TR71180_c1_g1,TR34670_c3_g1,TR88279_c0_g1,TR106292_c0_g1,TR45969_c0_g1,TR50968_c0_g1,TR9572_c0_g1,TR61906_c0_g1,TR60134_c0_g1,TR77472_c0_g1,TR104284_c0_g1,TR47918_c0_g2,TR56561_c0_g1,TR71974_c0_g1,TR49277_c0_g1,TR84976_c0_g1,TR10267_c0_g10,TR63815_c0_g1,TR19315_c0_g1,TR62856_c0_g1,TR30302_c4_g2,TR30302_c4_g1,TR24348_c0_g2,TR110098_c0_g1
GO:0046907	intracellular transport	3 of 346 in the list	504 of 14702 in the genome	1	TR93370_c0_g8,TR93370_c0_g3,TR5970_c0_g1
GO:0051252	regulation of RNA metabolic process	17 of 346 in the list	1402 of 14702 in the genome	1	TR24348_c0_g2,TR110098_c0_g1,TR30302_c4_g2,TR19315_c0_g1,TR30302_c4_g1,TR84976_c0_g1,TR71974_c0_g1,TR47918_c0_g2,TR77472_c0_g1,TR9572_c0_g1,TR61906_c0_g1,TR45969_c0_g1,TR50968_c0_g1,TR88279_c0_g1,TR34670_c3_g1,TR104257_c0_g3,TR63277_c5_g2
GO:0044767	single-organism developmental process	63 of 346 in the list	3750 of 14702 in the genome	1	TR7804_c1_g5,TR8412_c0_g1,TR12366_c0_g1,TR10625_c0_g1,TR7804_c1_g4,TR7804_c1_g8,TR7153_c0_g1,TR48049_c0_g2,TR30302_c4_g1,TR19315_c0_g1,TR110098_c0_g1,TR7804_c1_g6,TR15373_c2_g1,TR69511_c0_g1,TR37647_c4_g1,TR7804_c1_g1,TR7804_c1_g3,TR111992_c2_g37,TR89270_c1_g1,TR34670_c3_g1,TR93358_c0_g1,TR44180_c0_g1,TR19475_c0_g1,TR56561_c0_g1,TR93110_c0_g1,TR87409_c0_g3,TR74310_c1_g3,TR82967_c0_g1,TR75872_c1_g…
GO:0006996	organelle organization	12 of 346 in the list	1114 of 14702 in the genome	1	TR60134_c0_g1,TR103111_c0_g1,TR104284_c0_g1,TR69511_c0_g1,TR82967_c0_g1,TR18843_c0_g1,TR45948_c0_g1,TR93358_c0_g1,TR18798_c0_g1,TR70177_c0_g1,TR110130_c1_g1,TR49277_c0_g1
GO:0032989	cellular component morphogenesis	3 of 346 in the list	510 of 14702 in the genome	1	TR69511_c0_g1,TR98417_c0_g1,TR93358_c0_g1
GO:0032502	developmental process	63 of 346 in the list	3778 of 14702 in the genome	1	TR56561_c0_g1,TR19475_c0_g1,TR75872_c1_g2,TR82967_c0_g1,TR74310_c1_g3,TR87409_c0_g3,TR93110_c0_g1,TR93358_c0_g1,TR34670_c3_g1,TR44180_c0_g1,TR89270_c1_g1,TR111992_c2_g37,TR7804_c1_g6,TR110098_c0_g1,TR19315_c0_g1,TR30302_c4_g1,TR7804_c1_g3,TR37647_c4_g1,TR7804_c1_g1,TR69511_c0_g1,TR15373_c2_g1,TR7804_c1_g4,TR10625_c0_g1,TR12366_c0_g1,TR7804_c1_g5,TR8412_c0_g1,TR48049_c0_g2,TR7153_c0_g1,TR7804_c1_g…
GO:0030030	cell projection organization	2 of 346 in the list	436 of 14702 in the genome	1	TR98417_c0_g1,TR89270_c1_g1
GO:0035556	intracellular signal transduction	5 of 346 in the list	694 of 14702 in the genome	1	TR19475_c0_g1,TR69740_c0_g7,TR71083_c2_g1,TR69740_c0_g4,TR44709_c0_g7
GO:1901360	organic cyclic compound metabolic process	31 of 346 in the list	2228 of 14702 in the genome	1	TR49892_c0_g1,TR50714_c0_g1,TR101321_c0_g1,TR21253_c0_g2,TR18843_c0_g1,TR69497_c0_g1,TR30302_c4_g2,TR104512_c0_g7,TR70213_c8_g15,TR71700_c0_g1,TR49341_c0_g1,TR59599_c0_g1,TR101479_c0_g3,TR91037_c0_g1,TR93377_c0_g1,TR45948_c0_g1,TR57036_c0_g1,TR38269_c0_g1,TR75872_c1_g2,TR82967_c0_g1,TR61311_c0_g1,TR46425_c0_g1,TR71083_c2_g1,TR69636_c1_g1,TR33325_c0_g1,TR27035_c1_g13,TR86133_c1_g3,TR104257_c0_g3,T…
GO:0019222	regulation of metabolic process	31 of 346 in the list	2230 of 14702 in the genome	1	TR57239_c3_g1,TR63277_c5_g2,TR104257_c0_g3,TR89270_c1_g1,TR71180_c1_g1,TR111232_c0_g1,TR88279_c0_g1,TR34670_c3_g1,TR45969_c0_g1,TR106292_c0_g1,TR50968_c0_g1,TR38269_c0_g1,TR9572_c0_g1,TR61906_c0_g1,TR60134_c0_g1,TR77472_c0_g1,TR104284_c0_g1,TR56561_c0_g1,TR62595_c4_g1,TR47918_c0_g2,TR71974_c0_g1,TR49277_c0_g1,TR84976_c0_g1,TR10267_c0_g10,TR63815_c0_g1,TR62856_c0_g1,TR19315_c0_g1,TR30302_c4_g2,TR3…
GO:0006355	regulation of transcription, DNA-dependent	15 of 346 in the list	1354 of 14702 in the genome	1	TR63277_c5_g2,TR104257_c0_g3,TR88279_c0_g1,TR34670_c3_g1,TR84976_c0_g1,TR71974_c0_g1,TR19315_c0_g1,TR77472_c0_g1,TR24348_c0_g2,TR47918_c0_g2,TR110098_c0_g1,TR45969_c0_g1,TR50968_c0_g1,TR9572_c0_g1,TR61906_c0_g1
GO:2001141	regulation of RNA biosynthetic process	15 of 346 in the list	1356 of 14702 in the genome	1	TR77472_c0_g1,TR19315_c0_g1,TR47918_c0_g2,TR110098_c0_g1,TR24348_c0_g2,TR50968_c0_g1,TR45969_c0_g1,TR61906_c0_g1,TR9572_c0_g1,TR63277_c5_g2,TR104257_c0_g3,TR84976_c0_g1,TR34670_c3_g1,TR88279_c0_g1,TR71974_c0_g1
GO:0006464	cellular protein modification process	19 of 346 in the list	1597 of 14702 in the genome	1	TR9898_c0_g1,TR15721_c2_g1,TR44709_c0_g7,TR89270_c1_g1,TR83186_c0_g13,TR54568_c0_g1,TR94258_c1_g1,TR70177_c0_g1,TR69740_c0_g7,TR69287_c0_g1,TR69979_c0_g1,TR110098_c0_g1,TR69740_c0_g4,TR8412_c0_g1,TR64945_c1_g1,TR76061_c1_g1,TR8412_c0_g2,TR21670_c0_g1,TR53313_c0_g1
GO:0036211	protein modification process	19 of 346 in the list	1597 of 14702 in the genome	1	TR44709_c0_g7,TR15721_c2_g1,TR9898_c0_g1,TR83186_c0_g13,TR70177_c0_g1,TR94258_c1_g1,TR54568_c0_g1,TR89270_c1_g1,TR69740_c0_g4,TR69287_c0_g1,TR69740_c0_g7,TR110098_c0_g1,TR69979_c0_g1,TR8412_c0_g2,TR53313_c0_g1,TR21670_c0_g1,TR8412_c0_g1,TR64945_c1_g1,TR76061_c1_g1
GO:0031323	regulation of cellular metabolic process	27 of 346 in the list	2042 of 14702 in the genome	1	TR63815_c0_g1,TR10267_c0_g10,TR110098_c0_g1,TR24348_c0_g2,TR30302_c4_g1,TR19315_c0_g1,TR62856_c0_g1,TR30302_c4_g2,TR49277_c0_g1,TR71974_c0_g1,TR84976_c0_g1,TR61906_c0_g1,TR9572_c0_g1,TR50968_c0_g1,TR106292_c0_g1,TR45969_c0_g1,TR56561_c0_g1,TR47918_c0_g2,TR104284_c0_g1,TR60134_c0_g1,TR77472_c0_g1,TR88279_c0_g1,TR34670_c3_g1,TR89270_c1_g1,TR63277_c5_g2,TR104257_c0_g3,TR71180_c1_g1
GO:0006259	DNA metabolic process	4 of 346 in the list	643 of 14702 in the genome	1	TR27035_c1_g13,TR18843_c0_g1,TR101321_c0_g1,TR45948_c0_g1
GO:2000112	regulation of cellular macromolecule biosynthetic process	18 of 346 in the list	1546 of 14702 in the genome	1	TR77472_c0_g1,TR47918_c0_g2,TR50968_c0_g1,TR106292_c0_g1,TR45969_c0_g1,TR61906_c0_g1,TR9572_c0_g1,TR104257_c0_g3,TR63277_c5_g2,TR34670_c3_g1,TR88279_c0_g1,TR62856_c0_g1,TR19315_c0_g1,TR110098_c0_g1,TR24348_c0_g2,TR10267_c0_g10,TR84976_c0_g1,TR71974_c0_g1
GO:0044267	cellular protein metabolic process	34 of 346 in the list	2422 of 14702 in the genome	1	TR26961_c0_g1,TR89270_c1_g1,TR98089_c0_g4,TR94258_c1_g1,TR23037_c0_g1,TR54568_c0_g1,TR106718_c0_g1,TR69636_c1_g1,TR31309_c0_g1,TR106292_c0_g1,TR42142_c0_g1,TR76061_c1_g1,TR64945_c1_g1,TR8412_c0_g1,TR21670_c0_g1,TR110098_c0_g1,TR93397_c0_g1,TR69740_c0_g7,TR69287_c0_g1,TR69740_c0_g4,TR70177_c0_g1,TR54391_c0_g1,TR83186_c0_g13,TR9898_c0_g1,TR81839_c0_g1,TR15721_c2_g1,TR44709_c0_g7,TR102680_c0_g1,TR98…
GO:0010556	regulation of macromolecule biosynthetic process	18 of 346 in the list	1553 of 14702 in the genome	1	TR62856_c0_g1,TR19315_c0_g1,TR110098_c0_g1,TR24348_c0_g2,TR10267_c0_g10,TR84976_c0_g1,TR71974_c0_g1,TR77472_c0_g1,TR47918_c0_g2,TR50968_c0_g1,TR45969_c0_g1,TR106292_c0_g1,TR61906_c0_g1,TR9572_c0_g1,TR104257_c0_g3,TR63277_c5_g2,TR88279_c0_g1,TR34670_c3_g1
GO:0019219	regulation of nucleobase-containing compound metabolic process	19 of 346 in the list	1645 of 14702 in the genome	1	TR88279_c0_g1,TR34670_c3_g1,TR63277_c5_g2,TR104257_c0_g3,TR89270_c1_g1,TR61906_c0_g1,TR9572_c0_g1,TR50968_c0_g1,TR45969_c0_g1,TR47918_c0_g2,TR77472_c0_g1,TR71974_c0_g1,TR84976_c0_g1,TR63815_c0_g1,TR110098_c0_g1,TR24348_c0_g2,TR30302_c4_g1,TR30302_c4_g2,TR19315_c0_g1
GO:0051171	regulation of nitrogen compound metabolic process	19 of 346 in the list	1647 of 14702 in the genome	1	TR34670_c3_g1,TR88279_c0_g1,TR63277_c5_g2,TR104257_c0_g3,TR89270_c1_g1,TR61906_c0_g1,TR9572_c0_g1,TR50968_c0_g1,TR45969_c0_g1,TR47918_c0_g2,TR77472_c0_g1,TR71974_c0_g1,TR84976_c0_g1,TR63815_c0_g1,TR110098_c0_g1,TR24348_c0_g2,TR30302_c4_g1,TR30302_c4_g2,TR19315_c0_g1
GO:0031326	regulation of cellular biosynthetic process	18 of 346 in the list	1589 of 14702 in the genome	1	TR19315_c0_g1,TR62856_c0_g1,TR24348_c0_g2,TR110098_c0_g1,TR10267_c0_g10,TR84976_c0_g1,TR71974_c0_g1,TR77472_c0_g1,TR47918_c0_g2,TR45969_c0_g1,TR106292_c0_g1,TR50968_c0_g1,TR9572_c0_g1,TR61906_c0_g1,TR63277_c5_g2,TR104257_c0_g3,TR88279_c0_g1,TR34670_c3_g1
GO:0043170	macromolecule metabolic process	70 of 346 in the list	4265 of 14702 in the genome	1	TR89270_c1_g1,TR34749_c3_g6,TR54568_c0_g1,TR23037_c0_g1,TR34749_c3_g3,TR61311_c0_g1,TR106718_c0_g1,TR69636_c1_g1,TR16831_c0_g1,TR38269_c0_g1,TR44060_c7_g12,TR55465_c0_g2,TR106292_c0_g1,TR75872_c1_g2,TR64945_c1_g1,TR43048_c0_g1,TR21670_c0_g1,TR69740_c0_g7,TR93397_c0_g1,TR101321_c0_g1,TR15373_c2_g1,TR52837_c0_g1,TR83186_c0_g13,TR35040_c7_g5,TR81839_c0_g1,TR9898_c0_g1,TR15721_c2_g1,TR90697_c4_g3,TR8…
GO:0016070	RNA metabolic process	5 of 346 in the list	756 of 14702 in the genome	1	TR61311_c0_g1,TR104257_c0_g3,TR30302_c4_g2,TR75872_c1_g2,TR38269_c0_g1
GO:0009889	regulation of biosynthetic process	18 of 346 in the list	1598 of 14702 in the genome	1	TR61906_c0_g1,TR9572_c0_g1,TR50968_c0_g1,TR45969_c0_g1,TR106292_c0_g1,TR47918_c0_g2,TR77472_c0_g1,TR88279_c0_g1,TR34670_c3_g1,TR63277_c5_g2,TR104257_c0_g3,TR10267_c0_g10,TR110098_c0_g1,TR24348_c0_g2,TR62856_c0_g1,TR19315_c0_g1,TR71974_c0_g1,TR84976_c0_g1
GO:0006139	nucleobase-containing compound metabolic process	25 of 346 in the list	2020 of 14702 in the genome	1	TR38269_c0_g1,TR75872_c1_g2,TR82967_c0_g1,TR61311_c0_g1,TR71083_c2_g1,TR46425_c0_g1,TR33325_c0_g1,TR69636_c1_g1,TR27035_c1_g13,TR86133_c1_g3,TR104257_c0_g3,TR679_c4_g6,TR107037_c0_g3,TR21253_c0_g2,TR101321_c0_g1,TR18843_c0_g1,TR30302_c4_g2,TR104512_c0_g7,TR70213_c8_g15,TR71700_c0_g1,TR59599_c0_g1,TR91037_c0_g1,TR93377_c0_g1,TR45948_c0_g1,TR57036_c0_g1
GO:0043412	macromolecule modification	19 of 346 in the list	1686 of 14702 in the genome	1	TR89270_c1_g1,TR83186_c0_g13,TR70177_c0_g1,TR54568_c0_g1,TR94258_c1_g1,TR9898_c0_g1,TR44709_c0_g7,TR15721_c2_g1,TR64945_c1_g1,TR8412_c0_g1,TR76061_c1_g1,TR8412_c0_g2,TR53313_c0_g1,TR21670_c0_g1,TR69287_c0_g1,TR69740_c0_g7,TR110098_c0_g1,TR69979_c0_g1,TR69740_c0_g4
GO:0051649	establishment of localization in cell	3 of 346 in the list	623 of 14702 in the genome	1	TR93370_c0_g3,TR93370_c0_g8,TR5970_c0_g1
GO:0046483	heterocycle metabolic process	27 of 346 in the list	2146 of 14702 in the genome	1	TR18843_c0_g1,TR69497_c0_g1,TR21253_c0_g2,TR101321_c0_g1,TR71700_c0_g1,TR30302_c4_g2,TR70213_c8_g15,TR104512_c0_g7,TR59599_c0_g1,TR45948_c0_g1,TR57036_c0_g1,TR93377_c0_g1,TR91037_c0_g1,TR75872_c1_g2,TR82967_c0_g1,TR38269_c0_g1,TR71083_c2_g1,TR46425_c0_g1,TR33325_c0_g1,TR69636_c1_g1,TR61311_c0_g1,TR27035_c1_g13,TR86133_c1_g3,TR104257_c0_g3,TR107037_c0_g3,TR679_c4_g6,TR27119_c0_g1
GO:0015031	protein transport	3 of 346 in the list	634 of 14702 in the genome	1	TR5970_c0_g1,TR93370_c0_g3,TR93370_c0_g8
GO:0045184	establishment of protein localization	3 of 346 in the list	646 of 14702 in the genome	1	TR5970_c0_g1,TR93370_c0_g8,TR93370_c0_g3
GO:0051641	cellular localization	4 of 346 in the list	734 of 14702 in the genome	1	TR93370_c0_g8,TR93370_c0_g3,TR5970_c0_g1,TR18798_c0_g1
GO:0044237	cellular metabolic process	93 of 346 in the list	5455 of 14702 in the genome	1	TR107037_c0_g3,TR27119_c0_g1,TR89270_c1_g1,TR23037_c0_g1,TR54568_c0_g1,TR69636_c1_g1,TR106718_c0_g1,TR16831_c0_g1,TR61311_c0_g1,TR19475_c0_g1,TR75872_c1_g2,TR38269_c0_g1,TR106292_c0_g1,TR57036_c0_g1,TR64945_c1_g1,TR93377_c0_g1,TR43048_c0_g1,TR21670_c0_g1,TR11952_c0_g1,TR46220_c0_g1,TR7804_c1_g6,TR93397_c0_g1,TR69740_c0_g7,TR69497_c0_g1,TR21253_c0_g2,TR101321_c0_g1,TR15373_c2_g1,TR7804_c1_g7,TR861…
GO:0007165	signal transduction	20 of 346 in the list	1793 of 14702 in the genome	1	TR34670_c3_g1,TR89270_c1_g1,TR63277_c5_g2,TR71180_c1_g1,TR71083_c2_g1,TR47918_c0_g2,TR9898_c0_g1,TR19475_c0_g1,TR69459_c0_g1,TR9572_c0_g1,TR44709_c0_g7,TR45969_c0_g1,TR50968_c0_g1,TR98417_c0_g1,TR2291_c3_g1,TR7153_c0_g1,TR48049_c0_g2,TR48296_c0_g1,TR69740_c0_g7,TR69740_c0_g4
GO:0023052	signaling	21 of 346 in the list	1857 of 14702 in the genome	1	TR69740_c0_g4,TR48296_c0_g1,TR69740_c0_g7,TR48049_c0_g2,TR7153_c0_g1,TR98417_c0_g1,TR2291_c3_g1,TR44709_c0_g7,TR69459_c0_g1,TR9572_c0_g1,TR50968_c0_g1,TR45969_c0_g1,TR47918_c0_g2,TR71083_c2_g1,TR19475_c0_g1,TR9898_c0_g1,TR81362_c0_g1,TR34670_c3_g1,TR63277_c5_g2,TR89270_c1_g1,TR71180_c1_g1
GO:0044700	single organism signaling	21 of 346 in the list	1857 of 14702 in the genome	1	TR7153_c0_g1,TR48049_c0_g2,TR98417_c0_g1,TR2291_c3_g1,TR69740_c0_g4,TR69740_c0_g7,TR48296_c0_g1,TR81362_c0_g1,TR34670_c3_g1,TR89270_c1_g1,TR63277_c5_g2,TR71180_c1_g1,TR44709_c0_g7,TR69459_c0_g1,TR9572_c0_g1,TR50968_c0_g1,TR45969_c0_g1,TR47918_c0_g2,TR71083_c2_g1,TR19475_c0_g1,TR9898_c0_g1
GO:0048522	positive regulation of cellular process	5 of 346 in the list	834 of 14702 in the genome	1	TR89068_c3_g4,TR62856_c0_g1,TR9898_c0_g1,TR42414_c0_g1,TR63815_c0_g1
GO:0006725	cellular aromatic compound metabolic process	26 of 346 in the list	2155 of 14702 in the genome	1	TR38269_c0_g1,TR82967_c0_g1,TR75872_c1_g2,TR61311_c0_g1,TR69636_c1_g1,TR33325_c0_g1,TR71083_c2_g1,TR46425_c0_g1,TR86133_c1_g3,TR27035_c1_g13,TR107037_c0_g3,TR679_c4_g6,TR104257_c0_g3,TR21253_c0_g2,TR101321_c0_g1,TR49892_c0_g1,TR18843_c0_g1,TR104512_c0_g7,TR70213_c8_g15,TR30302_c4_g2,TR71700_c0_g1,TR59599_c0_g1,TR93377_c0_g1,TR91037_c0_g1,TR45948_c0_g1,TR57036_c0_g1
GO:0008104	protein localization	4 of 346 in the list	786 of 14702 in the genome	1	TR5970_c0_g1,TR18798_c0_g1,TR93370_c0_g8,TR93370_c0_g3
GO:0034645	cellular macromolecule biosynthetic process	9 of 346 in the list	1165 of 14702 in the genome	1	TR27035_c1_g13,TR54391_c0_g1,TR15721_c2_g1,TR37647_c4_g1,TR106031_c0_g1,TR10267_c0_g10,TR106292_c0_g1,TR101321_c0_g1,TR61311_c0_g1
GO:0009059	macromolecule biosynthetic process	9 of 346 in the list	1178 of 14702 in the genome	1	TR61311_c0_g1,TR101321_c0_g1,TR106292_c0_g1,TR106031_c0_g1,TR10267_c0_g10,TR37647_c4_g1,TR15721_c2_g1,TR54391_c0_g1,TR27035_c1_g13
GO:0007154	cell communication	21 of 346 in the list	1937 of 14702 in the genome	1	TR81362_c0_g1,TR34670_c3_g1,TR63277_c5_g2,TR71180_c1_g1,TR89270_c1_g1,TR44709_c0_g7,TR69459_c0_g1,TR9572_c0_g1,TR50968_c0_g1,TR45969_c0_g1,TR47918_c0_g2,TR71083_c2_g1,TR9898_c0_g1,TR19475_c0_g1,TR48049_c0_g2,TR7153_c0_g1,TR98417_c0_g1,TR2291_c3_g1,TR69740_c0_g4,TR69740_c0_g7,TR48296_c0_g1
GO:0010467	gene expression	9 of 346 in the list	1217 of 14702 in the genome	1	TR61311_c0_g1,TR30302_c4_g2,TR38269_c0_g1,TR106292_c0_g1,TR10267_c0_g10,TR75872_c1_g2,TR15721_c2_g1,TR104257_c0_g3,TR54391_c0_g1
GO:0044260	cellular macromolecule metabolic process	50 of 346 in the list	3694 of 14702 in the genome	1	TR30302_c4_g2,TR69979_c0_g1,TR10267_c0_g10,TR16831_c0_g2,TR18843_c0_g1,TR90697_c4_g3,TR99198_c0_g1,TR98089_c0_g2,TR102680_c0_g1,TR45948_c0_g1,TR8412_c0_g2,TR53313_c0_g1,TR81839_c0_g1,TR9898_c0_g1,TR44709_c0_g7,TR15721_c2_g1,TR104257_c0_g3,TR83186_c0_g13,TR54391_c0_g1,TR70177_c0_g1,TR27035_c1_g13,TR69287_c0_g1,TR93397_c0_g1,TR69740_c0_g7,TR110098_c0_g1,TR101321_c0_g1,TR15373_c2_g1,TR106031_c0_g1,T…
GO:0016043	cellular component organization	18 of 346 in the list	1914 of 14702 in the genome	1	TR18798_c0_g1,TR49277_c0_g1,TR93377_c0_g1,TR45948_c0_g1,TR98417_c0_g1,TR69511_c0_g1,TR10267_c0_g10,TR18843_c0_g1,TR103111_c0_g1,TR110130_c1_g1,TR70177_c0_g1,TR89270_c1_g1,TR93358_c0_g1,TR44180_c0_g1,TR82967_c0_g1,TR60134_c0_g1,TR104284_c0_g1,TR46425_c0_g1
GO:0090304	nucleic acid metabolic process	10 of 346 in the list	1390 of 14702 in the genome	1	TR82967_c0_g1,TR75872_c1_g2,TR18843_c0_g1,TR101321_c0_g1,TR38269_c0_g1,TR61311_c0_g1,TR30302_c4_g2,TR27035_c1_g13,TR45948_c0_g1,TR104257_c0_g3
GO:0071840	cellular component organization or biogenesis	19 of 346 in the list	2031 of 14702 in the genome	1	TR82967_c0_g1,TR75872_c1_g2,TR60134_c0_g1,TR46425_c0_g1,TR104284_c0_g1,TR110130_c1_g1,TR70177_c0_g1,TR89270_c1_g1,TR44180_c0_g1,TR93358_c0_g1,TR69511_c0_g1,TR10267_c0_g10,TR18843_c0_g1,TR103111_c0_g1,TR18798_c0_g1,TR49277_c0_g1,TR93377_c0_g1,TR45948_c0_g1,TR98417_c0_g1
GO:0050789	regulation of biological process	70 of 346 in the list	4765 of 14702 in the genome	1	TR104257_c0_g3,TR57239_c3_g1,TR54454_c1_g1,TR62595_c4_g1,TR69555_c4_g1,TR110873_c0_g13,TR44709_c0_g7,TR69459_c0_g1,TR9572_c0_g1,TR50968_c0_g1,TR2291_c3_g1,TR48296_c0_g1,TR10267_c0_g10,TR34670_c3_g1,TR71180_c1_g1,TR25288_c0_g1,TR34749_c3_g4,TR47918_c0_g2,TR71083_c2_g1,TR60134_c0_g1,TR61906_c0_g1,TR82967_c0_g1,TR10625_c0_g1,TR84976_c0_g1,TR76146_c12_g38,TR7153_c0_g1,TR64377_c0_g1,TR37337_c14_g30,TR…
GO:0050794	regulation of cellular process	57 of 346 in the list	4479 of 14702 in the genome	1	TR10625_c0_g1,TR84976_c0_g1,TR12366_c0_g1,TR64377_c0_g1,TR49277_c0_g1,TR7153_c0_g1,TR48049_c0_g2,TR43940_c0_g1,TR71974_c0_g1,TR110098_c0_g1,TR19315_c0_g1,TR69740_c0_g7,TR30302_c4_g1,TR89068_c3_g4,TR63815_c0_g1,TR69740_c0_g4,TR103898_c0_g2,TR88279_c0_g1,TR34670_c3_g1,TR63277_c5_g2,TR71180_c1_g1,TR89270_c1_g1,TR54568_c0_g1,TR25288_c0_g1,TR104284_c0_g1,TR71083_c2_g1,TR56561_c0_g1,TR47918_c0_g2,TR194…

## Sheet: KEGG pathways of all DEGs
##Databases: KEGG PATHWAY
##Statistical test method: hypergeometric test / Fisher's exact test
##FDR correction method: Benjamini and Hochberg
#Term	Database	ID	Input number	Background number	P-Value	Corrected P-Value	Input	Hyperlink
Staphylococcus aureus infection	KEGG PATHWAY	ko05150	38	320	6.45315e-18	1.39388e-15	TR19942_c0_g2|TR58042_c0_g1|TR37337_c14_g30|TR59320_c2_g2|TR59320_c2_g1|TR9377_c0_g9|TR89663_c0_g10|TR34749_c3_g3|TR9377_c0_g1|TR76146_c12_g38|TR76146_c12_g12|TR94587_c9_g10|TR89663_c0_g1|TR95569_c1_g1|TR35040_c7_g7|TR32409_c0_g1|TR35040_c7_g5|TR60054_c0_g1|TR103777_c4_g6|TR103777_c4_g5|TR34749_c3_g4|TR103777_c4_g3|TR103777_c4_g1|TR90697_c4_g1|TR90697_c4_g3|TR103777_c4_g9|TR94587_c9_g4|TR95591_c8…	http://www.genome.jp/kegg-bin/show_pathway?ko05150/K03990%09red/K01330%09red/K06752%09red/K03989%09red/K01335%09red
Systemic lupus erythematosus	KEGG PATHWAY	ko05322	32	313	1.13373e-13	1.22443e-11	TR19942_c0_g2|TR58042_c0_g1|TR59320_c2_g2|TR59320_c2_g1|TR9377_c0_g9|TR89663_c0_g10|TR9377_c0_g1|TR95591_c88_g18|TR94587_c9_g10|TR89663_c0_g1|TR95569_c1_g1|TR35040_c7_g7|TR32409_c0_g1|TR35040_c7_g5|TR60054_c0_g1|TR103777_c4_g6|TR103777_c4_g5|TR103777_c4_g3|TR103777_c4_g1|TR90697_c4_g1|TR90697_c4_g3|TR103777_c4_g9|TR94587_c9_g4|TR95569_c0_g5|TR103777_c4_g8|TR95569_c0_g1|TR103777_c4_g11|TR103777_c4…	http://www.genome.jp/kegg-bin/show_pathway?ko05322/K03990%09red/K01330%09red/K06752%09red/K03989%09red
Complement and coagulation cascades	KEGG PATHWAY	ko04610	38	559	6.22789e-11	3.90001e-09	TR19942_c0_g2|TR34749_c3_g6|TR37337_c14_g30|TR38111_c0_g8|TR59320_c2_g2|TR59320_c2_g1|TR9377_c0_g9|TR89663_c0_g10|TR34749_c3_g3|TR9377_c0_g1|TR76146_c12_g38|TR76146_c12_g12|TR94587_c9_g10|TR89663_c0_g1|TR35040_c7_g7|TR32409_c0_g1|TR35040_c7_g5|TR23393_c0_g3|TR60054_c0_g1|TR103777_c4_g6|TR103777_c4_g5|TR34749_c3_g4|TR103777_c4_g3|TR103777_c4_g1|TR90697_c4_g1|TR90697_c4_g3|TR103777_c4_g9|TR94587_c9…	http://www.genome.jp/kegg-bin/show_pathway?ko04610/K03990%09red/K03910%09red/K01330%09red/K03989%09red/K01335%09red
Pertussis	KEGG PATHWAY	ko05133	30	360	7.22225e-11	3.90001e-09	TR19942_c0_g2|TR19942_c0_g1|TR59320_c2_g2|TR59320_c2_g1|TR9377_c0_g9|TR89663_c0_g10|TR9377_c0_g1|TR95591_c88_g18|TR63815_c0_g1|TR94587_c9_g10|TR89663_c0_g1|TR35040_c7_g7|TR32409_c0_g1|TR35040_c7_g5|TR60054_c0_g1|TR103777_c4_g6|TR103777_c4_g5|TR103777_c4_g3|TR103777_c4_g1|TR90697_c4_g1|TR90697_c4_g3|TR103777_c4_g9|TR94587_c9_g4|TR103777_c4_g8|TR53313_c0_g1|TR103777_c4_g11|TR103777_c4_g10|TR22898_c…	http://www.genome.jp/kegg-bin/show_pathway?ko05133/K03990%09red/K04441%09red/K01330%09red/K03989%09red/K02183%09red
Antigen processing and presentation	KEGG PATHWAY	ko04612	18	204	2.00635e-07	8.66743e-06	TR58042_c0_g1|TR79524_c0_g3|TR48505_c0_g2|TR48505_c0_g1|TR79524_c0_g1|TR6400_c1_g3|TR61745_c0_g1|TR110873_c0_g13|TR831_c0_g1|TR95569_c1_g1|TR79524_c0_g2|TR831_c0_g2|TR95569_c0_g1|TR57036_c0_g1|TR85461_c0_g1|TR95569_c0_g5|TR110986_c0_g3|TR71117_c0_g1	http://www.genome.jp/kegg-bin/show_pathway?ko04612/K06751%09red/K06752%09red/K08058%09red/K09489%09red/K08057%09red/K05654%09red/K03283%09red
Phagosome	KEGG PATHWAY	ko04145	28	551	4.82097e-06	0.000173555	TR19942_c0_g2|TR19942_c0_g1|TR9377_c0_g9|TR89663_c0_g10|TR9377_c0_g1|TR95591_c88_g18|TR57036_c0_g1|TR94587_c9_g10|TR89663_c0_g1|TR95569_c1_g1|TR831_c0_g2|TR35040_c7_g7|TR32409_c0_g1|TR35040_c7_g5|TR85461_c0_g1|TR110986_c0_g3|TR71117_c0_g1|TR58042_c0_g1|TR110873_c0_g13|TR94587_c9_g4|TR93377_c0_g1|TR95569_c0_g5|TR95569_c0_g1|TR22898_c1_g5|TR22898_c1_g3|TR22898_c1_g1|TR831_c0_g1|TR46425_c0_g1	http://www.genome.jp/kegg-bin/show_pathway?ko04145/K03990%09red/K06751%09red/K08057%09red/K07374%09red/K01330%09red/K06752%09red/K05654%09red
Proteasome	KEGG PATHWAY	ko03050	12	135	1.96347e-05	0.000605869	TR106718_c0_g1|TR98089_c0_g2|TR26961_c0_g1|TR23037_c0_g1|TR99198_c0_g1|TR98089_c0_g4|TR69636_c1_g1|TR93397_c0_g1|TR102680_c0_g1|TR31309_c0_g1|TR81839_c0_g1|TR42142_c0_g1	http://www.genome.jp/kegg-bin/show_pathway?ko03050/K02739%09red/K02738%09red/K03061%09red/K02740%09red/K02741%09red
Graft-versus-host disease	KEGG PATHWAY	ko05332	8	59	3.20207e-05	0.000864558	TR58042_c0_g1|TR110873_c0_g13|TR831_c0_g1|TR95569_c1_g1|TR831_c0_g2|TR110986_c0_g3|TR95569_c0_g5|TR95569_c0_g1	http://www.genome.jp/kegg-bin/show_pathway?ko05332/K06751%09red/K06752%09red
Allograft rejection	KEGG PATHWAY	ko05330	8	61	3.97431e-05	0.00089651	TR58042_c0_g1|TR110873_c0_g13|TR831_c0_g1|TR95569_c1_g1|TR831_c0_g2|TR110986_c0_g3|TR95569_c0_g5|TR95569_c0_g1	http://www.genome.jp/kegg-bin/show_pathway?ko05330/K06751%09red/K06752%09red
Legionellosis	KEGG PATHWAY	ko05134	15	223	4.15051e-05	0.00089651	TR95591_c88_g18|TR19942_c0_g2|TR48505_c0_g2|TR48505_c0_g1|TR19942_c0_g1|TR94587_c9_g10|TR89663_c0_g1|TR94587_c9_g4|TR79524_c0_g1|TR79524_c0_g2|TR79524_c0_g3|TR9377_c0_g9|TR32409_c0_g1|TR89663_c0_g10|TR9377_c0_g1	http://www.genome.jp/kegg-bin/show_pathway?ko05134/K03990%09red/K03283%09red
Herpes simplex infection	KEGG PATHWAY	ko05168	28	636	5.58174e-05	0.00106627	TR19942_c0_g2|TR19942_c0_g1|TR111662_c0_g1|TR9377_c0_g9|TR89663_c0_g10|TR50961_c1_g6|TR18181_c0_g1|TR62595_c4_g1|TR94587_c9_g10|TR89663_c0_g1|TR9377_c0_g1|TR95569_c1_g1|TR831_c0_g2|TR32409_c0_g1|TR110986_c0_g3|TR71117_c0_g1|TR58042_c0_g1|TR110873_c0_g13|TR94587_c9_g4|TR95591_c88_g18|TR95569_c0_g5|TR95569_c0_g1|TR57036_c0_g1|TR94258_c1_g1|TR11153_c0_g1|TR831_c0_g1|TR77472_c0_g1|TR78117_c0_g1	http://www.genome.jp/kegg-bin/show_pathway?ko05168/K03990%09red/K06751%09red/K06752%09red/K08860%09red/K03158%09red/K09447%09red/K04498%09red/K02633%09red/K11220%09red/K05654%09red
Autoimmune thyroid disease	KEGG PATHWAY	ko05320	8	65	5.98928e-05	0.00106627	TR58042_c0_g1|TR110873_c0_g13|TR831_c0_g1|TR95569_c1_g1|TR831_c0_g2|TR110986_c0_g3|TR95569_c0_g5|TR95569_c0_g1	http://www.genome.jp/kegg-bin/show_pathway?ko05320/K06751%09red/K06752%09red
Arginine and proline metabolism	KEGG PATHWAY	ko00330	12	154	6.48989e-05	0.00106627	TR7804_c1_g8|TR8428_c0_g1|TR7804_c1_g1|TR7804_c1_g2|TR7804_c1_g3|TR7804_c1_g4|TR7804_c1_g5|TR27119_c0_g1|TR7804_c1_g7|TR7804_c1_g6|TR10960_c0_g1|TR23968_c0_g1	http://www.genome.jp/kegg-bin/show_pathway?ko00330/K01476%09red/K00286%09red/K01581%09red/K00318%09red/K11182%09red
Leishmaniasis	KEGG PATHWAY	ko05140	16	262	6.91099e-05	0.00106627	TR58042_c0_g1|TR95591_c88_g18|TR19942_c0_g2|TR53313_c0_g1|TR19942_c0_g1|TR94587_c9_g10|TR89663_c0_g1|TR94587_c9_g4|TR95569_c1_g1|TR111662_c0_g1|TR9377_c0_g9|TR32409_c0_g1|TR89663_c0_g10|TR95569_c0_g5|TR9377_c0_g1|TR95569_c0_g1	http://www.genome.jp/kegg-bin/show_pathway?ko05140/K03990%09red/K04441%09red/K06752%09red/K11220%09red
Type I diabetes mellitus	KEGG PATHWAY	ko04940	8	70	9.63693e-05	0.00138772	TR58042_c0_g1|TR110873_c0_g13|TR831_c0_g1|TR95569_c1_g1|TR831_c0_g2|TR110986_c0_g3|TR95569_c0_g5|TR95569_c0_g1	http://www.genome.jp/kegg-bin/show_pathway?ko04940/K06751%09red/K06752%09red
Influenza A	KEGG PATHWAY	ko05164	22	547	0.00104246	0.0140732	TR86676_c0_g1|TR59599_c0_g1|TR79524_c0_g1|TR111662_c0_g1|TR79524_c0_g3|TR50961_c1_g6|TR18181_c0_g1|TR48505_c0_g2|TR48505_c0_g1|TR95569_c1_g1|TR58042_c0_g1|TR104512_c0_g8|TR95569_c0_g5|TR80818_c0_g1|TR104512_c0_g7|TR95569_c0_g1|TR94258_c1_g1|TR53313_c0_g1|TR71180_c1_g1|TR11153_c0_g1|TR79524_c0_g2|TR77472_c0_g1	http://www.genome.jp/kegg-bin/show_pathway?ko05164/K08860%09red/K06752%09red/K15045%09red/K11220%09red/K03158%09red/K09447%09red/K04498%09red/K04441%09red/K14754%09red/K02649%09red/K03283%09red
Toxoplasmosis	KEGG PATHWAY	ko05145	18	417	0.00137146	0.0174256	TR58042_c0_g1|TR18181_c0_g1|TR79524_c0_g1|TR48505_c0_g2|TR48505_c0_g1|TR86676_c0_g1|TR79636_c1_g1|TR49238_c1_g1|TR52884_c0_g2|TR59292_c0_g1|TR111662_c0_g1|TR71180_c1_g1|TR79524_c0_g2|TR79524_c0_g3|TR95569_c1_g1|TR95569_c0_g5|TR95569_c0_g1|TR53313_c0_g1	http://www.genome.jp/kegg-bin/show_pathway?ko05145/K06752%09red/K03158%09red/K04441%09red/K11220%09red/K12473%09red/K03283%09red/K02649%09red/K06240%09red
Chagas disease (American trypanosomiasis)	KEGG PATHWAY	ko05142	16	370	0.00241981	0.0290377	TR86676_c0_g1|TR18181_c0_g1|TR19942_c0_g2|TR53313_c0_g1|TR19942_c0_g1|TR71180_c1_g1|TR94587_c9_g10|TR89663_c0_g1|TR94587_c9_g4|TR95591_c88_g18|TR9377_c0_g9|TR32409_c0_g1|TR89663_c0_g10|TR78818_c0_g2|TR85461_c0_g1|TR9377_c0_g1	http://www.genome.jp/kegg-bin/show_pathway?ko05142/K03990%09red/K08057%09red/K03158%09red/K04441%09red/K02649%09red/K05858%09red
Tuberculosis	KEGG PATHWAY	ko05152	21	553	0.0025827	0.0293613	TR58042_c0_g1|TR18181_c0_g1|TR19942_c0_g2|TR53313_c0_g1|TR63815_c0_g1|TR11153_c0_g1|TR94587_c9_g10|TR95569_c0_g5|TR89663_c0_g1|TR94587_c9_g4|TR95569_c1_g1|TR111662_c0_g1|TR95591_c88_g18|TR19942_c0_g1|TR9377_c0_g9|TR32409_c0_g1|TR89663_c0_g10|TR9377_c0_g1|TR6285_c0_g1|TR50961_c1_g6|TR95569_c0_g1	http://www.genome.jp/kegg-bin/show_pathway?ko05152/K03990%09red/K06752%09red/K03158%09red/K07438%09red/K04498%09red/K04441%09red/K11220%09red/K02183%09red
Glutathione metabolism	KEGG PATHWAY	ko00480	9	170	0.00620564	0.0670209	TR7804_c1_g8|TR50246_c0_g1|TR7804_c1_g1|TR7804_c1_g2|TR7804_c1_g3|TR7804_c1_g4|TR7804_c1_g5|TR7804_c1_g6|TR7804_c1_g7	http://www.genome.jp/kegg-bin/show_pathway?ko00480/K01581%09red/K13299%09red
Measles	KEGG PATHWAY	ko05162	13	324	0.0104009	0.10411	TR86676_c0_g1|TR48505_c0_g2|TR104512_c0_g8|TR94258_c1_g1|TR71180_c1_g1|TR77472_c0_g1|TR111662_c0_g1|TR59599_c0_g1|TR48505_c0_g1|TR79524_c0_g1|TR79524_c0_g2|TR79524_c0_g3|TR104512_c0_g7	http://www.genome.jp/kegg-bin/show_pathway?ko05162/K08860%09red/K09447%09red/K14754%09red/K11220%09red/K02649%09red/K03283%09red
Retinol metabolism	KEGG PATHWAY	ko00830	5	67	0.0106038	0.10411	TR48848_c0_g2|TR103783_c0_g2|TR104954_c0_g1|TR60451_c0_g1|TR103783_c0_g1	http://www.genome.jp/kegg-bin/show_pathway?ko00830/K00678%09red/K09516%09red/K00061%09red/K00157%09red
Asthma	KEGG PATHWAY	ko05310	4	44	0.0116862	0.109749	TR58042_c0_g1|TR95569_c0_g5|TR95569_c0_g1|TR95569_c1_g1	http://www.genome.jp/kegg-bin/show_pathway?ko05310/K06752%09red
Jak-STAT signaling pathway	KEGG PATHWAY	ko04630	12	296	0.0125527	0.112974	TR86676_c0_g1|TR67392_c0_g1|TR71180_c1_g1|TR11153_c0_g1|TR16093_c5_g14|TR95786_c0_g1|TR7153_c0_g1|TR16093_c5_g1|TR44709_c0_g5|TR44709_c0_g7|TR50961_c1_g6|TR111662_c0_g1	http://www.genome.jp/kegg-bin/show_pathway?ko04630/K05055%09red/K05424%09red/K04498%09red/K05437%09red/K04701%09red/K02649%09red/K11220%09red
Glycerolipid metabolism	KEGG PATHWAY	ko00561	7	138	0.0182434	0.157623	TR19728_c0_g1|TR72255_c0_g2|TR72255_c0_g3|TR72255_c0_g1|TR98242_c0_g1|TR99567_c0_g1|TR15336_c0_g10	http://www.genome.jp/kegg-bin/show_pathway?ko00561/K15728%09red/K01046%09red/K16816%09red/K00864%09red/K13523%09red
Folate biosynthesis	KEGG PATHWAY	ko00790	3	28	0.0190425	0.158199	TR36097_c0_g1|TR71700_c0_g1|TR84706_c0_g1	http://www.genome.jp/kegg-bin/show_pathway?ko00790/K00287%09red/K01077%09red
Estrogen signaling pathway	KEGG PATHWAY	ko04915	13	362	0.0229484	0.183587	TR86676_c0_g1|TR64945_c1_g1|TR48505_c0_g2|TR48505_c0_g1|TR63815_c0_g1|TR71180_c1_g1|TR12937_c2_g1|TR12937_c2_g2|TR79524_c0_g1|TR79524_c0_g2|TR79524_c0_g3|TR78818_c0_g2|TR34670_c3_g1	http://www.genome.jp/kegg-bin/show_pathway?ko04915/K08550%09red/K03283%09red/K09571%09red/K05858%09red/K02649%09red/K02183%09red
Hepatitis C	KEGG PATHWAY	ko05160	13	368	0.0256668	0.189591	TR99109_c0_g1|TR86676_c0_g1|TR18181_c0_g1|TR53313_c0_g1|TR63769_c0_g1|TR79636_c1_g1|TR49238_c1_g1|TR52884_c0_g2|TR47918_c0_g2|TR94258_c1_g1|TR71180_c1_g1|TR111662_c0_g1|TR77472_c0_g1	http://www.genome.jp/kegg-bin/show_pathway?ko05160/K08860%09red/K03158%09red/K09447%09red/K04441%09red/K02649%09red/K12473%09red/K07294%09red/K06087%09red/K11220%09red
Vitamin digestion and absorption	KEGG PATHWAY	ko04977	4	57	0.0260288	0.189591	TR103783_c0_g2|TR46597_c2_g2|TR26994_c0_g1|TR103783_c0_g1	http://www.genome.jp/kegg-bin/show_pathway?ko04977/K00678%09red/K08760%09red/K14620%09red
PPAR signaling pathway	KEGG PATHWAY	ko03320	8	184	0.0265489	0.189591	TR90607_c2_g1|TR24834_c1_g1|TR27926_c1_g1|TR47918_c0_g2|TR51336_c0_g1|TR91461_c0_g1|TR15336_c0_g10|TR53726_c1_g1	http://www.genome.jp/kegg-bin/show_pathway?ko03320/K08751%09red/K00507%09red/K01596%09red/K15013%09red/K00489%09red/K01897%09red/K07294%09red/K00864%09red
Viral carcinogenesis	KEGG PATHWAY	ko05203	22	740	0.0272098	0.189591	TR70092_c0_g1|TR86676_c0_g1|TR19942_c0_g2|TR19942_c0_g1|TR50961_c1_g6|TR9377_c0_g9|TR89663_c0_g10|TR60134_c0_g1|TR9377_c0_g1|TR95591_c88_g18|TR94587_c9_g10|TR89663_c0_g1|TR56561_c0_g1|TR831_c0_g2|TR32409_c0_g1|TR110986_c0_g3|TR110873_c0_g13|TR94587_c9_g4|TR71180_c1_g1|TR11153_c0_g1|TR831_c0_g1|TR77472_c0_g1	http://www.genome.jp/kegg-bin/show_pathway?ko05203/K03990%09red/K06751%09red/K11407%09red/K09447%09red/K04498%09red/K06627%09red/K02649%09red
Viral myocarditis	KEGG PATHWAY	ko05416	8	191	0.0318674	0.215105	TR58042_c0_g1|TR110873_c0_g13|TR831_c0_g1|TR95569_c1_g1|TR831_c0_g2|TR110986_c0_g3|TR95569_c0_g5|TR95569_c0_g1	http://www.genome.jp/kegg-bin/show_pathway?ko05416/K06751%09red/K06752%09red
Prolactin signaling pathway	KEGG PATHWAY	ko04917	8	211	0.050934	0.332329	TR86676_c0_g1|TR53313_c0_g1|TR71180_c1_g1|TR111662_c0_g1|TR44709_c0_g5|TR44709_c0_g7|TR34670_c3_g1|TR49892_c0_g1	http://www.genome.jp/kegg-bin/show_pathway?ko04917/K08550%09red/K04441%09red/K11220%09red/K00501%09red/K02649%09red/K04701%09red
Bile secretion	KEGG PATHWAY	ko04976	7	175	0.052311	0.332329	TR79636_c1_g1|TR49238_c1_g1|TR52884_c0_g2|TR51336_c0_g1|TR45969_c0_g1|TR62585_c0_g1|TR91037_c0_g1	http://www.genome.jp/kegg-bin/show_pathway?ko04976/K00489%09red/K08563%09red/K00021%09red/K12473%09red/K13857%09red
Intestinal immune network for IgA production	KEGG PATHWAY	ko04672	4	75	0.0581209	0.358689	TR58042_c0_g1|TR95569_c0_g5|TR95569_c0_g1|TR95569_c1_g1	http://www.genome.jp/kegg-bin/show_pathway?ko04672/K06752%09red
Cell adhesion molecules (CAMs)	KEGG PATHWAY	ko04514	10	298	0.0606797	0.364078	TR99109_c0_g1|TR58042_c0_g1|TR63769_c0_g1|TR110873_c0_g13|TR831_c0_g1|TR95569_c1_g1|TR831_c0_g2|TR110986_c0_g3|TR95569_c0_g5|TR95569_c0_g1	http://www.genome.jp/kegg-bin/show_pathway?ko04514/K06751%09red/K06752%09red/K06087%09red
Arachidonic acid metabolism	KEGG PATHWAY	ko00590	5	112	0.0655319	0.382565	TR8218_c1_g3|TR72313_c0_g1|TR45026_c1_g2|TR5499_c0_g1|TR5499_c0_g2	http://www.genome.jp/kegg-bin/show_pathway?ko00590/K16342%09red/K01830%09red
Aminobenzoate degradation	KEGG PATHWAY	ko00627	2	22	0.0715191	0.403043	TR36097_c0_g1|TR84706_c0_g1	http://www.genome.jp/kegg-bin/show_pathway?ko00627/K01077%09red
Ovarian steroidogenesis	KEGG PATHWAY	ko04913	6	152	0.0727716	0.403043	TR79636_c1_g1|TR49238_c1_g1|TR52884_c0_g2|TR72313_c0_g1|TR8218_c1_g3|TR45026_c1_g2	http://www.genome.jp/kegg-bin/show_pathway?ko04913/K16342%09red/K12473%09red
Inflammatory bowel disease (IBD)	KEGG PATHWAY	ko05321	5	119	0.0795804	0.429734	TR58042_c0_g1|TR111662_c0_g1|TR95569_c0_g5|TR95569_c0_g1|TR95569_c1_g1	http://www.genome.jp/kegg-bin/show_pathway?ko05321/K06752%09red/K11220%09red
Primary bile acid biosynthesis	KEGG PATHWAY	ko00120	2	24	0.0822386	0.433257	TR38852_c0_g1|TR51336_c0_g1	http://www.genome.jp/kegg-bin/show_pathway?ko00120/K00489%09red/K07439%09red
Epstein-Barr virus infection	KEGG PATHWAY	ko05169	18	669	0.087742	0.451244	TR86676_c0_g1|TR79524_c0_g3|TR53313_c0_g1|TR48505_c0_g1|TR94258_c1_g1|TR71180_c1_g1|TR11153_c0_g1|TR110873_c0_g13|TR56561_c0_g1|TR831_c0_g1|TR69636_c1_g1|TR79524_c0_g2|TR831_c0_g2|TR60134_c0_g1|TR79524_c0_g1|TR50961_c1_g6|TR110986_c0_g3|TR48505_c0_g2	http://www.genome.jp/kegg-bin/show_pathway?ko05169/K06751%09red/K08860%09red/K03061%09red/K04498%09red/K04441%09red/K06627%09red/K02649%09red/K03283%09red
alpha-Linolenic acid metabolism	KEGG PATHWAY	ko00592	3	55	0.0912785	0.455554	TR72313_c0_g1|TR45026_c1_g2|TR8218_c1_g3	http://www.genome.jp/kegg-bin/show_pathway?ko00592/K16342%09red
Hematopoietic cell lineage	KEGG PATHWAY	ko04640	5	125	0.092798	0.455554	TR16093_c5_g1|TR16093_c5_g14|TR66836_c1_g1|TR95786_c0_g1|TR67392_c0_g1	http://www.genome.jp/kegg-bin/show_pathway?ko04640/K05055%09red/K00977%09red/K05437%09red
Propanoate metabolism	KEGG PATHWAY	ko00640	4	92	0.10142	0.486818	TR72638_c0_g1|TR6064_c0_g2|TR32110_c0_g1|TR28895_c0_g2	http://www.genome.jp/kegg-bin/show_pathway?ko00640/K13524%09red/K00140%09red/K11262%09red
MAPK signaling pathway	KEGG PATHWAY	ko04010	19	748	0.120284	0.564813	TR18181_c0_g1|TR37750_c0_g1|TR53313_c0_g1|TR48505_c0_g1|TR61264_c0_g1|TR79524_c0_g1|TR72313_c0_g1|TR18798_c0_g1|TR2291_c3_g1|TR48296_c0_g1|TR79524_c0_g2|TR79524_c0_g3|TR69979_c0_g1|TR34044_c0_g1|TR12366_c0_g1|TR8218_c1_g3|TR9898_c0_g1|TR45026_c1_g2|TR48505_c0_g2	http://www.genome.jp/kegg-bin/show_pathway?ko04010/K04856%09red/K08052%09red/K04359%09red/K04358%09red/K03158%09red/K04402%09red/K05095%09red/K16342%09red/K04441%09red/K04372%09red/K03283%09red
Linoleic acid metabolism	KEGG PATHWAY	ko00591	3	66	0.13431	0.617256	TR72313_c0_g1|TR45026_c1_g2|TR8218_c1_g3	http://www.genome.jp/kegg-bin/show_pathway?ko00591/K16342%09red
Plant-pathogen interaction	KEGG PATHWAY	ko04626	2	36	0.154513	0.695308	TR15336_c0_g10|TR63815_c0_g1	http://www.genome.jp/kegg-bin/show_pathway?ko04626/K00864%09red/K02183%09red
Circadian rhythm - fly	KEGG PATHWAY	ko04711	2	37	0.160986	0.702743	TR78117_c0_g1|TR62595_c4_g1	http://www.genome.jp/kegg-bin/show_pathway?ko04711/K02633%09red
Carbohydrate digestion and absorption	KEGG PATHWAY	ko04973	4	111	0.162672	0.702743	TR26051_c0_g1|TR86676_c0_g1|TR71180_c1_g1|TR23306_c7_g1	http://www.genome.jp/kegg-bin/show_pathway?ko04973/K08171%09red/K12047%09red/K02649%09red
Fatty acid biosynthesis	KEGG PATHWAY	ko00061	2	38	0.167506	0.709439	TR72638_c0_g1|TR32110_c0_g1	http://www.genome.jp/kegg-bin/show_pathway?ko00061/K11262%09red
Fat digestion and absorption	KEGG PATHWAY	ko04975	3	76	0.178256	0.740448	TR46597_c2_g2|TR47957_c4_g11|TR91461_c0_g1	http://www.genome.jp/kegg-bin/show_pathway?ko04975/K08760%09red/K08751%09red/K14461%09red
Ether lipid metabolism	KEGG PATHWAY	ko00565	4	117	0.184287	0.751058	TR38989_c0_g10|TR72313_c0_g1|TR45026_c1_g2|TR8218_c1_g3	http://www.genome.jp/kegg-bin/show_pathway?ko00565/K16342%09red/K00993%09red
Two-component system	KEGG PATHWAY	ko02020	2	42	0.193995	0.775979	TR36097_c0_g1|TR84706_c0_g1	http://www.genome.jp/kegg-bin/show_pathway?ko02020/K01077%09red
Fc epsilon RI signaling pathway	KEGG PATHWAY	ko04664	6	208	0.203401	0.79881	TR86676_c0_g1|TR53313_c0_g1|TR71180_c1_g1|TR72313_c0_g1|TR8218_c1_g3|TR45026_c1_g2	http://www.genome.jp/kegg-bin/show_pathway?ko04664/K16342%09red/K04441%09red/K02649%09red
HIF-1 signaling pathway	KEGG PATHWAY	ko04066	10	398	0.222276	0.85735	TR86676_c0_g1|TR16093_c5_g14|TR71180_c1_g1|TR35819_c3_g1|TR67392_c0_g1|TR95786_c0_g1|TR16093_c5_g1|TR69979_c0_g1|TR11153_c0_g1|TR50961_c1_g6	http://www.genome.jp/kegg-bin/show_pathway?ko04066/K05055%09red/K04498%09red/K05437%09red/K04372%09red/K09592%09red/K02649%09red
Melanoma	KEGG PATHWAY	ko05218	6	223	0.247656	0.938486	TR86676_c0_g1|TR61264_c0_g1|TR71180_c1_g1|TR18798_c0_g1|TR2291_c3_g1|TR48296_c0_g1	http://www.genome.jp/kegg-bin/show_pathway?ko05218/K04359%09red/K04358%09red/K02649%09red
Pyruvate metabolism	KEGG PATHWAY	ko00620	4	140	0.274034	0.999654	TR72638_c0_g1|TR11952_c0_g1|TR32110_c0_g1|TR24834_c1_g1	http://www.genome.jp/kegg-bin/show_pathway?ko00620/K01596%09red/K11262%09red/K00029%09red
Tyrosine metabolism	KEGG PATHWAY	ko00350	2	55	0.282365	0.999654	TR104954_c0_g1|TR49892_c0_g1	http://www.genome.jp/kegg-bin/show_pathway?ko00350/K00501%09red/K00157%09red
Vitamin B6 metabolism	KEGG PATHWAY	ko00750	1	17	0.284193	0.999654	TR104954_c0_g1	http://www.genome.jp/kegg-bin/show_pathway?ko00750/K00157%09red
Isoquinoline alkaloid biosynthesis	KEGG PATHWAY	ko00950	1	18	0.297368	0.999654	TR49892_c0_g1	http://www.genome.jp/kegg-bin/show_pathway?ko00950/K00501%09red
HTLV-I infection	KEGG PATHWAY	ko05166	17	779	0.3004	0.999654	TR58042_c0_g1|TR20994_c0_g1|TR18181_c0_g1|TR86676_c0_g1|TR95569_c1_g1|TR61264_c0_g1|TR65054_c0_g3|TR11153_c0_g1|TR95569_c0_g5|TR110873_c0_g13|TR831_c0_g1|TR71180_c1_g1|TR831_c0_g2|TR95569_c0_g1|TR85461_c0_g1|TR50961_c1_g6|TR110986_c0_g3	http://www.genome.jp/kegg-bin/show_pathway?ko05166/K06751%09red/K08057%09red/K04359%09red/K03158%09red/K04498%09red/K06752%09red/K02324%09red/K06635%09red/K02649%09red
Natural killer cell mediated cytotoxicity	KEGG PATHWAY	ko04650	6	244	0.313476	0.999654	TR86676_c0_g1|TR71180_c1_g1|TR110873_c0_g13|TR831_c0_g1|TR831_c0_g2|TR110986_c0_g3	http://www.genome.jp/kegg-bin/show_pathway?ko04650/K06751%09red/K02649%09red
beta-Alanine metabolism	KEGG PATHWAY	ko00410	2	60	0.316388	0.999654	TR6064_c0_g2|TR28895_c0_g2	http://www.genome.jp/kegg-bin/show_pathway?ko00410/K13524%09red/K00140%09red
VEGF signaling pathway	KEGG PATHWAY	ko04370	6	245	0.316687	0.999654	TR86676_c0_g1|TR53313_c0_g1|TR71180_c1_g1|TR72313_c0_g1|TR8218_c1_g3|TR45026_c1_g2	http://www.genome.jp/kegg-bin/show_pathway?ko04370/K16342%09red/K04441%09red/K02649%09red
Circadian rhythm	KEGG PATHWAY	ko04710	3	105	0.319833	0.999654	TR78117_c0_g1|TR62595_c4_g1|TR71974_c0_g1	http://www.genome.jp/kegg-bin/show_pathway?ko04710/K02633%09red/K03730%09red
Adipocytokine signaling pathway	KEGG PATHWAY	ko04920	7	295	0.322108	0.999654	TR90607_c2_g1|TR18181_c0_g1|TR24834_c1_g1|TR54886_c1_g1|TR7153_c0_g1|TR47918_c0_g2|TR53726_c1_g1	http://www.genome.jp/kegg-bin/show_pathway?ko04920/K07202%09red/K03158%09red/K01596%09red/K15013%09red/K05424%09red/K01897%09red/K07294%09red
Phosphonate and phosphinate metabolism	KEGG PATHWAY	ko00440	1	21	0.335458	0.999654	TR38989_c0_g10	http://www.genome.jp/kegg-bin/show_pathway?ko00440/K00993%09red
Mineral absorption	KEGG PATHWAY	ko04978	2	67	0.363327	0.999654	TR62580_c0_g2|TR37647_c4_g1	http://www.genome.jp/kegg-bin/show_pathway?ko04978/K12347%09red/K00522%09red
Primary immunodeficiency	KEGG PATHWAY	ko05340	2	70	0.383079	0.999654	TR57036_c0_g1|TR71117_c0_g1	http://www.genome.jp/kegg-bin/show_pathway?ko05340/K05654%09red
Progesterone-mediated oocyte maturation	KEGG PATHWAY	ko04914	7	319	0.393463	0.999654	TR104284_c0_g1|TR86676_c0_g1|TR53313_c0_g1|TR71180_c1_g1|TR56561_c0_g1|TR60134_c0_g1|TR49277_c0_g1	http://www.genome.jp/kegg-bin/show_pathway?ko04914/K06627%09red/K04441%09red/K05868%09red/K02649%09red
Toll-like receptor signaling pathway	KEGG PATHWAY	ko04620	5	221	0.402443	0.999654	TR71180_c1_g1|TR86676_c0_g1|TR111662_c0_g1|TR77472_c0_g1|TR53313_c0_g1	http://www.genome.jp/kegg-bin/show_pathway?ko04620/K04441%09red/K11220%09red/K02649%09red/K09447%09red
Nicotinate and nicotinamide metabolism	KEGG PATHWAY	ko00760	2	73	0.402562	0.999654	TR107037_c0_g3|TR104954_c0_g1	http://www.genome.jp/kegg-bin/show_pathway?ko00760/K03783%09red/K00157%09red
Glycerophospholipid metabolism	KEGG PATHWAY	ko00564	6	273	0.407764	0.999654	TR38989_c0_g10|TR72313_c0_g1|TR45026_c1_g2|TR8218_c1_g3|TR99567_c0_g1|TR19728_c0_g1	http://www.genome.jp/kegg-bin/show_pathway?ko00564/K15728%09red/K16342%09red/K00993%09red/K13523%09red
Fructose and mannose metabolism	KEGG PATHWAY	ko00051	3	126	0.42441	0.999654	TR15438_c1_g5|TR100726_c0_g1|TR100726_c0_g2	http://www.genome.jp/kegg-bin/show_pathway?ko00051/K05305%09red/K01840%09red
Cytokine-cytokine receptor interaction	KEGG PATHWAY	ko04060	7	330	0.426331	0.999654	TR18181_c0_g1|TR16093_c5_g14|TR61264_c0_g1|TR95786_c0_g1|TR7153_c0_g1|TR16093_c5_g1|TR67392_c0_g1	http://www.genome.jp/kegg-bin/show_pathway?ko04060/K03158%09red/K05437%09red/K05424%09red/K05055%09red/K04359%09red
Carbon fixation in photosynthetic organisms	KEGG PATHWAY	ko00710	2	77	0.428072	0.999654	TR11952_c0_g1|TR87104_c0_g1	http://www.genome.jp/kegg-bin/show_pathway?ko00710/K00029%09red/K00814%09red
Valine, leucine and isoleucine degradation	KEGG PATHWAY	ko00280	3	127	0.429279	0.999654	TR6064_c0_g2|TR104954_c0_g1|TR28895_c0_g2	http://www.genome.jp/kegg-bin/show_pathway?ko00280/K13524%09red/K00140%09red/K00157%09red
Endocytosis	KEGG PATHWAY	ko04144	14	700	0.442352	0.999654	TR79524_c0_g3|TR48505_c0_g2|TR48505_c0_g1|TR79636_c1_g1|TR49238_c1_g1|TR52884_c0_g2|TR110873_c0_g13|TR831_c0_g1|TR79524_c0_g1|TR79524_c0_g2|TR831_c0_g2|TR54568_c0_g1|TR110986_c0_g3|TR9898_c0_g1	http://www.genome.jp/kegg-bin/show_pathway?ko04144/K06751%09red/K08291%09red/K12473%09red/K05095%09red/K03283%09red
Rheumatoid arthritis	KEGG PATHWAY	ko05323	4	183	0.4516	0.999654	TR58042_c0_g1|TR95569_c0_g5|TR95569_c0_g1|TR95569_c1_g1	http://www.genome.jp/kegg-bin/show_pathway?ko05323/K06752%09red
Amino sugar and nucleotide sugar metabolism	KEGG PATHWAY	ko00520	3	138	0.481744	0.999654	TR15438_c1_g5|TR100726_c0_g1|TR100726_c0_g2	http://www.genome.jp/kegg-bin/show_pathway?ko00520/K05305%09red/K01840%09red
Bladder cancer	KEGG PATHWAY	ko05219	3	139	0.486402	0.999654	TR100616_c0_g1|TR100616_c0_g11|TR100616_c0_g7	http://www.genome.jp/kegg-bin/show_pathway?ko05219/K08803%09red
Amphetamine addiction	KEGG PATHWAY	ko05031	3	141	0.495657	0.999654	TR2497_c0_g1|TR49892_c0_g1|TR63815_c0_g1	http://www.genome.jp/kegg-bin/show_pathway?ko05031/K00501%09red/K08155%09red/K02183%09red
Cocaine addiction	KEGG PATHWAY	ko05030	2	89	0.500902	0.999654	TR2497_c0_g1|TR49892_c0_g1	http://www.genome.jp/kegg-bin/show_pathway?ko05030/K00501%09red/K08155%09red
Phototransduction	KEGG PATHWAY	ko04744	1	37	0.506363	0.999654	TR63815_c0_g1	http://www.genome.jp/kegg-bin/show_pathway?ko04744/K02183%09red
Aldosterone-regulated sodium reabsorption	KEGG PATHWAY	ko04960	2	90	0.506699	0.999654	TR71180_c1_g1|TR86676_c0_g1	http://www.genome.jp/kegg-bin/show_pathway?ko04960/K02649%09red
Serotonergic synapse	KEGG PATHWAY	ko04726	5	255	0.522487	0.999654	TR2497_c0_g1|TR8218_c1_g3|TR72313_c0_g1|TR45026_c1_g2|TR78818_c0_g2	http://www.genome.jp/kegg-bin/show_pathway?ko04726/K16342%09red/K08155%09red/K05858%09red
Phototransduction - fly	KEGG PATHWAY	ko04745	2	96	0.54054	0.999654	TR78818_c0_g2|TR63815_c0_g1	http://www.genome.jp/kegg-bin/show_pathway?ko04745/K02183%09red/K05858%09red
Steroid hormone biosynthesis	KEGG PATHWAY	ko00140	1	41	0.541727	0.999654	TR51336_c0_g1	http://www.genome.jp/kegg-bin/show_pathway?ko00140/K00489%09red
GnRH signaling pathway	KEGG PATHWAY	ko04912	6	317	0.547011	0.999654	TR53313_c0_g1|TR63815_c0_g1|TR72313_c0_g1|TR8218_c1_g3|TR78818_c0_g2|TR45026_c1_g2	http://www.genome.jp/kegg-bin/show_pathway?ko04912/K16342%09red/K04441%09red/K02183%09red/K05858%09red
p53 signaling pathway	KEGG PATHWAY	ko04115	4	208	0.548926	0.999654	TR104284_c0_g1|TR43940_c0_g1|TR49277_c0_g1|TR12366_c0_g1	http://www.genome.jp/kegg-bin/show_pathway?ko04115/K10141%09red/K04402%09red/K05868%09red
Circadian entrainment	KEGG PATHWAY	ko04713	5	265	0.555869	0.999654	TR78117_c0_g1|TR78818_c0_g2|TR62595_c4_g1|TR34044_c0_g1|TR63815_c0_g1	http://www.genome.jp/kegg-bin/show_pathway?ko04713/K02633%09red/K02183%09red/K04856%09red/K05858%09red
Protein digestion and absorption	KEGG PATHWAY	ko04974	3	156	0.562208	0.999654	TR5822_c2_g1|TR103898_c0_g2|TR99987_c0_g1	http://www.genome.jp/kegg-bin/show_pathway?ko04974/K01298%09red/K06519%09red/K08606%09red
Cell cycle	KEGG PATHWAY	ko04110	9	487	0.562874	0.999654	TR104284_c0_g1|TR20994_c0_g1|TR11153_c0_g1|TR70177_c0_g1|TR49277_c0_g1|TR12366_c0_g1|TR60134_c0_g1|TR56561_c0_g1|TR50961_c1_g6	http://www.genome.jp/kegg-bin/show_pathway?ko04110/K05868%09red/K04402%09red/K04498%09red/K06627%09red/K06635%09red/K06632%09red
Hepatitis B	KEGG PATHWAY	ko05161	8	434	0.567461	0.999654	TR86676_c0_g1|TR71180_c1_g1|TR11153_c0_g1|TR56561_c0_g1|TR111662_c0_g1|TR77472_c0_g1|TR60134_c0_g1|TR50961_c1_g6	http://www.genome.jp/kegg-bin/show_pathway?ko05161/K04498%09red/K06627%09red/K11220%09red/K02649%09red/K09447%09red
Alanine, aspartate and glutamate metabolism	KEGG PATHWAY	ko00250	2	101	0.567486	0.999654	TR6064_c0_g2|TR87104_c0_g1	http://www.genome.jp/kegg-bin/show_pathway?ko00250/K13524%09red/K00814%09red
Osteoclast differentiation	KEGG PATHWAY	ko04380	6	324	0.567887	0.999654	TR86676_c0_g1|TR18181_c0_g1|TR88279_c0_g1|TR53313_c0_g1|TR71180_c1_g1|TR111662_c0_g1	http://www.genome.jp/kegg-bin/show_pathway?ko04380/K04441%09red/K03158%09red/K09030%09red/K02649%09red/K11220%09red
Tryptophan metabolism	KEGG PATHWAY	ko00380	2	102	0.572736	0.999654	TR23968_c0_g1|TR104954_c0_g1	http://www.genome.jp/kegg-bin/show_pathway?ko00380/K11182%09red/K00157%09red
Apoptosis	KEGG PATHWAY	ko04210	4	221	0.595807	0.999654	TR71180_c1_g1|TR86676_c0_g1|TR18181_c0_g1|TR17963_c0_g1	http://www.genome.jp/kegg-bin/show_pathway?ko04210/K01173%09red/K03158%09red/K02649%09red
ABC transporters	KEGG PATHWAY	ko02010	2	107	0.598287	0.999654	TR57036_c0_g1|TR71117_c0_g1	http://www.genome.jp/kegg-bin/show_pathway?ko02010/K05654%09red
Regulation of autophagy	KEGG PATHWAY	ko04140	1	49	0.605043	0.999654	TR16043_c10_g3	http://www.genome.jp/kegg-bin/show_pathway?ko04140/K08269%09red
Non-homologous end-joining	KEGG PATHWAY	ko03450	1	51	0.619456	0.999654	TR66836_c1_g1	http://www.genome.jp/kegg-bin/show_pathway?ko03450/K00977%09red
Type II diabetes mellitus	KEGG PATHWAY	ko04930	2	112	0.622672	0.999654	TR71180_c1_g1|TR86676_c0_g1	http://www.genome.jp/kegg-bin/show_pathway?ko04930/K02649%09red
Glycine, serine and threonine metabolism	KEGG PATHWAY	ko00260	2	114	0.6321	0.999654	TR101479_c0_g3|TR53023_c0_g1	http://www.genome.jp/kegg-bin/show_pathway?ko00260/K01697%09red/K15789%09red
Histidine metabolism	KEGG PATHWAY	ko00340	1	55	0.646725	0.999654	TR23968_c0_g1	http://www.genome.jp/kegg-bin/show_pathway?ko00340/K11182%09red
Steroid biosynthesis	KEGG PATHWAY	ko00100	1	55	0.646725	0.999654	TR6285_c0_g1	http://www.genome.jp/kegg-bin/show_pathway?ko00100/K07438%09red
Long-term depression	KEGG PATHWAY	ko04730	4	237	0.649325	0.999654	TR78818_c0_g2|TR72313_c0_g1|TR45026_c1_g2|TR8218_c1_g3	http://www.genome.jp/kegg-bin/show_pathway?ko04730/K16342%09red/K05858%09red
Phosphatidylinositol signaling system	KEGG PATHWAY	ko04070	5	297	0.6541	0.999654	TR71180_c1_g1|TR86676_c0_g1|TR63815_c0_g1|TR26955_c4_g1|TR78818_c0_g2	http://www.genome.jp/kegg-bin/show_pathway?ko04070/K02183%09red/K00911%09red/K02649%09red/K05858%09red
Insulin signaling pathway	KEGG PATHWAY	ko04910	10	587	0.660942	0.999654	TR72638_c0_g1|TR86676_c0_g1|TR16831_c0_g2|TR24834_c1_g1|TR63815_c0_g1|TR71180_c1_g1|TR54886_c1_g1|TR16831_c0_g1|TR69979_c0_g1|TR32110_c0_g1	http://www.genome.jp/kegg-bin/show_pathway?ko04910/K11262%09red/K07202%09red/K01596%09red/K07189%09red/K04372%09red/K02649%09red/K02183%09red
Terpenoid backbone biosynthesis	KEGG PATHWAY	ko00900	1	58	0.665887	0.999654	TR91037_c0_g1	http://www.genome.jp/kegg-bin/show_pathway?ko00900/K00021%09red
Renal cell carcinoma	KEGG PATHWAY	ko05211	5	302	0.668127	0.999654	TR71180_c1_g1|TR86676_c0_g1|TR11153_c0_g1|TR50961_c1_g6|TR35819_c3_g1	http://www.genome.jp/kegg-bin/show_pathway?ko05211/K04498%09red/K09592%09red/K02649%09red
2-Oxocarboxylic acid metabolism	KEGG PATHWAY	ko01210	1	59	0.672041	0.999654	TR87104_c0_g1	http://www.genome.jp/kegg-bin/show_pathway?ko01210/K00814%09red
Olfactory transduction	KEGG PATHWAY	ko04740	1	60	0.678081	0.999654	TR63815_c0_g1	http://www.genome.jp/kegg-bin/show_pathway?ko04740/K02183%09red
African trypanosomiasis	KEGG PATHWAY	ko05143	1	61	0.684011	0.999654	TR78818_c0_g2	http://www.genome.jp/kegg-bin/show_pathway?ko05143/K05858%09red
Amoebiasis	KEGG PATHWAY	ko05146	6	367	0.68456	0.999654	TR86676_c0_g1|TR8428_c0_g1|TR110373_c0_g2|TR71180_c1_g1|TR59292_c0_g1|TR78818_c0_g2	http://www.genome.jp/kegg-bin/show_pathway?ko05146/K01476%09red/K05858%09red/K05717%09red/K02649%09red/K06240%09red
Glioma	KEGG PATHWAY	ko05214	4	252	0.695025	0.999654	TR71180_c1_g1|TR86676_c0_g1|TR63815_c0_g1|TR61264_c0_g1	http://www.genome.jp/kegg-bin/show_pathway?ko05214/K04359%09red/K02649%09red/K02183%09red
Amyotrophic lateral sclerosis (ALS)	KEGG PATHWAY	ko05014	2	129	0.696991	0.999654	TR18181_c0_g1|TR53313_c0_g1	http://www.genome.jp/kegg-bin/show_pathway?ko05014/K04441%09red/K03158%09red
Long-term potentiation	KEGG PATHWAY	ko04720	4	254	0.700784	0.999654	TR78818_c0_g2|TR11153_c0_g1|TR50961_c1_g6|TR63815_c0_g1	http://www.genome.jp/kegg-bin/show_pathway?ko04720/K04498%09red/K02183%09red/K05858%09red
RIG-I-like receptor signaling pathway	KEGG PATHWAY	ko04622	2	132	0.708769	0.999654	TR77472_c0_g1|TR53313_c0_g1	http://www.genome.jp/kegg-bin/show_pathway?ko04622/K04441%09red/K09447%09red
Proximal tubule bicarbonate reclamation	KEGG PATHWAY	ko04964	1	66	0.71206	0.999654	TR24834_c1_g1	http://www.genome.jp/kegg-bin/show_pathway?ko04964/K01596%09red
Butanoate metabolism	KEGG PATHWAY	ko00650	1	66	0.71206	0.999654	TR6064_c0_g2	http://www.genome.jp/kegg-bin/show_pathway?ko00650/K13524%09red
Endocrine and other factor-regulated calcium reabsorption	KEGG PATHWAY	ko04961	2	134	0.716408	0.999654	TR78818_c0_g2|TR34670_c3_g1	http://www.genome.jp/kegg-bin/show_pathway?ko04961/K08550%09red/K05858%09red
One carbon pool by folate	KEGG PATHWAY	ko00670	1	68	0.722571	0.999654	TR71700_c0_g1	http://www.genome.jp/kegg-bin/show_pathway?ko00670/K00287%09red
TNF signaling pathway	KEGG PATHWAY	ko04668	4	262	0.723034	0.999654	TR71180_c1_g1|TR86676_c0_g1|TR18181_c0_g1|TR53313_c0_g1	http://www.genome.jp/kegg-bin/show_pathway?ko04668/K04441%09red/K03158%09red/K02649%09red
MAPK signaling pathway - yeast	KEGG PATHWAY	ko04011	1	69	0.727681	0.999654	TR53313_c0_g1	http://www.genome.jp/kegg-bin/show_pathway?ko04011/K04441%09red
Biosynthesis of unsaturated fatty acids	KEGG PATHWAY	ko01040	1	70	0.732698	0.999654	TR27926_c1_g1	http://www.genome.jp/kegg-bin/show_pathway?ko01040/K00507%09red
Inositol phosphate metabolism	KEGG PATHWAY	ko00562	3	203	0.732752	0.999654	TR78818_c0_g2|TR26955_c4_g1|TR28895_c0_g2	http://www.genome.jp/kegg-bin/show_pathway?ko00562/K00140%09red/K00911%09red/K05858%09red
Drug metabolism - cytochrome P450	KEGG PATHWAY	ko00982	2	139	0.734767	0.999654	TR104954_c0_g1|TR50246_c0_g1	http://www.genome.jp/kegg-bin/show_pathway?ko00982/K00157%09red/K13299%09red
mTOR signaling pathway	KEGG PATHWAY	ko04150	4	272	0.749088	0.999654	TR69555_c4_g1|TR86676_c0_g1|TR16043_c10_g3|TR71180_c1_g1	http://www.genome.jp/kegg-bin/show_pathway?ko04150/K08269%09red/K08270%09red/K02649%09red
Biosynthesis of amino acids	KEGG PATHWAY	ko01230	4	274	0.754066	0.999654	TR53023_c0_g1|TR27119_c0_g1|TR87104_c0_g1|TR8428_c0_g1	http://www.genome.jp/kegg-bin/show_pathway?ko01230/K01697%09red/K00286%09red/K00814%09red/K01476%09red
Prostate cancer	KEGG PATHWAY	ko05215	5	340	0.762217	0.999654	TR71180_c1_g1|TR86676_c0_g1|TR11153_c0_g1|TR50961_c1_g6|TR61264_c0_g1	http://www.genome.jp/kegg-bin/show_pathway?ko05215/K04498%09red/K04359%09red/K02649%09red
Acute myeloid leukemia	KEGG PATHWAY	ko05221	3	214	0.764093	0.999654	TR110098_c0_g1|TR86676_c0_g1|TR71180_c1_g1	http://www.genome.jp/kegg-bin/show_pathway?ko05221/K10055%09red/K02649%09red
Melanogenesis	KEGG PATHWAY	ko04916	4	279	0.76618	0.999654	TR78818_c0_g2|TR11153_c0_g1|TR50961_c1_g6|TR63815_c0_g1	http://www.genome.jp/kegg-bin/show_pathway?ko04916/K04498%09red/K02183%09red/K05858%09red
Pyrimidine metabolism	KEGG PATHWAY	ko00240	4	286	0.782348	0.999654	TR65054_c0_g3|TR107037_c0_g3|TR101321_c0_g1|TR679_c4_g6	http://www.genome.jp/kegg-bin/show_pathway?ko00240/K02324%09red/K03783%09red/K00857%09red/K01937%09red
Alcoholism	KEGG PATHWAY	ko05034	4	287	0.784584	0.999654	TR70092_c0_g1|TR2497_c0_g1|TR49892_c0_g1|TR63815_c0_g1	http://www.genome.jp/kegg-bin/show_pathway?ko05034/K00501%09red/K08155%09red/K11407%09red/K02183%09red
Fatty acid degradation	KEGG PATHWAY	ko00071	2	157	0.792663	0.999654	TR90607_c2_g1|TR53726_c1_g1	http://www.genome.jp/kegg-bin/show_pathway?ko00071/K01897%09red/K15013%09red
Leukocyte transendothelial migration	KEGG PATHWAY	ko04670	5	355	0.793299	0.999654	TR99109_c0_g1|TR86676_c0_g1|TR53313_c0_g1|TR71180_c1_g1|TR63769_c0_g1	http://www.genome.jp/kegg-bin/show_pathway?ko04670/K04441%09red/K06087%09red/K02649%09red
Galactose metabolism	KEGG PATHWAY	ko00052	1	85	0.797763	0.999654	TR26051_c0_g1	http://www.genome.jp/kegg-bin/show_pathway?ko00052/K12047%09red
Porphyrin and chlorophyll metabolism	KEGG PATHWAY	ko00860	1	89	0.812262	0.999654	TR62580_c0_g2	http://www.genome.jp/kegg-bin/show_pathway?ko00860/K00522%09red
Drug metabolism - other enzymes	KEGG PATHWAY	ko00983	1	90	0.815722	0.999654	TR101321_c0_g1	http://www.genome.jp/kegg-bin/show_pathway?ko00983/K00857%09red
Gap junction	KEGG PATHWAY	ko04540	4	303	0.817914	0.999654	TR78818_c0_g2|TR46425_c0_g1|TR93377_c0_g1|TR61264_c0_g1	http://www.genome.jp/kegg-bin/show_pathway?ko04540/K04359%09red/K07374%09red/K05858%09red
Dopaminergic synapse	KEGG PATHWAY	ko04728	5	369	0.819353	0.999654	TR2497_c0_g1|TR63815_c0_g1|TR49892_c0_g1|TR53313_c0_g1|TR78818_c0_g2	http://www.genome.jp/kegg-bin/show_pathway?ko04728/K02183%09red/K04441%09red/K00501%09red/K08155%09red/K05858%09red
Vascular smooth muscle contraction	KEGG PATHWAY	ko04270	5	370	0.821108	0.999654	TR78818_c0_g2|TR63815_c0_g1|TR72313_c0_g1|TR45026_c1_g2|TR8218_c1_g3	http://www.genome.jp/kegg-bin/show_pathway?ko04270/K16342%09red/K02183%09red/K05858%09red
Base excision repair	KEGG PATHWAY	ko03410	1	93	0.825723	0.999654	TR65054_c0_g3	http://www.genome.jp/kegg-bin/show_pathway?ko03410/K02324%09red
Cytosolic DNA-sensing pathway	KEGG PATHWAY	ko04623	1	98	0.841201	0.999654	TR77472_c0_g1	http://www.genome.jp/kegg-bin/show_pathway?ko04623/K09447%09red
Hedgehog signaling pathway	KEGG PATHWAY	ko04340	1	100	0.847	0.999654	TR20402_c0_g1	http://www.genome.jp/kegg-bin/show_pathway?ko04340/K06232%09red
Pathogenic Escherichia coli infection	KEGG PATHWAY	ko05130	2	179	0.848051	0.999654	TR46425_c0_g1|TR93377_c0_g1	http://www.genome.jp/kegg-bin/show_pathway?ko05130/K07374%09red
Glutamatergic synapse	KEGG PATHWAY	ko04724	4	323	0.853483	0.999654	TR78818_c0_g2|TR72313_c0_g1|TR45026_c1_g2|TR8218_c1_g3	http://www.genome.jp/kegg-bin/show_pathway?ko04724/K16342%09red/K05858%09red
Pancreatic cancer	KEGG PATHWAY	ko05212	3	260	0.864141	0.999654	TR71180_c1_g1|TR86676_c0_g1|TR111662_c0_g1	http://www.genome.jp/kegg-bin/show_pathway?ko05212/K11220%09red/K02649%09red
Non-small cell lung cancer	KEGG PATHWAY	ko05223	2	187	0.864602	0.999654	TR71180_c1_g1|TR86676_c0_g1	http://www.genome.jp/kegg-bin/show_pathway?ko05223/K02649%09red
Pathways in cancer	KEGG PATHWAY	ko05200	16	1092	0.867162	0.999654	TR86676_c0_g1|TR100616_c0_g11|TR110373_c0_g2|TR61264_c0_g1|TR71180_c1_g1|TR100616_c0_g1|TR59292_c0_g1|TR18798_c0_g1|TR110098_c0_g1|TR48296_c0_g1|TR111662_c0_g1|TR11153_c0_g1|TR35819_c3_g1|TR2291_c3_g1|TR100616_c0_g7|TR50961_c1_g6	http://www.genome.jp/kegg-bin/show_pathway?ko05200/K05717%09red/K08803%09red/K10055%09red/K04359%09red/K04358%09red/K04498%09red/K11220%09red/K09592%09red/K02649%09red/K06240%09red
Neuroactive ligand-receptor interaction	KEGG PATHWAY	ko04080	3	262	0.867492	0.999654	TR69459_c0_g1|TR81362_c0_g1|TR7153_c0_g1	http://www.genome.jp/kegg-bin/show_pathway?ko04080/K05424%09red/K04174%09red/K04817%09red
Small cell lung cancer	KEGG PATHWAY	ko05222	4	335	0.871856	0.999654	TR71180_c1_g1|TR86676_c0_g1|TR59292_c0_g1|TR110373_c0_g2	http://www.genome.jp/kegg-bin/show_pathway?ko05222/K05717%09red/K02649%09red/K06240%09red
Starch and sucrose metabolism	KEGG PATHWAY	ko00500	1	114	0.882084	0.999654	TR26051_c0_g1	http://www.genome.jp/kegg-bin/show_pathway?ko00500/K12047%09red
PI3K-Akt signaling pathway	KEGG PATHWAY	ko04151	15	1060	0.890645	0.999654	TR71180_c1_g1|TR86676_c0_g1|TR24834_c1_g1|TR110373_c0_g2|TR67392_c0_g1|TR69555_c4_g1|TR16093_c5_g14|TR59292_c0_g1|TR95786_c0_g1|TR18798_c0_g1|TR2291_c3_g1|TR48296_c0_g1|TR16093_c5_g1|TR61264_c0_g1|TR9898_c0_g1	http://www.genome.jp/kegg-bin/show_pathway?ko04151/K05717%09red/K04359%09red/K04358%09red/K05095%09red/K01596%09red/K05437%09red/K08270%09red/K05055%09red/K02649%09red/K06240%09red
Endometrial cancer	KEGG PATHWAY	ko05213	2	208	0.90048	0.999654	TR71180_c1_g1|TR86676_c0_g1	http://www.genome.jp/kegg-bin/show_pathway?ko05213/K02649%09red
Notch signaling pathway	KEGG PATHWAY	ko04330	2	211	0.904814	0.999654	TR11153_c0_g1|TR50961_c1_g6	http://www.genome.jp/kegg-bin/show_pathway?ko04330/K04498%09red
DNA replication	KEGG PATHWAY	ko03030	1	126	0.905683	0.999654	TR65054_c0_g3	http://www.genome.jp/kegg-bin/show_pathway?ko03030/K02324%09red
Salivary secretion	KEGG PATHWAY	ko04970	2	215	0.91032	0.999654	TR78818_c0_g2|TR63815_c0_g1	http://www.genome.jp/kegg-bin/show_pathway?ko04970/K02183%09red/K05858%09red
Nucleotide excision repair	KEGG PATHWAY	ko03420	1	129	0.910805	0.999654	TR65054_c0_g3	http://www.genome.jp/kegg-bin/show_pathway?ko03420/K02324%09red
Gastric acid secretion	KEGG PATHWAY	ko04971	2	216	0.911649	0.999654	TR78818_c0_g2|TR63815_c0_g1	http://www.genome.jp/kegg-bin/show_pathway?ko04971/K02183%09red/K05858%09red
Protein processing in endoplasmic reticulum	KEGG PATHWAY	ko04141	7	576	0.91253	0.999654	TR94258_c1_g1|TR48505_c0_g2|TR48505_c0_g1|TR79524_c0_g1|TR79524_c0_g2|TR79524_c0_g3|TR85461_c0_g1	http://www.genome.jp/kegg-bin/show_pathway?ko04141/K08860%09red/K08057%09red/K03283%09red
Fanconi anemia pathway	KEGG PATHWAY	ko03460	1	133	0.917204	0.999654	TR73772_c0_g1	http://www.genome.jp/kegg-bin/show_pathway?ko03460/K10993%09red
Retrograde endocannabinoid signaling	KEGG PATHWAY	ko04723	2	221	0.918021	0.999654	TR78818_c0_g2|TR53313_c0_g1	http://www.genome.jp/kegg-bin/show_pathway?ko04723/K04441%09red/K05858%09red
TGF-beta signaling pathway	KEGG PATHWAY	ko04350	2	221	0.918021	0.999654	TR11153_c0_g1|TR50961_c1_g6	http://www.genome.jp/kegg-bin/show_pathway?ko04350/K04498%09red
Metabolism of xenobiotics by cytochrome P450	KEGG PATHWAY	ko00980	1	137	0.923144	0.999654	TR50246_c0_g1	http://www.genome.jp/kegg-bin/show_pathway?ko00980/K13299%09red
Chemical carcinogenesis	KEGG PATHWAY	ko05204	1	137	0.923144	0.999654	TR50246_c0_g1	http://www.genome.jp/kegg-bin/show_pathway?ko05204/K13299%09red
Bacterial invasion of epithelial cells	KEGG PATHWAY	ko05100	3	314	0.932396	0.999654	TR71180_c1_g1|TR86676_c0_g1|TR110373_c0_g2	http://www.genome.jp/kegg-bin/show_pathway?ko05100/K05717%09red/K02649%09red
Peroxisome	KEGG PATHWAY	ko04146	2	234	0.932624	0.999654	TR53726_c1_g1|TR50246_c0_g1	http://www.genome.jp/kegg-bin/show_pathway?ko04146/K01897%09red/K13299%09red
RNA degradation	KEGG PATHWAY	ko03018	2	235	0.933639	0.999654	TR79231_c0_g1|TR72817_c0_g1	http://www.genome.jp/kegg-bin/show_pathway?ko03018/K14443%09red
Colorectal cancer	KEGG PATHWAY	ko05210	2	236	0.934639	0.999654	TR71180_c1_g1|TR86676_c0_g1	http://www.genome.jp/kegg-bin/show_pathway?ko05210/K02649%09red
Cholinergic synapse	KEGG PATHWAY	ko04725	3	317	0.935052	0.999654	TR71180_c1_g1|TR86676_c0_g1|TR78818_c0_g2	http://www.genome.jp/kegg-bin/show_pathway?ko04725/K02649%09red/K05858%09red
Aminoacyl-tRNA biosynthesis	KEGG PATHWAY	ko00970	1	147	0.936199	0.999654	TR97610_c0_g1	http://www.genome.jp/kegg-bin/show_pathway?ko00970/K01886%09red
Chemokine signaling pathway	KEGG PATHWAY	ko04062	5	470	0.938016	0.999654	TR71180_c1_g1|TR86676_c0_g1|TR111662_c0_g1|TR54568_c0_g1|TR78818_c0_g2	http://www.genome.jp/kegg-bin/show_pathway?ko04062/K08291%09red/K11220%09red/K02649%09red/K05858%09red
Cysteine and methionine metabolism	KEGG PATHWAY	ko00270	1	149	0.938531	0.999654	TR53023_c0_g1	http://www.genome.jp/kegg-bin/show_pathway?ko00270/K01697%09red
Synaptic vesicle cycle	KEGG PATHWAY	ko04721	1	153	0.942942	0.999654	TR2497_c0_g1	http://www.genome.jp/kegg-bin/show_pathway?ko04721/K08155%09red
B cell receptor signaling pathway	KEGG PATHWAY	ko04662	2	245	0.943021	0.999654	TR71180_c1_g1|TR86676_c0_g1	http://www.genome.jp/kegg-bin/show_pathway?ko04662/K02649%09red
T cell receptor signaling pathway	KEGG PATHWAY	ko04660	3	332	0.946945	0.999654	TR71180_c1_g1|TR86676_c0_g1|TR53313_c0_g1	http://www.genome.jp/kegg-bin/show_pathway?ko04660/K04441%09red/K02649%09red
Citrate cycle (TCA cycle)	KEGG PATHWAY	ko00020	1	157	0.947037	0.999654	TR24834_c1_g1	http://www.genome.jp/kegg-bin/show_pathway?ko00020/K01596%09red
Neurotrophin signaling pathway	KEGG PATHWAY	ko04722	4	412	0.948661	0.999654	TR71180_c1_g1|TR86676_c0_g1|TR53313_c0_g1|TR63815_c0_g1	http://www.genome.jp/kegg-bin/show_pathway?ko04722/K04441%09red/K02649%09red/K02183%09red
Chronic myeloid leukemia	KEGG PATHWAY	ko05220	2	257	0.952617	0.999654	TR71180_c1_g1|TR86676_c0_g1	http://www.genome.jp/kegg-bin/show_pathway?ko05220/K02649%09red
Oocyte meiosis	KEGG PATHWAY	ko04114	4	426	0.956912	0.999654	TR20994_c0_g1|TR16806_c0_g1|TR28913_c0_g1|TR63815_c0_g1	http://www.genome.jp/kegg-bin/show_pathway?ko04114/K13054%09red/K13056%09red/K06635%09red/K02183%09red
Pancreatic secretion	KEGG PATHWAY	ko04972	2	266	0.958779	0.999654	TR78818_c0_g2|TR99987_c0_g1	http://www.genome.jp/kegg-bin/show_pathway?ko04972/K01298%09red/K05858%09red
Ribosome biogenesis in eukaryotes	KEGG PATHWAY	ko03008	2	269	0.960657	0.999654	TR75872_c1_g2|TR83696_c1_g1	http://www.genome.jp/kegg-bin/show_pathway?ko03008/K14555%09red/K14565%09red
NOD-like receptor signaling pathway	KEGG PATHWAY	ko04621	1	173	0.960684	0.999654	TR53313_c0_g1	http://www.genome.jp/kegg-bin/show_pathway?ko04621/K04441%09red
Regulation of actin cytoskeleton	KEGG PATHWAY	ko04810	8	726	0.960818	0.999654	TR86676_c0_g1|TR110373_c0_g2|TR71180_c1_g1|TR61264_c0_g1|TR18798_c0_g1|TR2291_c3_g1|TR48296_c0_g1|TR9898_c0_g1	http://www.genome.jp/kegg-bin/show_pathway?ko04810/K04359%09red/K04358%09red/K05717%09red/K02649%09red/K05095%09red
Spliceosome	KEGG PATHWAY	ko03040	5	520	0.965374	0.999654	TR79524_c0_g1|TR79524_c0_g2|TR79524_c0_g3|TR48505_c0_g2|TR48505_c0_g1	http://www.genome.jp/kegg-bin/show_pathway?ko03040/K03283%09red
Calcium signaling pathway	KEGG PATHWAY	ko04020	4	454	0.969861	0.999654	TR78818_c0_g2|TR26955_c4_g1|TR34044_c0_g1|TR63815_c0_g1	http://www.genome.jp/kegg-bin/show_pathway?ko04020/K02183%09red/K00911%09red/K04856%09red/K05858%09red
Morphine addiction	KEGG PATHWAY	ko05032	1	195	0.973903	0.999654	TR54568_c0_g1	http://www.genome.jp/kegg-bin/show_pathway?ko05032/K08291%09red
Wnt signaling pathway	KEGG PATHWAY	ko04310	3	384	0.974237	0.999654	TR78818_c0_g2|TR50961_c1_g6|TR11153_c0_g1	http://www.genome.jp/kegg-bin/show_pathway?ko04310/K04498%09red/K05858%09red
ErbB signaling pathway	KEGG PATHWAY	ko04012	2	299	0.975431	0.999654	TR71180_c1_g1|TR86676_c0_g1	http://www.genome.jp/kegg-bin/show_pathway?ko04012/K02649%09red
Glycolysis / Gluconeogenesis	KEGG PATHWAY	ko00010	1	203	0.977517	0.999654	TR24834_c1_g1	http://www.genome.jp/kegg-bin/show_pathway?ko00010/K01596%09red
GABAergic synapse	KEGG PATHWAY	ko04727	1	204	0.977932	0.999654	TR6064_c0_g2	http://www.genome.jp/kegg-bin/show_pathway?ko04727/K13524%09red
ECM-receptor interaction	KEGG PATHWAY	ko04512	2	308	0.978699	0.999654	TR110373_c0_g2|TR59292_c0_g1	http://www.genome.jp/kegg-bin/show_pathway?ko04512/K05717%09red/K06240%09red
Thyroid hormone synthesis	KEGG PATHWAY	ko04918	1	206	0.97874	0.999654	TR78818_c0_g2	http://www.genome.jp/kegg-bin/show_pathway?ko04918/K05858%09red
Insulin secretion	KEGG PATHWAY	ko04911	1	207	0.979132	0.999654	TR78818_c0_g2	http://www.genome.jp/kegg-bin/show_pathway?ko04911/K05858%09red
NF-kappa B signaling pathway	KEGG PATHWAY	ko04064	1	208	0.979518	0.999654	TR18181_c0_g1	http://www.genome.jp/kegg-bin/show_pathway?ko04064/K03158%09red
Alzheimer's disease	KEGG PATHWAY	ko05010	5	564	0.979737	0.999654	TR78818_c0_g2|TR18181_c0_g1|TR73890_c0_g1|TR94258_c1_g1|TR63815_c0_g1	http://www.genome.jp/kegg-bin/show_pathway?ko05010/K08860%09red/K02183%09red/K03158%09red/K04524%09red/K05858%09red
Epithelial cell signaling in Helicobacter pylori infection	KEGG PATHWAY	ko05120	1	215	0.982023	0.999654	TR53313_c0_g1	http://www.genome.jp/kegg-bin/show_pathway?ko05120/K04441%09red
Proteoglycans in cancer	KEGG PATHWAY	ko05205	8	816	0.984817	0.999654	TR86676_c0_g1|TR53313_c0_g1|TR110373_c0_g2|TR71180_c1_g1|TR18798_c0_g1|TR2291_c3_g1|TR48296_c0_g1|TR34670_c3_g1	http://www.genome.jp/kegg-bin/show_pathway?ko05205/K05717%09red/K04441%09red/K04358%09red/K08550%09red/K02649%09red
Shigellosis	KEGG PATHWAY	ko05131	1	225	0.98508	0.999654	TR53313_c0_g1	http://www.genome.jp/kegg-bin/show_pathway?ko05131/K04441%09red
Transcriptional misregulation in cancer	KEGG PATHWAY	ko05202	3	428	0.986321	0.999654	TR110098_c0_g1|TR8714_c0_g1|TR61264_c0_g1	http://www.genome.jp/kegg-bin/show_pathway?ko05202/K13098%09red/K04359%09red/K10055%09red
MicroRNAs in cancer	KEGG PATHWAY	ko05206	4	516	0.98674	0.999654	TR69555_c4_g1|TR11153_c0_g1|TR50961_c1_g6|TR61264_c0_g1	http://www.genome.jp/kegg-bin/show_pathway?ko05206/K04498%09red/K04359%09red/K08270%09red
Fc gamma R-mediated phagocytosis	KEGG PATHWAY	ko04666	2	343	0.987845	0.999654	TR71180_c1_g1|TR86676_c0_g1	http://www.genome.jp/kegg-bin/show_pathway?ko04666/K02649%09red
Lysine degradation	KEGG PATHWAY	ko00310	1	240	0.98872	0.999654	TR97165_c0_g1	http://www.genome.jp/kegg-bin/show_pathway?ko00310/K13645%09red
Adherens junction	KEGG PATHWAY	ko04520	2	388	0.99416	0.999654	TR11153_c0_g1|TR50961_c1_g6	http://www.genome.jp/kegg-bin/show_pathway?ko04520/K04498%09red
Huntington's disease	KEGG PATHWAY	ko05016	4	585	0.994892	0.999654	TR78818_c0_g2|TR54886_c1_g1|TR50961_c1_g6|TR11153_c0_g1	http://www.genome.jp/kegg-bin/show_pathway?ko05016/K04498%09red/K07202%09red/K05858%09red
Parkinson's disease	KEGG PATHWAY	ko05012	2	400	0.995206	0.999654	TR2497_c0_g1|TR49892_c0_g1	http://www.genome.jp/kegg-bin/show_pathway?ko05012/K00501%09red/K08155%09red
Salmonella infection	KEGG PATHWAY	ko05132	1	319	0.997417	0.999654	TR53313_c0_g1	http://www.genome.jp/kegg-bin/show_pathway?ko05132/K04441%09red
Carbon metabolism	KEGG PATHWAY	ko01200	1	326	0.997733	0.999654	TR11952_c0_g1	http://www.genome.jp/kegg-bin/show_pathway?ko01200/K00029%09red
Tight junction	KEGG PATHWAY	ko04530	2	456	0.99811	0.999654	TR99109_c0_g1|TR63769_c0_g1	http://www.genome.jp/kegg-bin/show_pathway?ko04530/K06087%09red
Axon guidance	KEGG PATHWAY	ko04360	2	458	0.998172	0.999654	TR89270_c1_g1|TR98417_c0_g1	http://www.genome.jp/kegg-bin/show_pathway?ko04360/K05105%09red/K05463%09red
Purine metabolism	KEGG PATHWAY	ko00230	2	478	0.998693	0.999654	TR65054_c0_g3|TR107037_c0_g3	http://www.genome.jp/kegg-bin/show_pathway?ko00230/K03783%09red/K02324%09red
Lysosome	KEGG PATHWAY	ko04142	1	367	0.998946	0.999654	TR37647_c4_g1	http://www.genome.jp/kegg-bin/show_pathway?ko04142/K12347%09red
Ribosome	KEGG PATHWAY	ko03010	1	420	0.999609	0.999654	TR29875_c0_g2	http://www.genome.jp/kegg-bin/show_pathway?ko03010/K02997%09red
Focal adhesion	KEGG PATHWAY	ko04510	5	864	0.999654	0.999654	TR71180_c1_g1|TR86676_c0_g1|TR59292_c0_g1|TR110373_c0_g2|TR61264_c0_g1	http://www.genome.jp/kegg-bin/show_pathway?ko04510/K04359%09red/K05717%09red/K02649%09red/K06240%09red
--------------------
#Term	Database	ID	Input number	Background number	P-Value	Corrected P-Value	Input	Hyperlink
--------------------
#Term	Database	ID	Input number	Background number	P-Value	Corrected P-Value	Input	Hyperlink
--------------------
