# Supplementary material for: In Vivo Analysis of miR-34a Regulated Glucose Metabolism Related Genes in Megalobrama amblycephala
Source: Int J Mol Sci. 2018 Aug 16;19(8):2417. doi: 10.3390/ijms19082417 (PMC6121310; doi:10.3390/ijms19082417)
Supplement: Supplementary file 1 [file ijms-19-02417-s001.zip › supplementary file/Supplementary Table S5.xlsx]

## Sheet: Sheet1
Table S5 Primers of all DEGs selected for qRT-PCRs.
Transcript ID	Description	Sequences (5'-3')
TR48356_c0_g1	PK	F: CGAGATTGAGAACGGAGGCA
		R: GTCCTTCTCAGACACTGCGG
TR14308_c37_g4	G6Pase	F: TTCAGTGTCACGCTGTTCCT
		R: TCTGGACTGACGCACCATTT
TR108599_c0_g1	HSP70	F: CGACGCCAACGGAATCCTAAAT
		R: CTTTGCTCAGTCTGCCCTTGT
TR22795_c0_g3	4E-BP2	F: ATGTCGTCCAGTCGTCAGTTT
		R: AGGAGTGGTGCAATAGTCGTG
TR3420_c0_g1	IGF-I	F: CTCACTGGTGCTGTTCGTCCTC
		R: TGAAAGCAGCATTCGTCCACA
TR15336_c0_g10	GK	F: CGTCTGGCATGTGAGAGTGT
		R: GTGAGGAGTCATTTCCCGCA
TR54886_c1_g1	PPARγ	F: AGCTTCAAGCGAATGGTTCTG
		R: AGGCCTCGGGCTTCCA
TR27926_c1_g1	SCD-1	F: ACTGGAGCTCTGTATGGAC
		R: CGTAGATGTCATTCTGGAAG
TR60917_c373_g1	APOa-1	F: CCTCGAGGAGTACAGAGATGAGCTG
		R: TTTTCCTTCAAGCTCTTGACCACTG
TR94380_c0_g1	IKK-a	F: GGCTACGCCAAAGACCTG
		R: CGGACCTCGCCATTCATA
TR16093_c5_g1	IL-6	F: CAGCAGAATGGGGGAGTTATC
		R: CTCGCAGAGTCTTGACATCCTT
TR48387_c0_g1	P38 MAPK	F: TGGGAGCAGACCTCAACAAT
		R: TACCATCGGGTGGCAACATA
TR4572_c0_g2	FABP	F: GCTTTCCCTCCCTCCAGT
		R: AAACCGTCACTAACACCTT
TR79382_c2_g4	PPARβ	F: CATCCTCACGGGCAAGAC
		R: TGGCAGCGGTAGAAGACA
TR9377_c0_g8	C3	F: GCTCTGGAGAGACACCAAGT
		R: TTTCAGGCTCAAAGCCGGT
TR831_c0_g2	MHC1	F: CAACAGCACTGAACTCTGGGA
		R: TCAAAGCGATGCGTTGAAAGAG
TR95569_c1_g1	MHC2	F: GCCACCAACTGTCAAGCTCA
		R: GTGGGTAGAAGCGGTAAGCG
TR24090_c1_g1	GSK	F: CGCCTGCGCTACTTCTTCTA
		R: TTCTGGGGTTTGATGTCCCG
TR29612_c0_g1	AMPK/prkaa2	F: CGGAGCCAGAGCAAACCATA
		R: GCACTCTCAGGTGATACGGG
TR111662_c0_g1	STAT1	F: CGAGCGTGCAGGAAGTAGAA
		R: CTCCACTCGACTCTGCAAGG
TR22695_c5_g1	ERK2/MAPK1	F: GTGGTCATGGTCTGGATCGG
		R: CCAGATCTTGCGCGGTCTAA
TR25117_c0_g1	CRTC2	F: CCTCGGGGAAATAGGACACG
		R: AGGGCGATTTTCTCGCTGAA
TR58193_c3_g16	β-actin	F: TCGTCCACCGCAAATGCTTCTA
		R : CCGTCACCTTCACCGTTCCAGT
